# Supplementary material for: Combining geometric constraint and redox non-innocence within an ambiphilic PBiP pincer ligand
Source: Chem Sci. 2024 Mar 18;15(16):6036–43. doi: 10.1039/d4sc00197d (PMC11040644; doi:10.1039/d4sc00197d)
Supplement: SC-015-D4SC00197D-s002 [file SC-015-D4SC00197D-s002.cif]

# Electronic Supplementary Material (ESI) for Chemical Science.
# This journal is © The Royal Society of Chemistry 2024

####################################################################### 
# 
# This file contains crystal structure data downloaded from the 
# Cambridge Structural Database (CSD) hosted by the Cambridge 
# Crystallographic Data Centre (CCDC).
# 
# Full information about CCDC data access policies and citation 
# guidelines are available at http://www.ccdc.cam.ac.uk/access/V1 
# 
# Audit and citation data items may have been added by the CCDC. 
# Please retain this information to preserve the provenance of 
# this file and to allow appropriate attribution of the data. 
# 
#######################################################################

data_mo_ja23_117_0m_a
_database_code_depnum_ccdc_archive 'CCDC 2320292'
loop_
_audit_author_name
_audit_author_address
'Josh Abbenseth'
;Humboldt Universitaet zu Berlin
Germany
;
_audit_update_record             
;
2023-12-18 deposited with the CCDC.	2024-03-18 downloaded from the CCDC.
;
_audit_creation_date             2023-12-13
_audit_creation_method           
;
Olex2 1.5
(compiled 2023.08.24 svn.re1ec1418 for OlexSys, GUI svn.r6817)
;
_chemical_formula_moiety         'C43 H43 N3 P2'
_chemical_formula_sum            'C43 H43 N3 P2'
_chemical_formula_weight         663.788
loop_
_atom_type_symbol
_atom_type_scat_dispersion_real
_atom_type_scat_dispersion_imag
_atom_type_scat_Cromer_Mann_a1
_atom_type_scat_Cromer_Mann_a2
_atom_type_scat_Cromer_Mann_a3
_atom_type_scat_Cromer_Mann_a4
_atom_type_scat_Cromer_Mann_b1
_atom_type_scat_Cromer_Mann_b2
_atom_type_scat_Cromer_Mann_b3
_atom_type_scat_Cromer_Mann_b4
_atom_type_scat_Cromer_Mann_c
_atom_type_scat_source
_atom_type_scat_dispersion_source
C 0.00313 0.00162 2.31000 1.02000 1.58860 0.86500 20.84390 10.20750 0.56870
51.65120 0.21560 'International Tables Volume C Table 6.1.1.4 (pp. 500-502)'
'Brennan, Cowan, Rev. Sci. Instrum., 1992, 63, 850'
H 0.00000 0.00000 0.49300 0.32291 0.14019 0.04081 10.51090 26.12570 3.14236
57.79970 0.00304 'International Tables Volume C Table 6.1.1.4 (pp. 500-502)'
'Brennan, Cowan, Rev. Sci. Instrum., 1992, 63, 850'
N 0.00612 0.00332 12.21260 3.13220 2.01250 1.16630 0.00570 9.89330 28.99750
0.58260 -11.52900 'International Tables Volume C Table 6.1.1.4 (pp. 500-502)'
'Brennan, Cowan, Rev. Sci. Instrum., 1992, 63, 850'
P 0.10265 0.09519 6.43450 4.17910 1.78000 1.49080 1.90670 27.15700 0.52600
68.16450 1.11490 'International Tables Volume C Table 6.1.1.4 (pp. 500-502)'
'Brennan, Cowan, Rev. Sci. Instrum., 1992, 63, 850'

_space_group_crystal_system      monoclinic
_space_group_IT_number           14
_space_group_name_H-M_alt        'P 1 21/n 1'
_space_group_name_Hall           '-P 2yn'
loop_
_space_group_symop_id
_space_group_symop_operation_xyz
1 x,y,z
2 -x+1/2,y+1/2,-z+1/2
3 -x,-y,-z
4 x-1/2,-y-1/2,z-1/2

_symmetry_Int_Tables_number      14
_cell_length_a                   12.4142(13)
_cell_length_b                   15.1667(13)
_cell_length_c                   18.9994(18)
_cell_angle_alpha                90
_cell_angle_beta                 92.258(4)
_cell_angle_gamma                90
_cell_volume                     3574.5(6)
_cell_formula_units_Z            4
_cell_measurement_reflns_used    9177
_cell_measurement_temperature    100(2)
_cell_measurement_theta_max      30.52
_cell_measurement_theta_min      2.41
_exptl_absorpt_coefficient_mu    0.157
_exptl_absorpt_correction_T_max  0.7461
_exptl_absorpt_correction_T_min  0.7102
_exptl_absorpt_correction_type   multi-scan
_exptl_absorpt_process_details   
;
SADABS-2016/2 (Bruker,2016/2) was used for absorption correction.
wR2(int) was 0.1035 before and 0.0644 after correction.
The Ratio of minimum to maximum transmission is 0.9519.
The \l/2 correction factor is Not present.
;
_exptl_crystal_colour            'clear colourless'
_exptl_crystal_colour_lustre     clear
_exptl_crystal_colour_primary    colourless
_exptl_crystal_density_diffrn    1.233
_exptl_crystal_description       block
_exptl_crystal_F_000             1409.507
_exptl_crystal_size_max          0.28
_exptl_crystal_size_mid          0.18
_exptl_crystal_size_min          0.15
_diffrn_reflns_av_R_equivalents  0.0556
_diffrn_reflns_av_unetI/netI     0.0223
_diffrn_reflns_Laue_measured_fraction_full 0.9983
_diffrn_reflns_Laue_measured_fraction_max 0.9981
_diffrn_reflns_limit_h_max       17
_diffrn_reflns_limit_h_min       -17
_diffrn_reflns_limit_k_max       21
_diffrn_reflns_limit_k_min       -21
_diffrn_reflns_limit_l_max       27
_diffrn_reflns_limit_l_min       -27
_diffrn_reflns_number            135973
_diffrn_reflns_point_group_measured_fraction_full 0.9983
_diffrn_reflns_point_group_measured_fraction_max 0.9981
_diffrn_reflns_theta_full        25.2417
_diffrn_reflns_theta_max         30.56
_diffrn_reflns_theta_min         2.12
_diffrn_ambient_temperature      100.0
_diffrn_measured_fraction_theta_full 0.9983
_diffrn_measured_fraction_theta_max 0.9981
_diffrn_measurement_device_type  'Bruker APEX-II CCD'
_diffrn_measurement_method       '\f and \w scans'
_diffrn_radiation_type           'Mo K\a'
_diffrn_radiation_wavelength     0.71073
_diffrn_standards_number         0
_reflns_Friedel_coverage         0.0
_reflns_limit_h_max              14
_reflns_limit_h_min              -17
_reflns_limit_k_max              21
_reflns_limit_k_min              0
_reflns_limit_l_max              27
_reflns_limit_l_min              -13
_reflns_number_gt                9699
_reflns_number_total             10939
_reflns_threshold_expression     I>=2u(I)
_computing_cell_refinement       'SAINT V8.40B (?, 2016)'
_computing_data_reduction        'SAINT V8.40B (?, 2016)'
_computing_molecular_graphics    'Olex2 1.5 (Dolomanov et al., 2009)'
_computing_publication_material  'Olex2 1.5 (Dolomanov et al., 2009)'
_computing_structure_refinement  'olex2.refine 1.5 (Bourhis et al., 2015)'
_computing_structure_solution    'olex2.solve 1.5 (Bourhis et al., 2015)'
_refine_diff_density_max         0.9742
_refine_diff_density_min         -0.4898
_refine_diff_density_rms         0.0581
_refine_ls_d_res_high            0.6989
_refine_ls_d_res_low             9.6020
_refine_ls_goodness_of_fit_ref   1.0422
_refine_ls_hydrogen_treatment    mixed
_refine_ls_matrix_type           full
_refine_ls_number_constraints    70
_refine_ls_number_parameters     449
_refine_ls_number_reflns         10939
_refine_ls_number_restraints     0
_refine_ls_R_factor_all          0.0454
_refine_ls_R_factor_gt           0.0393
_refine_ls_restrained_S_all      1.0422
_refine_ls_shift/su_max          0.0003
_refine_ls_shift/su_mean         0.0000
_refine_ls_structure_factor_coef Fsqd
_refine_ls_weighting_details     
'w=1/[\s^2^(Fo^2^)+(0.0483P)^2^+1.8735P] where P=(Fo^2^+2Fc^2^)/3'
_refine_ls_weighting_scheme      calc
_refine_ls_wR_factor_gt          0.1027
_refine_ls_wR_factor_ref         0.1075
_olex2_refinement_description    
;
1. Fixed Uiso
 At 1.2 times of:
  All C(H) groups, All C(H,H) groups
 At 1.5 times of:
  All C(H,H,H) groups
2.a Secondary CH2 refined with riding coordinates:
 C18(H18a,H18b), C31(H31a,H31b)
2.b Aromatic/amide H refined with riding coordinates:
 C3(H3a), C5(H5), C9(H9), C11(H11), C20(H20), C21(H21), C22(H22), C23(H23),
 C24(H24), C26(H26), C27(H27), C28(H28), C29(H29), C30(H30), C33(H33), C34(H34),
  C35(H35), C36(H36), C37(H37), C39(H39), C40(H40), C41(H41), C42(H42), C43(H43)
2.c Idealised Me refined as rotating group:
 C14(H14a,H14b,H14c), C15(H15a,H15b,H15c), C16(H16a,H16b,H16c), C17(H17a,H17b,
 H17c)
;
_atom_sites_solution_primary     iterative
loop_
_atom_site_label
_atom_site_type_symbol
_atom_site_fract_x
_atom_site_fract_y
_atom_site_fract_z
_atom_site_U_iso_or_equiv
_atom_site_adp_type
_atom_site_occupancy
_atom_site_refinement_flags_posn
P1 P 0.63683(2) 0.870561(19) 0.467397(15) 0.01771(7) Uani 1.000000 .
N1 N 0.55761(8) 0.69951(6) 0.48377(5) 0.01644(17) Uani 1.000000 .
H1 H 0.5821(13) 0.6500(11) 0.5012(8) 0.023(4) Uiso 1.000000 .
C1 C 0.40334(8) 0.61609(7) 0.44140(5) 0.01431(18) Uani 1.000000 .
P2 P 0.84650(2) 0.442007(19) 0.345818(14) 0.01630(7) Uani 1.000000 .
N2 N 0.47763(8) 0.55129(6) 0.42305(5) 0.01485(16) Uani 1.000000 .
H2 H 0.5379(14) 0.5686(11) 0.4091(9) 0.028(4) Uiso 1.000000 .
C2 C 0.44458(9) 0.69500(7) 0.47226(5) 0.01472(18) Uani 1.000000 .
N3 N 0.63086(8) 0.44090(6) 0.37576(5) 0.01634(17) Uani 1.000000 .
H3 H 0.6478(14) 0.4466(11) 0.4191(10) 0.030(4) Uiso 1.000000 .
C3 C 0.37367(9) 0.76279(7) 0.48764(6) 0.01732(19) Uani 1.000000 .
H3a H 0.40134(9) 0.81718(7) 0.50536(6) 0.0208(2) Uiso 1.000000 R
C4 C 0.26204(9) 0.75195(7) 0.47735(6) 0.0185(2) Uani 1.000000 .
C5 C 0.22343(9) 0.67171(7) 0.45133(6) 0.0185(2) Uani 1.000000 .
H5 H 0.14773(9) 0.66295(7) 0.44647(6) 0.0222(2) Uiso 1.000000 R
C6 C 0.29233(9) 0.60336(7) 0.43206(5) 0.01549(19) Uani 1.000000 .
C7 C 0.24509(8) 0.51694(7) 0.40300(5) 0.01522(18) Uani 1.000000 .
C8 C 0.33287(8) 0.45562(7) 0.37740(5) 0.01445(18) Uani 1.000000 .
C9 C 0.30380(9) 0.37726(7) 0.34209(6) 0.01647(19) Uani 1.000000 .
H9 H 0.22951(9) 0.36339(7) 0.33517(6) 0.0198(2) Uiso 1.000000 R
C10 C 0.38003(9) 0.31937(7) 0.31695(6) 0.01632(19) Uani 1.000000 .
C11 C 0.48941(9) 0.33948(7) 0.32851(6) 0.01631(19) Uani 1.000000 .
H11 H 0.54249(9) 0.30043(7) 0.31178(6) 0.0196(2) Uiso 1.000000 R
C12 C 0.52150(8) 0.41593(7) 0.36418(5) 0.01430(18) Uani 1.000000 .
C13 C 0.44237(8) 0.47482(7) 0.38806(5) 0.01400(18) Uani 1.000000 .
C14 C 0.18419(10) 0.82441(8) 0.49528(7) 0.0242(2) Uani 1.000000 .
H14a H 0.1288(5) 0.8300(5) 0.4573(3) 0.0364(3) Uiso 1.000000 GR
H14b H 0.1499(6) 0.8100(3) 0.5394(3) 0.0364(3) Uiso 1.000000 GR
H14c H 0.22334(18) 0.88025(16) 0.5007(6) 0.0364(3) Uiso 1.000000 GR
C15 C 0.18506(10) 0.46988(8) 0.46202(6) 0.0226(2) Uani 1.000000 .
H15a H 0.1547(7) 0.4143(3) 0.44396(17) 0.0339(3) Uiso 1.000000 GR
H15b H 0.2356(2) 0.4577(6) 0.5017(2) 0.0339(3) Uiso 1.000000 GR
H15c H 0.1268(5) 0.5078(3) 0.4778(4) 0.0339(3) Uiso 1.000000 GR
C16 C 0.16398(10) 0.53668(8) 0.34119(7) 0.0244(2) Uani 1.000000 .
H16a H 0.1318(6) 0.48138(11) 0.3239(4) 0.0367(4) Uiso 1.000000 GR
H16b H 0.1072(5) 0.5757(6) 0.35742(15) 0.0367(4) Uiso 1.000000 GR
H16c H 0.20157(19) 0.5655(6) 0.3030(2) 0.0367(4) Uiso 1.000000 GR
C17 C 0.34553(10) 0.23511(8) 0.28013(6) 0.0217(2) Uani 1.000000 .
H17a H 0.40931(11) 0.2039(3) 0.2643(5) 0.0326(3) Uiso 1.000000 GR
H17b H 0.3071(7) 0.1976(3) 0.31285(17) 0.0326(3) Uiso 1.000000 GR
H17c H 0.2978(7) 0.24918(9) 0.2394(3) 0.0326(3) Uiso 1.000000 GR
C18 C 0.60623(9) 0.77344(7) 0.52297(6) 0.0176(2) Uani 1.000000 .
H18a H 0.67387(9) 0.75305(7) 0.54707(6) 0.0212(2) Uiso 1.000000 R
H18b H 0.55659(9) 0.79203(7) 0.55971(6) 0.0212(2) Uiso 1.000000 R
C19 C 0.69580(10) 0.93789(7) 0.53979(6) 0.0211(2) Uani 1.000000 .
C20 C 0.80299(11) 0.93074(8) 0.56437(7) 0.0269(3) Uani 1.000000 .
H20 H 0.85064(11) 0.89227(8) 0.54132(7) 0.0323(3) Uiso 1.000000 R
C21 C 0.84067(14) 0.97964(10) 0.62251(8) 0.0353(3) Uani 1.000000 .
H21 H 0.91360(14) 0.97382(10) 0.63892(8) 0.0423(4) Uiso 1.000000 R
C22 C 0.77272(15) 1.03650(10) 0.65644(8) 0.0386(4) Uani 1.000000 .
H22 H 0.79850(15) 1.06911(10) 0.69634(8) 0.0463(4) Uiso 1.000000 R
C23 C 0.66590(15) 1.04560(9) 0.63157(8) 0.0364(3) Uani 1.000000 .
H23 H 0.61899(15) 1.08535(9) 0.65393(8) 0.0437(4) Uiso 1.000000 R
C24 C 0.62844(11) 0.99619(8) 0.57388(7) 0.0273(3) Uani 1.000000 .
H24 H 0.55556(11) 1.00232(8) 0.55744(7) 0.0327(3) Uiso 1.000000 R
C25 C 0.75858(10) 0.83463(8) 0.42424(6) 0.0214(2) Uani 1.000000 .
C26 C 0.79782(11) 0.74880(10) 0.42483(8) 0.0302(3) Uani 1.000000 .
H26 H 0.76109(11) 0.70446(10) 0.44982(8) 0.0362(3) Uiso 1.000000 R
C27 C 0.89035(13) 0.72669(13) 0.38929(10) 0.0442(4) Uani 1.000000 .
H27 H 0.91609(13) 0.66770(13) 0.38995(10) 0.0530(5) Uiso 1.000000 R
C28 C 0.94414(13) 0.79085(16) 0.35326(8) 0.0490(5) Uani 1.000000 .
H28 H 1.00815(13) 0.77633(16) 0.33003(8) 0.0588(6) Uiso 1.000000 R
C29 C 0.90550(13) 0.87600(14) 0.35077(8) 0.0440(4) Uani 1.000000 .
H29 H 0.94237(13) 0.91968(14) 0.32517(8) 0.0528(5) Uiso 1.000000 R
C30 C 0.81267(12) 0.89840(11) 0.38557(7) 0.0322(3) Uani 1.000000 .
H30 H 0.78594(12) 0.95706(11) 0.38308(7) 0.0386(4) Uiso 1.000000 R
C31 C 0.71226(9) 0.38755(7) 0.34210(6) 0.01726(19) Uani 1.000000 .
H31a H 0.68943(9) 0.37715(7) 0.29227(6) 0.0207(2) Uiso 1.000000 R
H31b H 0.71793(9) 0.32958(7) 0.36590(6) 0.0207(2) Uiso 1.000000 R
C32 C 0.83258(9) 0.51828(7) 0.27109(6) 0.0175(2) Uani 1.000000 .
C33 C 0.92075(10) 0.53538(8) 0.22945(6) 0.0223(2) Uani 1.000000 .
H33 H 0.98689(10) 0.50525(8) 0.23868(6) 0.0268(3) Uiso 1.000000 R
C34 C 0.91231(10) 0.59599(8) 0.17479(6) 0.0239(2) Uani 1.000000 .
H34 H 0.97261(10) 0.60656(8) 0.14669(6) 0.0287(3) Uiso 1.000000 R
C35 C 0.81751(11) 0.64100(8) 0.16083(7) 0.0258(2) Uani 1.000000 .
H35 H 0.81231(11) 0.68212(8) 0.12313(7) 0.0310(3) Uiso 1.000000 R
C36 C 0.72965(12) 0.62595(9) 0.20211(8) 0.0312(3) Uani 1.000000 .
H36 H 0.66423(12) 0.65711(9) 0.19286(8) 0.0374(3) Uiso 1.000000 R
C37 C 0.73717(11) 0.56515(8) 0.25721(7) 0.0259(2) Uani 1.000000 .
H37 H 0.67690(11) 0.55553(8) 0.28554(7) 0.0311(3) Uiso 1.000000 R
C38 C 0.92208(9) 0.35097(7) 0.30745(6) 0.01735(19) Uani 1.000000 .
C39 C 0.91086(11) 0.32565(8) 0.23670(6) 0.0246(2) Uani 1.000000 .
H39 H 0.86188(11) 0.35655(8) 0.20596(6) 0.0296(3) Uiso 1.000000 R
C40 C 0.97040(12) 0.25583(9) 0.21064(7) 0.0294(3) Uani 1.000000 .
H40 H 0.96232(12) 0.23977(9) 0.16239(7) 0.0353(3) Uiso 1.000000 R
C41 C 1.04137(11) 0.20987(9) 0.25513(9) 0.0325(3) Uani 1.000000 .
H41 H 1.08234(11) 0.16244(9) 0.23745(9) 0.0390(4) Uiso 1.000000 R
C42 C 1.05239(11) 0.23330(9) 0.32550(9) 0.0334(3) Uani 1.000000 .
H42 H 1.10060(11) 0.20147(9) 0.35613(9) 0.0401(4) Uiso 1.000000 R
C43 C 0.99322(10) 0.30326(8) 0.35164(7) 0.0241(2) Uani 1.000000 .
H43 H 1.00135(10) 0.31866(8) 0.40002(7) 0.0290(3) Uiso 1.000000 R

loop_
_atom_site_aniso_label
_atom_site_aniso_U_11
_atom_site_aniso_U_22
_atom_site_aniso_U_33
_atom_site_aniso_U_12
_atom_site_aniso_U_13
_atom_site_aniso_U_23
P1 0.02002(14) 0.01450(12) 0.01853(13) -0.00197(10) -0.00022(10) 0.00130(10)
N1 0.0171(4) 0.0127(4) 0.0197(4) -0.0030(3) 0.0029(3) -0.0014(3)
C1 0.0167(5) 0.0123(4) 0.0141(4) -0.0002(3) 0.0029(3) 0.0004(3)
P2 0.01601(13) 0.01837(13) 0.01456(12) -0.00094(9) 0.00100(9) -0.00161(9)
N2 0.0144(4) 0.0126(4) 0.0176(4) -0.0016(3) 0.0027(3) -0.0025(3)
C2 0.0169(5) 0.0132(4) 0.0142(4) -0.0020(3) 0.0031(3) 0.0005(3)
N3 0.0149(4) 0.0174(4) 0.0170(4) -0.0016(3) 0.0033(3) -0.0036(3)
C3 0.0205(5) 0.0132(4) 0.0186(5) -0.0009(4) 0.0036(4) -0.0008(4)
C4 0.0206(5) 0.0152(5) 0.0200(5) 0.0021(4) 0.0034(4) -0.0003(4)
C5 0.0168(5) 0.0174(5) 0.0215(5) 0.0011(4) 0.0013(4) -0.0009(4)
C6 0.0172(5) 0.0138(4) 0.0156(4) -0.0008(4) 0.0013(4) -0.0002(3)
C7 0.0150(4) 0.0149(4) 0.0157(4) -0.0001(3) 0.0006(3) -0.0014(3)
C8 0.0161(5) 0.0138(4) 0.0135(4) -0.0003(3) 0.0012(3) 0.0008(3)
C9 0.0174(5) 0.0153(4) 0.0167(4) -0.0017(4) -0.0002(4) -0.0003(4)
C10 0.0196(5) 0.0137(4) 0.0157(4) -0.0024(4) 0.0007(4) -0.0009(3)
C11 0.0183(5) 0.0143(4) 0.0165(4) -0.0009(4) 0.0032(4) -0.0012(4)
C12 0.0155(4) 0.0140(4) 0.0135(4) -0.0011(3) 0.0022(3) 0.0002(3)
C13 0.0170(5) 0.0123(4) 0.0128(4) -0.0014(3) 0.0018(3) -0.0001(3)
C14 0.0236(6) 0.0182(5) 0.0310(6) 0.0047(4) 0.0026(5) -0.0035(4)
C15 0.0239(6) 0.0207(5) 0.0238(5) -0.0068(4) 0.0085(4) -0.0045(4)
C16 0.0237(6) 0.0238(5) 0.0251(5) 0.0063(4) -0.0080(4) -0.0056(4)
C17 0.0216(5) 0.0181(5) 0.0254(5) -0.0029(4) 0.0011(4) -0.0069(4)
C18 0.0207(5) 0.0157(5) 0.0167(4) -0.0041(4) 0.0025(4) -0.0011(4)
C19 0.0288(6) 0.0140(5) 0.0206(5) -0.0045(4) 0.0010(4) 0.0005(4)
C20 0.0321(6) 0.0209(5) 0.0271(6) -0.0010(5) -0.0061(5) -0.0024(4)
C21 0.0444(8) 0.0282(6) 0.0322(7) -0.0053(6) -0.0125(6) -0.0036(5)
C22 0.0643(11) 0.0273(7) 0.0239(6) -0.0140(7) -0.0004(6) -0.0058(5)
C23 0.0566(10) 0.0242(6) 0.0295(7) -0.0060(6) 0.0156(6) -0.0071(5)
C24 0.0321(7) 0.0221(6) 0.0280(6) -0.0026(5) 0.0069(5) -0.0019(5)
C25 0.0202(5) 0.0269(6) 0.0169(5) -0.0060(4) 0.0010(4) -0.0018(4)
C26 0.0259(6) 0.0310(6) 0.0343(7) 0.0001(5) 0.0076(5) -0.0064(5)
C27 0.0274(7) 0.0570(10) 0.0487(9) 0.0045(7) 0.0098(6) -0.0188(8)
C28 0.0248(7) 0.0932(15) 0.0295(7) -0.0057(8) 0.0089(6) -0.0131(8)
C29 0.0294(7) 0.0797(13) 0.0231(6) -0.0231(8) 0.0043(5) 0.0046(7)
C30 0.0299(7) 0.0428(8) 0.0237(6) -0.0143(6) 0.0001(5) 0.0061(5)
C31 0.0166(5) 0.0157(4) 0.0197(5) -0.0003(4) 0.0041(4) -0.0014(4)
C32 0.0206(5) 0.0148(4) 0.0172(4) -0.0018(4) 0.0021(4) -0.0015(4)
C33 0.0174(5) 0.0269(6) 0.0226(5) -0.0030(4) 0.0015(4) 0.0025(4)
C34 0.0250(6) 0.0240(5) 0.0231(5) -0.0062(4) 0.0063(4) 0.0017(4)
C35 0.0366(7) 0.0166(5) 0.0248(6) 0.0015(5) 0.0083(5) 0.0036(4)
C36 0.0341(7) 0.0246(6) 0.0356(7) 0.0133(5) 0.0122(5) 0.0099(5)
C37 0.0262(6) 0.0213(5) 0.0310(6) 0.0080(4) 0.0119(5) 0.0063(5)
C38 0.0139(4) 0.0185(5) 0.0197(5) 0.0001(4) 0.0010(4) 0.0012(4)
C39 0.0296(6) 0.0246(6) 0.0198(5) 0.0083(5) 0.0023(4) -0.0003(4)
C40 0.0365(7) 0.0250(6) 0.0276(6) 0.0060(5) 0.0126(5) -0.0016(5)
C41 0.0221(6) 0.0232(6) 0.0528(8) 0.0053(5) 0.0109(6) -0.0013(6)
C42 0.0227(6) 0.0255(6) 0.0513(8) 0.0051(5) -0.0089(6) 0.0050(6)
C43 0.0208(5) 0.0216(5) 0.0295(6) -0.0017(4) -0.0065(4) 0.0037(4)

loop_
_geom_bond_atom_site_label_1
_geom_bond_atom_site_label_2
_geom_bond_distance
_geom_bond_site_symmetry_2
_geom_bond_publ_flag
P1 C18 1.8602(11) . ?
P1 C19 1.8416(12) . ?
P1 C25 1.8307(13) . ?
N1 H1 0.871(16) . ?
N1 C2 1.4133(14) . ?
N1 C18 1.4632(14) . ?
C1 N2 1.4012(13) . ?
C1 C2 1.4193(14) . ?
C1 C6 1.3959(15) . ?
P2 C31 1.8587(11) . ?
P2 C32 1.8343(11) . ?
P2 C38 1.8363(12) . ?
N2 H2 0.845(17) . ?
N2 C13 1.3985(13) . ?
C2 C3 1.3920(15) . ?
N3 H3 0.846(18) . ?
N3 C12 1.4183(14) . ?
N3 C31 1.4615(14) . ?
C3 H3a 0.9500 . ?
C3 C4 1.4016(16) . ?
C4 C5 1.3915(15) . ?
C4 C14 1.5112(16) . ?
C5 H5 0.9500 . ?
C5 C6 1.4018(15) . ?
C6 C7 1.5301(15) . ?
C7 C8 1.5267(15) . ?
C7 C15 1.5453(15) . ?
C7 C16 1.5458(15) . ?
C8 C9 1.4049(14) . ?
C8 C13 1.3970(14) . ?
C9 H9 0.9500 . ?
C9 C10 1.3894(15) . ?
C10 C11 1.4005(15) . ?
C10 C17 1.5107(15) . ?
C11 H11 0.9500 . ?
C11 C12 1.3932(14) . ?
C12 C13 1.4156(14) . ?
C14 H14a 0.9800 . ?
C14 H14b 0.9800 . ?
C14 H14c 0.9800 . ?
C15 H15a 0.9800 . ?
C15 H15b 0.9800 . ?
C15 H15c 0.9800 . ?
C16 H16a 0.9800 . ?
C16 H16b 0.9800 . ?
C16 H16c 0.9800 . ?
C17 H17a 0.9800 . ?
C17 H17b 0.9800 . ?
C17 H17c 0.9800 . ?
C18 H18a 0.9900 . ?
C18 H18b 0.9900 . ?
C19 C20 1.3970(18) . ?
C19 C24 1.3940(18) . ?
C20 H20 0.9500 . ?
C20 C21 1.3959(18) . ?
C21 H21 0.9500 . ?
C21 C22 1.383(2) . ?
C22 H22 0.9500 . ?
C22 C23 1.397(3) . ?
C23 H23 0.9500 . ?
C23 C24 1.3925(19) . ?
C24 H24 0.9500 . ?
C25 C26 1.3898(19) . ?
C25 C30 1.4019(17) . ?
C26 H26 0.9500 . ?
C26 C27 1.3960(19) . ?
C27 H27 0.9500 . ?
C27 C28 1.377(3) . ?
C28 H28 0.9500 . ?
C28 C29 1.378(3) . ?
C29 H29 0.9500 . ?
C29 C30 1.393(2) . ?
C30 H30 0.9500 . ?
C31 H31a 0.9900 . ?
C31 H31b 0.9900 . ?
C32 C33 1.3998(16) . ?
C32 C37 1.3975(16) . ?
C33 H33 0.9500 . ?
C33 C34 1.3878(17) . ?
C34 H34 0.9500 . ?
C34 C35 1.3773(19) . ?
C35 H35 0.9500 . ?
C35 C36 1.3872(18) . ?
C36 H36 0.9500 . ?
C36 C37 1.3955(17) . ?
C37 H37 0.9500 . ?
C38 C39 1.3996(16) . ?
C38 C43 1.3965(16) . ?
C39 H39 0.9500 . ?
C39 C40 1.3934(17) . ?
C40 H40 0.9500 . ?
C40 C41 1.385(2) . ?
C41 H41 0.9500 . ?
C41 C42 1.385(2) . ?
C42 H42 0.9500 . ?
C42 C43 1.3932(19) . ?
C43 H43 0.9500 . ?

loop_
_geom_angle_atom_site_label_1
_geom_angle_atom_site_label_2
_geom_angle_atom_site_label_3
_geom_angle
_geom_angle_site_symmetry_1
_geom_angle_site_symmetry_3
_geom_angle_publ_flag
C19 P1 C18 95.69(5) . . ?
C25 P1 C18 102.07(5) . . ?
C25 P1 C19 100.87(5) . . ?
C2 N1 H1 110.3(10) . . ?
C18 N1 H1 109.6(11) . . ?
C18 N1 C2 120.20(9) . . ?
C2 C1 N2 117.64(9) . . ?
C6 C1 N2 121.84(9) . . ?
C6 C1 C2 120.49(9) . . ?
C32 P2 C31 101.17(5) . . ?
C38 P2 C31 97.01(5) . . ?
C38 P2 C32 101.59(5) . . ?
H2 N2 C1 117.4(12) . . ?
C13 N2 C1 120.21(9) . . ?
C13 N2 H2 111.9(11) . . ?
C1 C2 N1 116.39(9) . . ?
C3 C2 N1 124.33(9) . . ?
C3 C2 C1 119.26(10) . . ?
C12 N3 H3 112.3(12) . . ?
C31 N3 H3 109.4(12) . . ?
C31 N3 C12 117.29(9) . . ?
H3a C3 C2 119.54(6) . . ?
C4 C3 C2 120.93(10) . . ?
C4 C3 H3a 119.54(6) . . ?
C5 C4 C3 118.49(10) . . ?
C14 C4 C3 121.39(10) . . ?
C14 C4 C5 120.11(10) . . ?
H5 C5 C4 118.85(7) . . ?
C6 C5 C4 122.30(10) . . ?
C6 C5 H5 118.85(6) . . ?
C5 C6 C1 118.29(10) . . ?
C7 C6 C1 121.79(9) . . ?
C7 C6 C5 119.91(9) . . ?
C8 C7 C6 111.62(9) . . ?
C15 C7 C6 108.83(9) . . ?
C15 C7 C8 108.69(9) . . ?
C16 C7 C6 109.71(9) . . ?
C16 C7 C8 109.13(9) . . ?
C16 C7 C15 108.81(10) . . ?
C9 C8 C7 119.62(9) . . ?
C13 C8 C7 121.97(9) . . ?
C13 C8 C9 118.41(10) . . ?
H9 C9 C8 118.89(6) . . ?
C10 C9 C8 122.21(10) . . ?
C10 C9 H9 118.89(6) . . ?
C11 C10 C9 118.54(10) . . ?
C17 C10 C9 120.61(10) . . ?
C17 C10 C11 120.81(10) . . ?
H11 C11 C10 119.52(6) . . ?
C12 C11 C10 120.96(10) . . ?
C12 C11 H11 119.52(6) . . ?
C11 C12 N3 123.46(9) . . ?
C13 C12 N3 117.00(9) . . ?
C13 C12 C11 119.49(10) . . ?
C8 C13 N2 121.76(9) . . ?
C12 C13 N2 117.87(9) . . ?
C12 C13 C8 120.37(9) . . ?
H14a C14 C4 109.5 . . ?
H14b C14 C4 109.5 . . ?
H14b C14 H14a 109.5 . . ?
H14c C14 C4 109.5 . . ?
H14c C14 H14a 109.5 . . ?
H14c C14 H14b 109.5 . . ?
H15a C15 C7 109.5 . . ?
H15b C15 C7 109.5 . . ?
H15b C15 H15a 109.5 . . ?
H15c C15 C7 109.5 . . ?
H15c C15 H15a 109.5 . . ?
H15c C15 H15b 109.5 . . ?
H16a C16 C7 109.5 . . ?
H16b C16 C7 109.5 . . ?
H16b C16 H16a 109.5 . . ?
H16c C16 C7 109.5 . . ?
H16c C16 H16a 109.5 . . ?
H16c C16 H16b 109.5 . . ?
H17a C17 C10 109.5 . . ?
H17b C17 C10 109.5 . . ?
H17b C17 H17a 109.5 . . ?
H17c C17 C10 109.5 . . ?
H17c C17 H17a 109.5 . . ?
H17c C17 H17b 109.5 . . ?
N1 C18 P1 114.03(7) . . ?
H18a C18 P1 108.75(4) . . ?
H18a C18 N1 108.75(6) . . ?
H18b C18 P1 108.75(4) . . ?
H18b C18 N1 108.75(6) . . ?
H18b C18 H18a 107.6 . . ?
C20 C19 P1 123.51(9) . . ?
C24 C19 P1 118.07(10) . . ?
C24 C19 C20 118.35(11) . . ?
H20 C20 C19 119.72(7) . . ?
C21 C20 C19 120.55(13) . . ?
C21 C20 H20 119.72(9) . . ?
H21 C21 C20 119.72(9) . . ?
C22 C21 C20 120.57(14) . . ?
C22 C21 H21 119.72(9) . . ?
H22 C22 C21 120.26(9) . . ?
C23 C22 C21 119.48(13) . . ?
C23 C22 H22 120.26(8) . . ?
H23 C23 C22 120.12(8) . . ?
C24 C23 C22 119.75(14) . . ?
C24 C23 H23 120.12(9) . . ?
C23 C24 C19 121.28(14) . . ?
H24 C24 C19 119.36(8) . . ?
H24 C24 C23 119.36(9) . . ?
C26 C25 P1 124.79(10) . . ?
C30 C25 P1 116.76(11) . . ?
C30 C25 C26 118.39(12) . . ?
H26 C26 C25 119.47(8) . . ?
C27 C26 C25 121.05(15) . . ?
C27 C26 H26 119.47(11) . . ?
H27 C27 C26 120.17(11) . . ?
C28 C27 C26 119.67(17) . . ?
C28 C27 H27 120.17(11) . . ?
H28 C28 C27 119.86(11) . . ?
C29 C28 C27 120.29(15) . . ?
C29 C28 H28 119.86(9) . . ?
H29 C29 C28 119.81(9) . . ?
C30 C29 C28 120.37(15) . . ?
C30 C29 H29 119.81(10) . . ?
C29 C30 C25 120.19(16) . . ?
H30 C30 C25 119.91(9) . . ?
H30 C30 C29 119.91(10) . . ?
N3 C31 P2 111.82(7) . . ?
H31a C31 P2 109.25(4) . . ?
H31a C31 N3 109.25(6) . . ?
H31b C31 P2 109.25(4) . . ?
H31b C31 N3 109.25(6) . . ?
H31b C31 H31a 107.9 . . ?
C33 C32 P2 120.15(9) . . ?
C37 C32 P2 121.34(9) . . ?
C37 C32 C33 118.36(11) . . ?
H33 C33 C32 119.74(7) . . ?
C34 C33 C32 120.53(11) . . ?
C34 C33 H33 119.74(7) . . ?
H34 C34 C33 119.63(7) . . ?
C35 C34 C33 120.74(11) . . ?
C35 C34 H34 119.63(7) . . ?
H35 C35 C34 120.18(7) . . ?
C36 C35 C34 119.64(11) . . ?
C36 C35 H35 120.18(8) . . ?
H36 C36 C35 119.93(8) . . ?
C37 C36 C35 120.13(12) . . ?
C37 C36 H36 119.93(8) . . ?
C36 C37 C32 120.58(11) . . ?
H37 C37 C32 119.71(7) . . ?
H37 C37 C36 119.71(8) . . ?
C39 C38 P2 123.68(9) . . ?
C43 C38 P2 118.15(9) . . ?
C43 C38 C39 118.16(11) . . ?
H39 C39 C38 119.48(7) . . ?
C40 C39 C38 121.04(12) . . ?
C40 C39 H39 119.48(8) . . ?
H40 C40 C39 120.03(8) . . ?
C41 C40 C39 119.95(13) . . ?
C41 C40 H40 120.03(8) . . ?
H41 C41 C40 120.12(8) . . ?
C42 C41 C40 119.76(12) . . ?
C42 C41 H41 120.12(8) . . ?
H42 C42 C41 119.80(8) . . ?
C43 C42 C41 120.41(12) . . ?
C43 C42 H42 119.80(8) . . ?
C42 C43 C38 120.67(12) . . ?
H43 C43 C38 119.66(7) . . ?
H43 C43 C42 119.66(8) . . ?

loop_
_geom_torsion_atom_site_label_1
_geom_torsion_atom_site_label_2
_geom_torsion_atom_site_label_3
_geom_torsion_atom_site_label_4
_geom_torsion
_geom_torsion_site_symmetry_1
_geom_torsion_site_symmetry_2
_geom_torsion_site_symmetry_3
_geom_torsion_site_symmetry_4
_geom_torsion_publ_flag
P1 C18 N1 C2 -87.78(8) . . . . ?
P1 C19 C20 C21 -175.73(11) . . . . ?
P1 C19 C24 C23 176.39(10) . . . . ?
P1 C25 C26 C27 178.72(12) . . . . ?
P1 C25 C30 C29 -179.51(10) . . . . ?
N1 C2 C1 N2 -2.03(11) . . . . ?
N1 C2 C1 C6 176.00(9) . . . . ?
N1 C2 C3 C4 -177.39(10) . . . . ?
C1 N2 C13 C8 -7.35(11) . . . . ?
C1 N2 C13 C12 173.47(9) . . . . ?
C1 C2 C3 C4 4.18(12) . . . . ?
C1 C6 C5 C4 1.85(12) . . . . ?
C1 C6 C7 C8 -7.80(11) . . . . ?
C1 C6 C7 C15 112.17(11) . . . . ?
C1 C6 C7 C16 -128.89(11) . . . . ?
P2 C31 N3 C12 167.49(7) . . . . ?
P2 C32 C33 C34 -177.07(9) . . . . ?
P2 C32 C37 C36 177.01(11) . . . . ?
P2 C38 C39 C40 -179.90(11) . . . . ?
P2 C38 C43 C42 179.76(10) . . . . ?
N2 C13 C8 C7 0.21(12) . . . . ?
N2 C13 C8 C9 -179.68(10) . . . . ?
N2 C13 C12 N3 -2.01(11) . . . . ?
N2 C13 C12 C11 -179.39(9) . . . . ?
C2 C3 C4 C5 -0.00(12) . . . . ?
C2 C3 C4 C14 178.72(10) . . . . ?
N3 C12 C11 C10 -178.24(10) . . . . ?
N3 C12 C13 C8 178.80(9) . . . . ?
C3 C4 C5 C6 -3.10(13) . . . . ?
C4 C5 C6 C7 -179.32(10) . . . . ?
C5 C6 C7 C8 173.41(10) . . . . ?
C5 C6 C7 C15 -66.63(11) . . . . ?
C5 C6 C7 C16 52.32(11) . . . . ?
C6 C7 C8 C9 -173.19(8) . . . . ?
C6 C7 C8 C13 6.92(10) . . . . ?
C7 C8 C9 C10 179.31(9) . . . . ?
C7 C8 C13 C12 179.37(9) . . . . ?
C8 C9 C10 C11 1.17(12) . . . . ?
C8 C9 C10 C17 179.14(10) . . . . ?
C8 C13 C12 C11 1.42(12) . . . . ?
C9 C10 C11 C12 -0.23(12) . . . . ?
C10 C11 C12 C13 -1.04(12) . . . . ?
C19 C20 C21 C22 -0.49(16) . . . . ?
C19 C24 C23 C22 -0.49(15) . . . . ?
C20 C21 C22 C23 -0.77(18) . . . . ?
C21 C22 C23 C24 1.25(17) . . . . ?
C25 C26 C27 C28 0.30(17) . . . . ?
C25 C30 C29 C28 0.86(16) . . . . ?
C26 C27 C28 C29 -1.61(19) . . . . ?
C27 C28 C29 C30 1.03(19) . . . . ?
C32 C33 C34 C35 0.56(14) . . . . ?
C32 C37 C36 C35 -0.54(16) . . . . ?
C33 C34 C35 C36 0.38(15) . . . . ?
C34 C35 C36 C37 -0.38(15) . . . . ?
C38 C39 C40 C41 0.54(16) . . . . ?
C38 C43 C42 C41 -0.11(14) . . . . ?
C39 C40 C41 C42 0.33(17) . . . . ?
C40 C41 C42 C43 -0.54(16) . . . . ?

loop_
_diffrn_refln_index_h
_diffrn_refln_index_k
_diffrn_refln_index_l
_diffrn_refln_intensity_net
_diffrn_refln_intensity_u
-2 0 0 4329.47 154.28
3 0 0 -0.5 0.8
3 0 0 0.7 1.1
3 0 0 1.5 2.5
-3 0 0 0.8 0.9
-3 0 0 0.4 2
-3 0 0 1.2 1
3 0 0 0.7 1
4 0 0 1102.19 42.4
4 0 0 1131.49 43.4
4 0 0 1188.48 49.5
-4 0 0 1138.99 42.5
4 0 0 1210.28 42.7
-4 0 0 1141.69 42.5
-4 0 0 1179.18 49.4
5 0 0 5.2 1.7
5 0 0 1.5 4.2
-5 0 0 1.7 3.2
5 0 0 4.7 1.8
-5 0 0 6.6 1.9
5 0 0 4.9 2
-5 0 0 5.4 1.8
6 0 0 342.87 16.3
-6 0 0 369.96 16.6
-6 0 0 387.66 16.8
6 0 0 386.46 17.8
6 0 0 367.96 16.7
6 0 0 377.16 24.6
-7 0 0 5 2.1
-7 0 0 13.2 5.3
7 0 0 9.6 2.6
7 0 0 7.7 2.7
7 0 0 7.3 5.1
7 0 0 9 2.5
-8 0 0 13.1 3
8 0 0 12.3 5.9
-8 0 0 9.9 3.1
-8 0 0 11.3 5.4
8 0 0 10.8 2.9
9 0 0 -1.1 3.5
-9 0 0 -0.7 1.6
-9 0 0 7.5 5.2
9 0 0 -0.1 1.5
9 0 0 1.5 2
-9 0 0 -0.5 1.2
9 0 0 1.6 2.4
-10 0 0 239.78 23.7
10 0 0 278.67 15.4
-10 0 0 254.37 14.8
10 0 0 265.67 14.7
-10 0 0 235.78 14.5
10 0 0 270.47 25.3
10 0 0 285.67 16.6
-11 0 0 2.3 2.3
11 0 0 0.4 2.4
-11 0 0 2.2 2.5
-11 0 0 5.5 4.7
11 0 0 1.2 5.4
11 0 0 1.1 2.4
12 0 0 10.4 4
12 0 0 11 4.2
-12 0 0 4 6.3
-12 0 0 19.3 4.3
-12 0 0 11.2 4.1
12 0 0 5 6.5
13 0 0 2.9 5.9
13 0 0 5.2 3.5
13 0 0 -1.2 2.6
-13 0 0 -7.4 8.2
-13 0 0 -0.6 2.6
-13 0 0 1.4 3
14 0 0 47.2 8.6
14 0 0 51.09 8
14 0 0 57.09 17.4
-14 0 0 50.39 7.9
-15 0 0 11.2 4.1
15 0 0 1.6 8
15 0 0 6.4 4
15 0 0 0.3 4.1
-16 0 0 8.7 4.4
16 0 0 -1.5 3.3
16 0 0 2.7 5
16 0 0 6.8 10.7
17 0 0 5.3 3.8
17 0 0 1.3 4.8
-17 0 0 5.5 4.4
17 0 0 -11.9 8.3
-1 -1 0 55.69 3
-1 -1 0 48.2 4.6
-1 1 0 46.6 2.3
1 1 0 52.79 3.2
1 1 0 50.99 4.2
-1 1 0 44.4 2.3
-1 1 0 52.89 2.9
2 -1 0 95.59 4.4
2 -1 0 93.09 6.8
-2 -1 0 96.49 7.3
-2 -1 0 94.69 4.6
2 -1 0 92.39 5.1
-2 -1 0 92.59 4
2 -1 0 88.99 4.3
-2 1 0 86.09 4.3
-2 1 0 84.49 4.3
2 1 0 91.79 4
2 1 0 95.29 4.6
2 1 0 90.49 4.5
-2 1 0 97.79 5.3
2 1 0 91.99 7.3
-2 1 0 98.69 7
-3 -1 0 2848.22 100.29
-3 -1 0 2731.03 105.79
-3 -1 0 2927.31 99.19
3 -1 0 2868.11 101.29
3 -1 0 2744.53 105.19
3 -1 0 2933.11 100.19
3 1 0 2764.12 100.29
3 1 0 2585.44 98.99
-3 1 0 3001.6 105.79
-3 1 0 2920.01 101.49
-3 1 0 2789.72 100.09
3 1 0 3086.09 106.89
-3 1 0 2927.41 100.09
3 1 0 2772.92 100.39
4 -1 0 456.85 18.4
4 -1 0 456.55 18.5
-4 -1 0 448.16 17
-4 -1 0 468.95 18.7
-4 -1 0 461.85 24.8
4 -1 0 469.65 19.8
-4 -1 0 452.35 18.7
4 -1 0 488.25 24.6
4 1 0 447.76 19
4 1 0 476.95 18.7
-4 1 0 484.05 18.6
-4 1 0 486.85 18.5
-4 1 0 453.35 24.2
4 1 0 430.56 18.6
4 1 0 445.56 24.7
-5 -1 0 1426.36 53.69
5 -1 0 1477.05 54.99
-5 -1 0 1456.25 51.29
5 -1 0 1510.75 53.59
-5 -1 0 1407.96 61.99
-5 -1 0 1429.06 53.49
5 -1 0 1484.85 53.29
5 -1 0 1536.45 62.29
5 1 0 1387.46 53.39
5 1 0 1442.96 62.19
-5 1 0 1396.96 53.19
5 1 0 1490.25 54.29
5 1 0 1430.56 53.59
-5 1 0 1428.16 53.29
-5 1 0 1482.85 61.89
-6 -1 0 769.92 38.1
6 -1 0 734.53 28
-6 -1 0 727.73 25.5
6 -1 0 735.13 28.3
6 -1 0 676.63 36.6
-6 -1 0 672.43 28.2
-6 -1 0 648.94 27.9
6 -1 0 692.03 29.6
6 1 0 709.03 29
-6 1 0 692.93 27.9
6 1 0 666.63 28.1
-6 1 0 707.83 36.6
-6 1 0 672.23 27.7
6 1 0 663.93 28
6 1 0 724.23 37.6
7 -1 0 1273.57 51.59
7 -1 0 1371.46 61.59
-7 -1 0 1326.27 50.19
-7 -1 0 1258.27 60.79
-7 -1 0 1345.97 50.29
7 -1 0 1327.47 49.7
7 -1 0 1270.67 49.9
-7 1 0 1348.67 49.99
-7 1 0 1253.17 49.8
7 1 0 1284.67 50.09
-7 1 0 1376.66 61.49
7 1 0 1313.97 49.99
7 1 0 1295.17 50.89
8 -1 0 320.97 24.5
-8 -1 0 279.17 23.4
-8 -1 0 296.47 15
8 -1 0 273.47 15.9
8 -1 0 277.17 14.8
-8 -1 0 287.57 15
8 -1 0 292.07 14.6
-8 1 0 286.37 23
8 1 0 261.37 23
8 1 0 284.37 14.9
8 1 0 270.57 15.3
8 1 0 311.57 15
-8 1 0 296.37 15
-8 1 0 284.87 14.5
9 -1 0 360.86 17.4
9 -1 0 347.07 27.6
-9 -1 0 340.37 17.7
9 -1 0 352.16 19.2
-9 -1 0 352.16 18
9 -1 0 333.57 17.6
-9 -1 0 341.17 27.2
9 1 0 371.56 18.1
-9 1 0 324.27 26.6
9 1 0 349.77 28.1
-9 1 0 340.87 17.3
9 1 0 341.57 17.4
-9 1 0 339.47 17.3
9 1 0 359.06 18.8
-10 -1 0 5.3 2.7
10 -1 0 0.6 2.1
10 -1 0 5.4 2.8
-10 -1 0 7.7 4.5
10 -1 0 1.7 3.1
-10 -1 0 3.7 2.6
10 -1 0 2 5.2
10 1 0 1.4 1.9
10 1 0 3.4 6.5
10 1 0 7.4 3.7
-10 1 0 1.9 4.3
-10 1 0 1.9 2.6
10 1 0 3.1 2.3
-10 1 0 13 3.8
11 -1 0 4.8 3.3
11 -1 0 18 9
11 -1 0 4.2 3
-11 -1 0 6.8 5.9
-11 -1 0 6.4 3.4
11 -1 0 10.4 3.3
-11 -1 0 6.6 3.4
11 1 0 6.1 6.2
-11 1 0 6.8 5.4
-11 1 0 6.4 3.1
11 1 0 5.6 3.2
-11 1 0 4.4 3
11 1 0 8.5 3.2
-12 -1 0 77.49 8.3
-12 -1 0 87.09 8.6
12 -1 0 84.99 8.1
12 -1 0 99.09 19.9
12 -1 0 72.69 10
-12 -1 0 78.39 18.5
-12 1 0 74.79 8
12 1 0 63.69 9.1
12 1 0 88.69 8.5
-12 1 0 76.49 7.7
12 1 0 69.29 14.9
-12 1 0 55.19 14.4
-13 -1 0 352.06 35.4
-13 -1 0 299.17 18.4
13 -1 0 335.97 33
13 -1 0 301.97 18
13 -1 0 296.97 19.9
-13 1 0 329.07 18.3
-13 1 0 294.27 18.1
13 1 0 326.77 18.7
13 1 0 325.27 19.8
13 1 0 327.67 33
-14 -1 0 95.59 9.7
14 -1 0 88.99 11.8
14 -1 0 98.89 9.7
-14 -1 0 88.19 10.8
14 -1 0 92.19 21.6
14 1 0 86.19 11.3
14 1 0 93.39 11.2
-14 1 0 87.49 10.7
-15 -1 0 -5.5 2.4
15 -1 0 -1 3.8
15 -1 0 15.8 10.3
15 -1 0 4.2 3.5
-15 1 0 1.2 2.8
15 1 0 -5.7 7
15 1 0 4.1 4
16 -1 0 80.19 10.8
16 -1 0 56.79 10
16 -1 0 69.99 19.6
-16 -1 0 63.69 9.3
16 1 0 60.49 9.3
16 1 0 62.59 18.5
-16 1 0 79.59 10.6
16 1 0 51.39 9
17 -1 0 30.6 6.2
17 -1 0 29.4 10.2
17 -1 0 44.1 9.3
-17 -1 0 29.2 7
17 1 0 14.7 5.7
17 1 0 44.4 9.3
-17 1 0 28.5 7
17 1 0 41.5 18.1
0 -2 0 238.28 8.8
0 -2 0 246.28 9.1
0 -2 0 221.08 8.9
0 -2 0 245.78 10.6
0 -2 0 244.98 8.8
0 -2 0 239.58 8.7
0 -2 0 245.88 10.4
0 2 0 237.88 8.7
0 2 0 236.68 9.9
0 2 0 245.28 10.4
0 2 0 209.28 9.3
1 -2 0 3615.74 121.59
-1 -2 0 3476.55 120.39
1 2 0 3256.37 122.59
2 -2 0 6736.73 232.68
-2 -2 0 6781.02 234.08
2 2 0 6319.37 233.78
3 -2 0 1795.22 67.89
3 -2 0 1772.72 62.59
3 -2 0 1838.52 62.79
-3 -2 0 1717.03 68.89
-3 -2 0 1714.83 62.39
-3 -2 0 1729.33 63.09
-3 -2 0 1853.81 63.39
3 -2 0 1801.92 64.39
3 2 0 1709.73 62.39
-3 2 0 1732.43 62.39
-3 2 0 1826.72 62.79
-3 2 0 1815.42 67.89
3 2 0 1679.03 68.79
3 2 0 1702.83 62.99
-3 2 0 1797.72 64.59
3 2 0 1734.63 63.09
-4 -2 0 576.84 24.2
4 -2 0 628.64 24
4 -2 0 590.54 23.8
4 -2 0 622.14 25.7
-4 -2 0 663.63 31.4
-4 -2 0 605.74 24.4
4 -2 0 592.14 29.7
4 2 0 663.33 23.2
4 2 0 665.33 24.5
-4 2 0 611.54 23.9
-4 2 0 656.13 30.3
4 2 0 618.44 24.4
-4 2 0 621.14 23.7
-4 2 0 600.64 25.8
-5 -2 0 73.99 4.1
-5 -2 0 70.69 5.3
5 -2 0 62.79 4.7
-5 -2 0 52.89 8.8
-5 -2 0 73.89 5.3
5 -2 0 67.99 4.9
5 -2 0 64.19 5.9
-5 2 0 54.29 9.4
-5 2 0 67.99 4.8
5 2 0 57.99 4.9
5 2 0 67.19 5.2
-5 2 0 64.39 4.6
5 2 0 61.69 3.9
-6 -2 0 1934.11 72.49
-6 -2 0 2142.99 70.29
6 -2 0 1870.51 81.69
-6 -2 0 1991.6 72.79
6 -2 0 1861.61 73.89
6 -2 0 2056.79 72.09
-6 -2 0 1838.72 82.29
6 -2 0 2019.5 72.39
-6 2 0 1937.61 81.89
-6 2 0 1981.6 72.09
6 2 0 2077.79 73.09
6 2 0 1969.6 72.59
6 2 0 1923.41 72.39
-6 2 0 1997.5 71.79
-7 -2 0 2.8 3.3
7 -2 0 4.4 2.4
7 -2 0 3 3.6
-7 -2 0 3 1.8
7 -2 0 6.3 2.2
-7 -2 0 3.8 2
7 2 0 5.4 2.2
-7 2 0 13 5.7
7 2 0 4.5 2.2
7 2 0 6.6 4.2
7 2 0 2.3 1.8
-7 2 0 5.3 2
-7 2 0 3.6 2.1
8 -2 0 13.8 3.1
8 -2 0 13.9 4
-8 -2 0 14.6 3.6
8 -2 0 11.9 5.2
-8 -2 0 15.2 6.1
-8 -2 0 14.9 3.6
8 -2 0 14.4 3.2
8 2 0 18.1 3.6
-8 2 0 22.1 3.8
-8 2 0 14.8 3.2
8 2 0 16.6 6.7
8 2 0 13 3.4
8 2 0 10.5 2.9
-8 2 0 12.8 5.3
9 -2 0 334.57 19.2
9 -2 0 371.16 17.4
9 -2 0 345.27 27.4
-9 -2 0 339.37 18
-9 -2 0 348.27 27.7
9 -2 0 385.96 18.1
-9 -2 0 335.77 17.8
9 2 0 338.97 17.7
9 2 0 344.27 18.4
9 2 0 328.37 17.3
-9 2 0 341.77 16.9
-9 2 0 359.46 17.5
9 2 0 290.87 26.5
-9 2 0 366.76 27.4
-10 -2 0 94.79 8.5
10 -2 0 110.49 8.8
10 -2 0 105.09 9.9
10 -2 0 115.69 19.9
-10 -2 0 108.89 8.7
-10 -2 0 98.99 17.2
10 -2 0 99.99 8.5
10 2 0 101.69 8.8
10 2 0 160.88 28.9
-10 2 0 97.39 8.4
10 2 0 103.09 8.6
-10 2 0 102.59 8.3
10 2 0 126.59 10
-10 2 0 73.79 13.9
11 -2 0 7.3 3.5
-11 -2 0 8.1 8.8
11 -2 0 -1.3 2.4
-11 -2 0 1.8 3.2
-11 -2 0 1.6 2.5
11 -2 0 2 4.2
11 -2 0 2.6 2.7
-11 2 0 1.2 2.3
11 2 0 11 3.2
11 2 0 5.9 3
11 2 0 8 5.7
11 2 0 1.9 2.8
-11 2 0 3.7 2.7
-12 -2 0 307.57 18.2
-12 -2 0 318.47 32.2
12 -2 0 327.17 17.8
-12 -2 0 326.97 18.6
12 -2 0 294.77 18
12 -2 0 323.67 30.4
12 -2 0 306.27 19.5
-12 2 0 309.17 18.2
12 2 0 339.07 31.9
12 2 0 299.97 18.5
-12 2 0 291.67 17
12 2 0 351.96 18.6
-13 -2 0 102.69 10.3
13 -2 0 139.79 11
13 -2 0 130.59 12.3
-13 -2 0 101.39 21.2
-13 -2 0 130.29 11.5
13 2 0 124.19 10.9
-13 2 0 119.89 10.2
-13 2 0 134.29 11.1
13 2 0 102.89 23.2
13 2 0 113.39 11.1
-14 -2 0 14.5 5.1
14 -2 0 7.4 6.8
-14 -2 0 23.4 5.7
14 -2 0 7.9 5.5
14 2 0 14.9 5
14 2 0 33.7 12.9
14 2 0 19.5 5.6
15 -2 0 268.87 32.8
15 -2 0 288.27 17.7
-15 -2 0 294.27 19
15 -2 0 281.47 20.2
-15 2 0 304.27 18
15 2 0 294.07 19.4
15 2 0 262.87 30.7
15 2 0 253.67 18.3
16 -2 0 51.09 8.3
-16 -2 0 82.39 10.6
16 -2 0 65.29 11.1
16 -2 0 41.8 14
16 2 0 72.29 10.4
16 2 0 121.59 26.8
16 2 0 87.39 12
-16 2 0 67.29 9.4
17 -2 0 8.1 4.8
-17 -2 0 4.7 4
17 -2 0 -2.9 4.2
-17 2 0 -0.5 3.5
17 2 0 7.8 4.6
17 2 0 3.4 10
17 2 0 3.4 4.9
0 -3 0 1.3 0.6
0 -3 0 1.2 0.6
0 -3 0 0.6 0.6
0 -3 0 3.1 0.9
0 -3 0 0.3 0.6
0 -3 0 0.3 1.3
0 3 0 1.3 0.8
0 3 0 0.5 1.2
0 3 0 1.5 0.6
0 3 0 1.5 1.2
0 3 0 -0.3 0.7
0 3 0 0.4 0.6
-1 -3 0 703.93 26
1 -3 0 757.12 28.1
1 -3 0 716.13 26.8
1 -3 0 711.53 25.4
-1 -3 0 725.53 31.2
-1 -3 0 683.13 25.4
-1 -3 0 706.53 25.9
1 -3 0 728.43 25.5
-1 -3 0 720.03 26.8
-1 3 0 752.12 27
1 3 0 718.23 26.8
-1 3 0 739.73 27.8
1 3 0 704.83 25.5
-1 3 0 727.43 25.4
1 3 0 684.13 29.1
1 3 0 694.53 29.5
-1 3 0 698.03 25.5
1 3 0 668.73 25.6
-1 3 0 737.53 25.3
-2 -3 0 74.29 4.4
2 -3 0 80.69 3.8
2 -3 0 87.09 6.4
-2 -3 0 79.79 7.4
2 -3 0 80.49 5.2
-2 -3 0 72.49 4.4
2 -3 0 80.39 3.8
-2 -3 0 67.19 4.5
-2 3 0 87.09 3.7
-2 3 0 96.39 5.7
-2 3 0 94.79 7
-2 3 0 84.99 4
2 3 0 84.99 4.7
2 3 0 72.29 7.3
2 3 0 72.19 4.2
2 3 0 77.89 3.5
2 3 0 76.69 4.4
3 -3 0 241.28 10
3 -3 0 227.98 13.8
-3 -3 0 248.38 15.7
-3 -3 0 258.47 11
3 -3 0 239.68 10.2
-3 -3 0 247.68 11
3 -3 0 253.07 12
-3 -3 0 249.97 10.7
-3 3 0 250.67 12.2
3 3 0 267.47 16
-3 3 0 231.88 9.8
-3 3 0 235.98 14.2
3 3 0 245.58 10.8
-3 3 0 234.48 10.1
3 3 0 273.07 10.8
3 3 0 226.88 10.6
-4 -3 0 306.97 19.4
4 -3 0 297.67 14.6
4 -3 0 275.07 17.5
4 -3 0 302.07 12.9
4 -3 0 296.77 12.6
-4 -3 0 305.57 13.5
-4 -3 0 310.27 12.9
4 3 0 335.87 20.2
4 3 0 297.17 12.7
-4 3 0 300.97 14.9
4 3 0 317.47 13.5
-4 3 0 287.47 17.7
-4 3 0 315.57 12.9
4 3 0 311.87 13.5
-4 3 0 287.77 12.3
5 -3 0 355.16 15.1
5 -3 0 360.66 15.4
5 -3 0 337.47 17.1
-5 -3 0 380.76 14.9
5 -3 0 299.47 20.5
-5 -3 0 351.46 15.8
-5 3 0 355.46 15.2
-5 3 0 336.27 14.7
-5 3 0 341.87 21.2
5 3 0 344.27 23
5 3 0 371.36 16
5 3 0 395.06 14.8
-5 3 0 342.67 17.6
5 3 0 349.37 15.7
6 -3 0 65.39 5.2
6 -3 0 69.79 6.6
-6 -3 0 63.19 5.5
-6 -3 0 58.49 4.4
6 -3 0 66.69 10.5
-6 -3 0 84.09 15.7
-6 -3 0 65.39 5.8
6 -3 0 65.59 5.1
6 3 0 61.99 11.8
-6 3 0 66.79 5.1
6 3 0 67.99 5.5
6 3 0 75.29 4.7
-6 3 0 56.19 9.8
-6 3 0 68.89 5
6 3 0 66.69 5.5
-7 -3 0 203.48 11.4
7 -3 0 216.18 18.2
-7 -3 0 181.38 17.6
7 -3 0 201.18 10.6
-7 -3 0 223.08 12
7 -3 0 232.18 13.5
7 -3 0 178.78 10.6
-7 3 0 215.78 11.1
7 3 0 197.28 11.4
-7 3 0 192.68 20.1
-7 3 0 198.08 10.4
-7 3 0 197.58 8.4
7 3 0 193.48 11.2
7 3 0 202.88 18.8
7 3 0 190.68 11.1
8 -3 0 155.18 11.5
-8 -3 0 154.28 10.3
8 -3 0 166.98 10.2
8 -3 0 173.08 10
-8 -3 0 181.48 18.3
-8 -3 0 154.78 10.1
8 3 0 167.08 10.4
8 3 0 162.38 17.8
8 3 0 169.68 10.3
8 3 0 157.48 10.3
-8 3 0 160.98 9.8
-8 3 0 163.98 16.7
-8 3 0 162.58 9.5
-9 -3 0 268.47 15.4
9 -3 0 287.17 17.2
-9 -3 0 277.17 15.4
9 -3 0 286.37 14.7
-9 -3 0 302.57 26
9 -3 0 253.67 23.1
9 -3 0 289.27 15.3
9 3 0 303.87 16
9 3 0 267.87 15.2
9 3 0 272.87 15.4
9 3 0 286.27 25.5
-9 3 0 279.57 14.4
-9 3 0 265.87 23.1
-9 3 0 297.27 15.1
-10 -3 0 10.3 7.7
10 -3 0 15.6 8.2
-10 -3 0 18.5 4.8
10 -3 0 22.5 4.7
-10 -3 0 22.6 4.8
10 -3 0 24.4 4.6
10 -3 0 28.4 6.1
-10 3 0 12.7 8.3
10 3 0 13.5 8.2
-10 3 0 18.3 3.9
10 3 0 18.6 4.4
10 3 0 14.8 4
10 3 0 20.6 5
-10 3 0 22.6 4.6
-11 -3 0 14.5 7.7
11 -3 0 28.2 6.3
11 -3 0 24.3 5
-11 -3 0 23.3 5.1
-11 -3 0 15.6 4.4
11 -3 0 23.6 10.1
11 -3 0 21 4.6
11 3 0 15.5 4.5
-11 3 0 16.4 4
11 3 0 24.1 5
11 3 0 6.1 6.9
-11 3 0 20.3 4.7
11 3 0 10.8 4
12 -3 0 936.51 43.1
-12 -3 0 892.41 40.8
12 -3 0 947.71 39.7
-12 -3 0 863.31 63.49
12 -3 0 1018.3 58.69
-12 -3 0 914.11 41.1
12 -3 0 920.41 40.6
12 3 0 908.61 57.89
-12 3 0 927.11 40.6
12 3 0 965.1 40.7
-12 3 0 948.71 39.3
12 3 0 954.1 41.2
-13 -3 0 23.6 12.3
13 -3 0 43.5 15.1
13 -3 0 32.8 6.3
13 -3 0 23.7 6.2
-13 -3 0 15 5.1
13 3 0 24.8 5.5
-13 3 0 21 5.1
13 3 0 28.6 6.1
-13 3 0 17.4 4.5
13 3 0 25.3 11.5
-14 -3 0 30 6.8
14 -3 0 36.4 13.4
14 -3 0 36.1 8.3
-14 -3 0 47.5 7.9
14 -3 0 47.2 7.1
14 3 0 45.3 8
-14 3 0 45.6 7.2
14 3 0 42.3 16
14 3 0 49 8.3
-15 -3 0 25.5 5.8
15 -3 0 14.2 10.8
15 -3 0 16.3 5.2
15 -3 0 20.5 6.2
-15 3 0 15 4.9
15 3 0 14.3 5.3
15 3 0 0.1 8.7
15 3 0 19 5.3
16 -3 0 55.89 8.6
16 -3 0 74.59 20.1
-16 -3 0 60.89 9.5
16 -3 0 61.99 11.1
16 3 0 44.5 12.2
-16 3 0 53.29 8.1
16 3 0 46.9 8.4
-17 -3 0 26.8 6.8
17 -3 0 24.9 6.8
17 -3 0 26.7 14
17 -3 0 33.7 8.3
17 3 0 41 8.1
-17 3 0 30.7 6.6
17 3 0 28.4 6.7
17 3 0 11 13
0 -4 0 852.41 30.3
0 -4 0 842.42 33.4
0 -4 0 817.12 30.1
0 -4 0 835.62 30.3
0 -4 0 826.32 33.9
0 -4 0 877.61 30.2
0 -4 0 767.02 30.6
0 4 0 878.01 33.6
0 4 0 849.72 30.3
0 4 0 867.21 30.2
0 4 0 839.42 33.5
0 4 0 849.72 31.8
0 4 0 847.82 31
1 -4 0 183.68 7.8
-1 -4 0 204.68 8.2
-1 -4 0 197.18 7.9
1 -4 0 191.48 10.4
1 -4 0 185.18 9
-1 -4 0 205.08 11.8
1 -4 0 186.18 7.7
-1 -4 0 191.18 8.3
1 4 0 202.18 7.9
1 4 0 183.58 11.4
-1 4 0 187.38 7.6
-1 4 0 193.98 7.4
1 4 0 216.28 8.3
1 4 0 182.98 9.2
1 4 0 219.78 12.3
-1 4 0 168.28 9.7
1 4 0 205.98 8.1
-1 4 0 194.18 9.2
-1 4 0 224.98 9.5
-1 4 0 182.38 7.8
-1 4 0 184.78 10
2 -4 0 677.03 24.7
-2 -4 0 647.74 28.5
2 -4 0 600.44 25.8
-2 -4 0 603.84 23.9
2 -4 0 604.54 22.3
2 -4 0 580.04 22.3
-2 -4 0 558.54 23
-2 -4 0 592.44 23.2
-2 4 0 594.64 22.3
-2 4 0 635.44 26.2
2 4 0 639.34 28.3
2 4 0 586.44 22.8
-2 4 0 624.74 22
-2 4 0 626.04 23.8
2 4 0 610.84 23.9
-2 4 0 629.64 24.7
2 4 0 605.94 22.1
-3 -4 0 22.1 5.4
-3 -4 0 27.4 2.8
-3 -4 0 25.8 2.9
3 -4 0 28 2.3
-3 -4 0 21.9 2.9
3 -4 0 22.8 3.8
3 -4 0 22.7 2.1
3 -4 0 18.5 3.8
-3 4 0 17.3 3.9
-3 4 0 25.6 2.2
3 4 0 15.9 4.2
3 4 0 18.4 2.5
3 4 0 21.3 1.8
3 4 0 23.9 2.4
3 4 0 26.9 2.9
-3 4 0 22.7 3.5
-3 4 0 29.9 2
-4 -4 0 1.5 1.3
-4 -4 0 3.9 1.8
4 -4 0 0.8 1.5
4 -4 0 1.8 1.2
-4 -4 0 6.3 3.9
-4 -4 0 4 1.6
4 -4 0 0.2 2.2
4 -4 0 2 1.2
4 4 0 0.5 1.3
-4 4 0 3.4 1.2
4 4 0 3.7 1.7
4 4 0 4.3 1.7
-4 4 0 1.6 2.4
-4 4 0 2.4 2
4 4 0 5.6 3.9
-4 4 0 3.1 1.3
5 -4 0 3352.76 114.69
-5 -4 0 3282.27 115.49
5 -4 0 3406.56 123.49
-5 -4 0 3462.65 126.59
-5 -4 0 3308.57 114.69
5 -4 0 3124.49 114.09
-5 -4 0 3016.6 115.39
5 -4 0 3195.58 117.29
5 4 0 3095.89 115.09
5 4 0 3352.66 115.39
-5 4 0 3227.08 114.49
5 4 0 2981.3 114.19
-5 4 0 3221.38 113.69
-5 4 0 3218.98 117.89
5 4 0 3298.27 126.19
-5 4 0 3176.68 122.79
-6 -4 0 108.99 13.1
6 -4 0 110.09 7.2
-6 -4 0 114.49 9
-6 -4 0 102.19 7.4
6 4 0 113.59 7.8
-6 4 0 131.49 6.4
-6 4 0 128.49 7.4
6 4 0 120.69 13.8
-6 4 0 96.79 11.4
-6 4 0 127.39 9.6
-6 4 0 120.49 6.7
6 4 0 117.79 6.8
6 4 0 112.29 7.5
7 -4 0 355.36 24.4
7 -4 0 354.66 18.7
-7 -4 0 322.17 25
-7 -4 0 357.26 17.2
7 -4 0 339.77 15.7
7 -4 0 331.67 16.1
-7 -4 0 351.96 16.9
-7 4 0 308.67 23.8
7 4 0 323.77 16.4
7 4 0 386.76 15.3
-7 4 0 348.57 15.4
-7 4 0 384.86 14.3
7 4 0 315.57 16.1
7 4 0 318.67 16.6
-7 4 0 335.47 16
8 -4 0 25.6 4.2
8 -4 0 20.4 7.8
8 -4 0 38.8 6.5
-8 -4 0 27.4 9.5
-8 -4 0 20.9 4.3
8 -4 0 23.8 3.7
-8 -4 0 20.5 4.1
8 4 0 16 3.7
-8 4 0 30.1 4.5
8 4 0 10.9 5.8
-8 4 0 25.8 3.7
-8 4 0 43.2 10.3
8 4 0 17.9 3.6
8 4 0 24.2 4.4
-9 -4 0 179.68 20.2
-9 -4 0 182.18 11.9
9 -4 0 163.38 10.8
9 -4 0 156.78 17.9
9 -4 0 167.18 12.8
9 -4 0 184.88 10.7
-9 -4 0 186.48 11.7
-9 4 0 172.48 10.1
9 4 0 177.18 11.3
9 4 0 180.48 11.4
9 4 0 181.48 11.6
-9 4 0 153.68 17.4
-9 4 0 168.38 10.7
9 4 0 186.08 20.8
-10 -4 0 668.63 43.8
-10 -4 0 626.74 29.8
10 -4 0 648.64 29.4
-10 -4 0 677.03 30.1
10 -4 0 618.04 28.1
10 -4 0 616.04 40.9
10 -4 0 676.43 32.2
-10 4 0 615.24 28.6
10 4 0 681.33 29.9
-10 4 0 595.84 40.4
10 4 0 707.13 30.1
-10 4 0 652.03 27.8
10 4 0 703.53 29.9
11 -4 0 231.48 16.4
11 -4 0 237.98 14.5
-11 -4 0 196.48 13.8
-11 -4 0 176.28 26.8
-11 -4 0 232.88 14.9
11 -4 0 227.78 13.3
11 -4 0 287.67 26.1
11 4 0 209.08 13.7
-11 4 0 227.18 12.8
11 4 0 177.88 22
-11 4 0 211.48 13.5
11 4 0 207.48 13.7
11 4 0 222.78 14.1
12 -4 0 25.5 6.6
12 -4 0 23.6 5.1
-12 -4 0 11.7 4.5
-12 -4 0 27.4 6.2
12 -4 0 17.3 4.2
12 -4 0 18.9 6.8
-12 -4 0 33.6 14.8
-12 4 0 17.8 4.2
-12 4 0 21.6 5.1
12 4 0 9.1 3.4
12 4 0 15.8 9.6
12 4 0 22.8 5.2
13 -4 0 1.3 2.5
13 -4 0 -0.9 2.9
-13 -4 0 5.2 8.2
-13 -4 0 6.7 3.4
13 -4 0 -0.2 3.9
-13 -4 0 -1.3 2.9
13 4 0 8 8.4
-13 4 0 -2.2 2.2
13 4 0 2.8 2.7
13 4 0 5.4 3.7
14 -4 0 173.58 12.5
14 -4 0 176.78 15.4
-14 -4 0 177.68 14.6
-14 -4 0 178.08 14.5
14 -4 0 177.38 28
14 4 0 161.78 13.2
14 4 0 188.38 14.1
14 4 0 172.88 28.9
-14 4 0 187.68 12.5
15 -4 0 19.6 5.3
15 -4 0 20.4 6.6
15 -4 0 24.3 10.5
-15 -4 0 28.3 7.1
15 4 0 20.6 15.3
-15 4 0 11.3 4.4
15 4 0 21.3 5.8
15 4 0 22.2 6
-16 -4 0 5.7 3.9
16 -4 0 5.3 4.8
16 -4 0 13.9 5.3
16 -4 0 -3.2 7.5
16 4 0 10 5.4
16 4 0 9.5 9
-16 4 0 4.9 4
16 4 0 9.5 4.7
17 -4 0 45.2 10.2
-17 -4 0 37.6 9.4
17 -4 0 45.9 8
17 -4 0 60.49 18.9
17 4 0 35.7 7.8
17 4 0 46.7 17.1
17 4 0 30.8 7.5
-17 4 0 62.29 8.2
0 -5 0 1.8 0.9
0 -5 0 0.2 0.7
0 -5 0 1.3 0.7
0 -5 0 1.7 0.9
0 -5 0 0.7 1.5
0 -5 0 1.7 1.9
0 -5 0 1.2 0.8
0 5 0 3.6 1.7
0 5 0 1.1 1
0 5 0 0.5 1.2
0 5 0 1.5 0.8
0 5 0 1.5 1.5
0 5 0 0.9 0.6
1 -5 0 4.6 1.6
1 -5 0 4 1.1
1 -5 0 5.2 2.3
-1 -5 0 10.1 3.3
-1 -5 0 7.4 1.3
1 -5 0 4.2 1
-1 -5 0 8.4 1.5
-1 -5 0 5.9 1.3
1 5 0 8.7 3
-1 5 0 5.9 1.8
1 5 0 6.8 2
1 5 0 7.6 1.4
1 5 0 7.4 1.3
-1 5 0 4.1 1.8
-1 5 0 4.8 0.9
-1 5 0 4.9 1.7
1 5 0 5.7 2.7
1 5 0 7.8 1.2
-1 5 0 6.9 2.4
2 -5 0 1229.58 47.1
-2 -5 0 1335.37 45.9
-2 -5 0 1218.08 44.6
-2 -5 0 1337.87 46
2 -5 0 1187.98 48.7
-2 -5 0 1355.56 52.39
2 -5 0 1266.77 44.8
2 -5 0 1171.48 44.7
-2 5 0 1165.18 47.2
2 5 0 1296.67 45.3
2 5 0 1233.88 46.9
-2 5 0 1220.68 45.5
-2 5 0 1233.58 44.3
-2 5 0 1236.18 44.7
2 5 0 1330.77 51.99
-2 5 0 1284.17 48
2 5 0 1290.17 44.8
-2 5 0 1279.67 49
-3 -5 0 1269.57 46.1
-3 -5 0 1292.77 53.59
3 -5 0 1290.47 44.8
-3 -5 0 1144.39 45.8
3 -5 0 1214.78 44.7
3 -5 0 1272.17 50.09
3 -5 0 1226.18 47.5
-3 5 0 1213.88 44.8
3 5 0 1306.67 46.7
3 5 0 1153.18 52.39
-3 5 0 1232.88 44.2
-3 5 0 1307.77 50.59
3 5 0 1253.97 45.9
-3 5 0 1251.67 48
3 5 0 1283.07 45.6
3 5 0 1225.68 44.2
-4 -5 0 318.87 20.9
-4 -5 0 350.96 14.8
4 -5 0 301.87 15.7
4 -5 0 295.97 17.9
-4 -5 0 320.67 14.3
4 -5 0 301.77 13
4 -5 0 327.77 13.4
-4 5 0 303.57 18.6
4 5 0 303.47 14.1
-4 5 0 290.67 15.9
4 5 0 303.27 13.8
4 5 0 308.07 14.3
-4 5 0 323.97 12.6
-4 5 0 310.27 13.2
4 5 0 344.27 12.5
4 5 0 340.27 21.4
5 -5 0 690.53 29.8
5 -5 0 707.13 34.2
-5 -5 0 709.73 28.2
5 -5 0 708.03 27
5 -5 0 696.33 26.5
-5 -5 0 636.24 35.9
-5 -5 0 711.23 28.1
-5 5 0 686.53 26.8
-5 5 0 700.63 34.4
-5 5 0 677.33 25.9
5 5 0 654.83 27.7
5 5 0 621.64 35.8
-5 5 0 729.93 30.7
5 5 0 685.13 27.6
5 5 0 698.93 27.5
6 -5 0 4.5 1.7
-6 -5 0 5 4.2
-6 -5 0 3.1 1.8
6 -5 0 3 2.4
6 -5 0 2.6 1.8
6 -5 0 5.6 3.3
-6 -5 0 2.5 1.8
6 5 0 7.1 4.7
-6 5 0 5.5 3
-6 5 0 2 1.3
6 5 0 4.4 2.2
6 5 0 4.2 1.9
6 5 0 3.7 1.8
-6 5 0 1.1 3
-6 5 0 6.2 1.7
-6 5 0 4.7 1.6
-7 -5 0 22.2 7.1
7 -5 0 34.5 8.2
7 -5 0 36.6 6
-7 -5 0 32.9 4.9
-7 -5 0 30.3 4.7
7 -5 0 25.1 3.5
7 -5 0 39.4 5
-7 5 0 31.4 8.8
7 5 0 33.6 9.4
7 5 0 24.5 4.3
7 5 0 31.3 4.1
-7 5 0 37.5 3.6
-7 5 0 24.4 3
-7 5 0 29.1 4
-8 -5 0 71.49 6.9
8 -5 0 90.49 6.6
8 -5 0 84.29 6.8
8 -5 0 86.69 8.5
8 -5 0 71.59 13.3
-8 -5 0 70.69 14.3
-8 -5 0 93.69 7.8
8 5 0 69.39 6.8
8 5 0 78.29 6.6
-8 5 0 72.09 12.7
8 5 0 93.59 6.2
-8 5 0 94.69 5.3
-8 5 0 75.79 6.4
8 5 0 81.89 6.9
8 5 0 89.09 16.7
-9 -5 0 1132.19 44.9
9 -5 0 1050.09 46.8
9 -5 0 996.9 54.79
9 -5 0 1074.69 43.8
-9 -5 0 1076.79 44.8
9 -5 0 1090.39 42.7
-9 -5 0 1127.79 59.69
-9 5 0 1104.29 43.4
9 5 0 1066.99 44.2
9 5 0 1136.99 44.7
9 5 0 1096.59 43.7
-9 5 0 1057.09 42
-9 5 0 1087.79 56.49
-9 5 0 1138.59 40
-10 -5 0 308.07 18.8
10 -5 0 291.57 15.3
10 -5 0 293.17 16.4
-10 -5 0 290.67 17.1
-10 -5 0 309.37 28.4
10 -5 0 284.67 25.1
10 -5 0 310.47 19.1
-10 5 0 294.37 15.9
10 5 0 289.27 16.5
-10 5 0 293.57 26.2
10 5 0 267.47 16.2
10 5 0 326.67 28.9
-10 5 0 300.37 14.9
-11 -5 0 373.66 21.2
11 -5 0 423.46 19.7
-11 -5 0 355.46 32.3
-11 -5 0 360.96 20.6
11 -5 0 417.86 21.1
11 -5 0 428.26 32.5
11 -5 0 392.96 23.2
11 5 0 374.36 19.9
11 5 0 367.56 20.5
11 5 0 413.86 34.6
11 5 0 356.56 20.2
-11 5 0 438.26 19.2
12 -5 0 36.2 9.9
12 -5 0 36.3 7.7
-12 -5 0 38.3 7
-12 -5 0 26.9 6.1
12 -5 0 37.8 7
-12 -5 0 58.59 17.4
12 -5 0 37.3 5.9
12 5 0 41.4 6.4
-12 5 0 35.7 5.6
-12 5 0 34.2 6
12 5 0 25.2 9.7
-12 5 0 12 7.8
12 5 0 44.1 7.3
13 -5 0 -1.2 4.2
-13 -5 0 -0.7 2.8
-13 -5 0 -13.4 6.5
13 -5 0 -0.4 2.5
-13 -5 0 -3.5 2.9
13 -5 0 3.1 5.7
-13 5 0 2.4 2.5
13 5 0 0.8 2.6
13 5 0 2.2 7.2
13 5 0 0.5 2.4
14 -5 0 203.58 17
-14 -5 0 204.28 15.7
14 -5 0 209.28 13.8
14 -5 0 202.08 30.9
-14 -5 0 205.48 15.5
-14 5 0 208.88 13.1
14 5 0 201.78 14.9
14 5 0 161.88 26.4
14 5 0 194.18 14.1
15 -5 0 61.89 11
15 -5 0 51.59 14.5
-15 -5 0 66.89 10.1
15 -5 0 52.69 8.1
15 5 0 67.99 19.2
-15 5 0 53.69 7.3
15 5 0 54.09 8.8
15 5 0 59.29 9.5
16 -5 0 196.98 17.8
16 -5 0 218.48 33.7
-16 -5 0 183.38 15.3
16 -5 0 213.48 14.5
16 5 0 164.38 14.7
-16 5 0 194.88 13.4
16 5 0 171.58 14.3
16 5 0 159.38 28
17 -5 0 30 13.6
-17 -5 0 24.9 7.5
17 -5 0 37.4 9.4
17 -5 0 35 7.7
17 5 0 9.6 13.9
17 5 0 17.1 5.8
-17 5 0 24.1 5.4
17 5 0 43 9.5
0 -6 0 202.58 8.8
0 -6 0 236.58 14.6
0 -6 0 199.68 9.4
0 -6 0 200.18 8.9
0 -6 0 226.58 9
0 -6 0 206.48 13.2
0 -6 0 196.38 8.9
0 6 0 199.68 10.7
0 6 0 202.88 8.7
0 6 0 211.38 12.8
0 6 0 208.18 12.3
0 6 0 221.28 10.1
1 -6 0 82.99 7.5
1 -6 0 100.09 5
1 -6 0 95.89 6.2
-1 -6 0 109.99 5.5
1 -6 0 108.09 8.6
1 -6 0 100.19 5.1
-1 -6 0 108.29 5.4
1 -6 0 94.39 5
-1 -6 0 100.99 5.5
-1 -6 0 102.09 8.9
-1 -6 0 112.09 5.5
1 6 0 98.09 5.5
-1 6 0 101.29 6.8
-1 6 0 100.79 7.6
1 6 0 105.49 4.8
1 6 0 99.19 6.7
-1 6 0 99.99 6.6
1 6 0 105.59 5.3
1 6 0 106.29 9
-1 6 0 106.49 8
-1 6 0 96.39 5.1
1 6 0 119.49 9.5
-1 6 0 94.99 4.7
1 6 0 104.89 5.4
-2 -6 0 119.99 6.3
2 -6 0 105.99 8.7
-2 -6 0 116.69 10.6
-2 -6 0 114.39 5.4
-2 -6 0 108.89 6.3
2 -6 0 108.39 5.5
2 -6 0 116.29 7.4
2 -6 0 109.69 5.4
-2 6 0 111.09 5.5
-2 6 0 122.59 7.4
2 6 0 116.59 10.7
-2 6 0 99.29 7.3
-2 6 0 106.19 4.6
-2 6 0 115.19 5.3
2 6 0 107.49 5.6
2 6 0 113.09 5.6
2 6 0 131.89 10.9
-2 6 0 109.49 8.4
-2 6 0 107.99 8.1
2 6 0 110.19 7.3
2 6 0 118.29 6.1
3 -6 0 61.49 3.8
-3 -6 0 61.59 4.7
3 -6 0 63.39 5.8
-3 -6 0 59.99 9.9
3 -6 0 65.99 4
3 -6 0 63.99 7.1
3 6 0 59.19 3.5
-3 6 0 54.69 7.6
-3 6 0 72.39 5.5
3 6 0 58.69 4.6
-3 6 0 63.79 3.9
3 6 0 70.09 5.5
3 6 0 67.59 4.4
-3 6 0 59.39 6
3 6 0 50.79 8.1
-3 6 0 73.59 3.5
4 -6 0 0.3 1
-4 -6 0 -0.4 1.5
4 -6 0 2.7 1.3
-4 -6 0 1.8 1.2
4 -6 0 1.2 2
-4 -6 0 2 3.1
4 -6 0 3.5 2
4 6 0 0.9 1.4
4 6 0 -0.1 1.3
4 6 0 -2.5 1.9
-4 6 0 1.3 2.6
-4 6 0 1.4 1.7
4 6 0 0.9 1.8
4 6 0 0.4 0.9
-4 6 0 -0.1 1.1
-4 6 0 0.3 1.8
-4 6 0 1 0.8
5 -6 0 111.79 10.9
5 -6 0 95.99 8.1
-5 -6 0 82.09 12.4
-5 -6 0 89.09 6.8
5 -6 0 99.79 5.8
5 -6 0 101.79 6.1
-5 -6 0 99.59 6.8
5 6 0 96.19 6.9
-5 6 0 102.19 5.3
-5 6 0 109.89 6.2
5 6 0 87.19 6.5
5 6 0 99.29 6.6
5 6 0 102.89 5.1
-5 6 0 103.99 8.7
-5 6 0 116.99 11.2
-5 6 0 91.59 6.3
-6 -6 0 178.08 10.7
6 -6 0 186.58 12.3
-6 -6 0 165.18 16.7
-6 -6 0 184.68 11
6 -6 0 169.28 14.8
6 -6 0 181.48 9.8
6 -6 0 178.38 9.2
6 6 0 185.88 10.3
6 6 0 186.78 10.7
6 6 0 200.48 18.1
-6 6 0 198.28 8.9
-6 6 0 189.28 9.7
-6 6 0 195.98 13
-6 6 0 181.78 15.8
6 6 0 186.78 10.3
7 -6 0 522.25 21.6
-7 -6 0 557.84 34.5
-7 -6 0 536.75 23.6
7 -6 0 498.95 30.4
7 -6 0 525.75 24
-7 -6 0 503.95 23.6
7 -6 0 504.15 25.4
7 6 0 489.95 23
-7 6 0 489.65 30.7
-7 6 0 508.55 20.8
7 6 0 555.44 34.8
-7 6 0 499.85 26
-7 6 0 566.04 21.7
7 6 0 485.25 24.4
7 6 0 563.24 22.6
-7 6 0 496.35 21.9
8 -6 0 0.6 1.7
8 -6 0 5.4 3.5
-8 -6 0 3.9 2.6
8 -6 0 1.5 1.9
8 -6 0 -0.2 2.3
-8 -6 0 -0.4 1.9
-8 -6 0 6.1 4.9
8 6 0 -3.2 2.5
-8 6 0 -0.3 1.5
-8 6 0 2.5 1.6
8 6 0 -0.1 1.7
-8 6 0 -3.4 3.7
8 6 0 1.9 2.1
8 6 0 1.7 1.8
8 6 0 1.8 2.5
-8 6 0 1 1.6
-9 -6 0 243.18 23.7
9 -6 0 190.48 12.2
9 -6 0 180.98 11
9 -6 0 193.88 19.4
-9 -6 0 232.78 13.8
-9 -6 0 219.28 13.4
9 -6 0 210.08 15.1
9 6 0 197.68 12.5
-9 6 0 179.18 18.7
-9 6 0 192.98 11.7
9 6 0 233.58 11.5
-9 6 0 195.98 9.9
9 6 0 213.68 13.2
9 6 0 215.68 12
-9 6 0 197.88 10.7
9 6 0 203.48 22.1
-10 -6 0 14.4 7.1
10 -6 0 24.8 6.4
10 -6 0 15 3.8
-10 -6 0 16.4 5.6
10 -6 0 13.5 6.7
-10 -6 0 22 5.3
10 -6 0 20.3 4.2
10 6 0 17.7 4.6
10 6 0 17.4 4.3
-10 6 0 24.9 4.2
-10 6 0 27.2 4.8
10 6 0 19.3 7.9
10 6 0 16.2 4.1
-10 6 0 27.6 9.1
-10 6 0 20.5 2.8
11 -6 0 2.9 2.5
11 -6 0 7.4 4
-11 -6 0 1.2 2.6
11 -6 0 8.1 7
11 -6 0 9.5 4.2
-11 -6 0 -3.8 4.2
-11 6 0 6.2 2.5
11 6 0 4.1 2.5
-11 6 0 5.6 2.6
11 6 0 7 3.3
11 6 0 9.3 3.5
11 6 0 2.1 6.4
12 -6 0 178.38 11.6
12 -6 0 184.28 28.6
12 -6 0 183.28 15.1
-12 -6 0 159.18 12.5
-12 -6 0 142.39 26
-12 -6 0 140.69 14.2
12 -6 0 158.68 12
-12 6 0 167.68 10.5
-12 6 0 109.79 20.4
12 6 0 160.08 12.4
-12 6 0 147.79 12.9
12 6 0 127.29 22.2
12 6 0 150.48 11.1
-13 -6 0 49.8 8.4
13 -6 0 42.2 12.8
-13 -6 0 45.9 16.6
13 -6 0 43.5 6.8
-13 -6 0 58.09 8.5
13 -6 0 50.99 9.6
-13 6 0 53.59 6.6
13 6 0 72.19 18
13 6 0 48.9 7.5
13 6 0 57.59 8.6
14 -6 0 6.7 6.8
-14 -6 0 2.8 3.8
14 -6 0 -2.6 3
-14 -6 0 -4.4 4
14 -6 0 0.2 2.8
14 6 0 2.7 3.9
14 6 0 2.1 2.8
-14 6 0 4.9 2.7
14 6 0 -1.8 7.4
15 -6 0 9.1 7.8
-15 -6 0 4 4.8
15 -6 0 -2.7 3.4
15 -6 0 8.7 3.2
15 6 0 5.8 9
-15 6 0 10 4.6
15 6 0 5.5 4.4
15 6 0 0.4 3.5
16 -6 0 101.49 9.8
16 -6 0 113.49 13
16 -6 0 142.79 26.1
-16 -6 0 136.89 13.8
16 6 0 122.39 22.5
16 6 0 106.59 10.7
16 6 0 107.99 27.1
-16 6 0 99.99 9.3
17 -6 0 18.5 5.5
-17 -6 0 23.7 6.2
17 -6 0 1.9 8
17 -6 0 6 7.4
17 6 0 11 5.6
17 6 0 35.6 13.3
-17 6 0 13.4 4.3
17 6 0 7.2 5.8
0 -7 0 2.5 1.5
0 -7 0 2.4 1.2
0 -7 0 2.9 1.3
0 -7 0 1.4 2.1
0 -7 0 2.8 1.4
0 -7 0 2.3 1.2
0 -7 0 1.5 2.7
0 7 0 3.2 1.8
0 7 0 2.7 1.6
0 7 0 2.7 1.3
0 7 0 4.3 1.2
0 7 0 6.1 2.2
0 7 0 5.6 2.6
1 -7 0 546.55 22
1 -7 0 553.44 22
-1 -7 0 626.24 22.6
1 -7 0 532.45 21.8
-1 -7 0 631.44 22.7
-1 -7 0 612.04 28.4
1 -7 0 602.54 27.4
-1 -7 0 582.54 22.7
1 -7 0 573.04 27.5
1 -7 0 568.44 23.6
-1 -7 0 608.94 22.4
1 -7 0 553.64 21.9
-1 7 0 558.44 22
-1 7 0 525.45 26.1
1 7 0 602.04 22.3
-1 7 0 572.24 21.6
1 7 0 622.04 22.7
-1 7 0 539.25 25.6
-1 7 0 552.14 24.1
1 7 0 597.64 24.8
1 7 0 605.74 23
1 7 0 627.34 28.5
1 7 0 605.24 28.4
-1 7 0 580.14 24.7
-2 -7 0 1278.07 54.29
2 -7 0 1244.28 46.1
2 -7 0 1259.67 51.89
2 -7 0 1292.17 46.1
2 -7 0 1255.77 48.5
-2 -7 0 1304.97 47.2
-2 -7 0 1281.27 46
-2 -7 0 1205.68 47
2 7 0 1291.57 54.59
-2 7 0 1276.87 45.7
2 7 0 1279.07 46.1
2 7 0 1326.77 46.5
-2 7 0 1213.48 50.49
-2 7 0 1280.77 50.99
2 7 0 1282.47 54.19
-2 7 0 1250.37 46.1
-2 7 0 1270.07 49.3
2 7 0 1363.26 49.3
-2 7 0 1365.46 49.1
2 7 0 1248.68 46.7
-3 -7 0 157.78 13.9
3 -7 0 160.58 7.6
3 -7 0 162.08 10
-3 -7 0 148.69 8.5
-3 -7 0 184.08 9.1
3 -7 0 166.68 7.6
3 -7 0 167.68 11.9
3 7 0 156.68 9.6
-3 7 0 168.08 6.5
-3 7 0 161.28 7.5
3 7 0 159.28 14.2
3 7 0 133.29 8.1
3 7 0 148.69 7.8
3 7 0 157.68 7.3
-3 7 0 156.18 9.4
-3 7 0 170.88 10.9
-3 7 0 174.48 7.5
-3 7 0 162.68 10.5
3 7 0 151.68 13.5
-3 7 0 161.18 11.7
-4 -7 0 58.09 5.2
4 -7 0 96.39 8.9
-4 -7 0 65.89 5.4
4 -7 0 75.29 4.6
4 -7 0 69.39 4.6
-4 -7 0 72.69 12.1
-4 7 0 81.09 6.1
4 7 0 70.29 6.1
4 7 0 62.59 3.8
-4 7 0 74.39 3.8
-4 7 0 75.29 8.2
4 7 0 62.19 4.8
-4 7 0 91.89 7.8
4 7 0 74.19 11.4
-4 7 0 75.79 4.7
4 7 0 60.29 5.1
5 -7 0 -0.2 1.8
5 -7 0 2.9 1.3
-5 -7 0 -0.8 1.5
-5 -7 0 -0.7 2.9
5 -7 0 1.9 1.4
5 -7 0 0.2 1.9
5 7 0 2 0.9
-5 7 0 0.1 1.1
5 7 0 0.4 1.7
-5 7 0 0 1.5
5 7 0 1.8 1.4
-5 7 0 1.9 2.7
-5 7 0 1.6 0.9
5 7 0 1.8 3.6
5 7 0 2.1 1.6
6 -7 0 175.98 11.8
-6 -7 0 169.28 10.1
-6 -7 0 180.18 17.6
6 -7 0 155.38 8.9
6 -7 0 150.18 8.3
6 -7 0 167.48 14.6
-6 -7 0 148.59 9.8
6 7 0 158.98 7.5
-6 7 0 179.18 15.2
6 7 0 149.09 9.6
-6 7 0 157.18 8.7
-6 7 0 176.38 9.5
-6 7 0 167.28 7.7
-6 7 0 162.28 12.2
6 7 0 137.09 15.9
6 7 0 157.98 9.4
6 7 0 157.98 9.8
7 -7 0 33 5.3
-7 -7 0 32.5 4.9
7 -7 0 18.2 5.4
7 -7 0 34.3 6.1
-7 -7 0 32.5 10.5
-7 -7 0 32.6 5.1
7 -7 0 39.8 3.9
7 7 0 30.4 4.5
-7 7 0 25.1 5.7
7 7 0 37.4 10.5
7 7 0 25.9 4.3
7 7 0 31.4 4.6
-7 7 0 47.5 4.5
-7 7 0 26.8 7.2
-7 7 0 36.9 3.9
-7 7 0 44.9 3.6
8 -7 0 336.87 25
8 -7 0 336.77 20.3
-8 -7 0 369.16 18.8
-8 -7 0 395.36 19.5
8 -7 0 362.66 16.7
8 -7 0 346.37 17.5
-8 -7 0 407.26 29.9
8 7 0 379.66 18.4
8 7 0 380.36 17.1
8 7 0 401.06 30.4
8 7 0 365.76 18.5
8 7 0 379.76 17.7
-8 7 0 352.36 15.6
-8 7 0 334.87 25.5
-8 7 0 360.46 17.2
-9 -7 0 88.59 17.3
9 -7 0 86.89 7.7
-9 -7 0 89.29 8.8
9 -7 0 65.99 12.1
9 -7 0 99.29 10.1
-9 -7 0 98.49 8.4
9 -7 0 94.69 7.2
9 7 0 81.49 16.4
-9 7 0 83.09 6.1
9 7 0 100.59 7.4
9 7 0 95.59 7.5
-9 7 0 86.59 6.2
-9 7 0 95.89 16.3
9 7 0 89.69 8
-9 7 0 88.49 7.1
9 7 0 82.39 7.9
10 -7 0 -0.7 3.5
-10 -7 0 4.6 3.6
10 -7 0 2.5 3.6
10 -7 0 5.9 2.8
10 -7 0 3 2.6
-10 -7 0 1.6 2.7
-10 -7 0 2.5 6.7
10 7 0 -1.6 4.3
10 7 0 1.3 2.7
-10 7 0 4.3 2.2
-10 7 0 0.8 1.5
10 7 0 0 1.9
10 7 0 0.4 2.2
10 7 0 3.2 2.4
-10 7 0 7.8 5.2
-11 -7 0 303.37 30.4
11 -7 0 336.07 21.6
-11 -7 0 349.27 19.8
11 -7 0 358.76 29.3
-11 -7 0 330.27 19.8
11 -7 0 340.27 17.4
11 7 0 308.37 18.5
-11 7 0 354.16 16.3
11 7 0 358.96 19.4
11 7 0 370.96 33.1
12 -7 0 3.6 4.3
-12 -7 0 6.2 4
12 -7 0 3.8 3.6
-12 -7 0 9.9 7.4
12 -7 0 -2 2.2
-12 -7 0 1.3 3
12 7 0 3.4 3.1
-12 7 0 4.5 2.2
12 7 0 1.8 2.7
12 7 0 1.6 2.8
12 7 0 -1.1 6.6
-13 -7 0 75.89 10.3
13 -7 0 104.89 19.2
13 -7 0 74.59 8
-13 -7 0 88.19 9.7
13 -7 0 83.89 11.9
13 7 0 56.09 15.4
13 7 0 80.49 8
-13 7 0 71.79 6.7
13 7 0 87.69 9.1
14 -7 0 29.6 5.5
14 -7 0 32 8.8
-14 -7 0 24.1 6.5
14 -7 0 37 13.5
-14 7 0 32.2 5.4
14 7 0 25.5 11.7
14 7 0 22.7 4.9
14 7 0 34.4 6.7
-15 -7 0 50.79 9.5
15 -7 0 60.59 11.2
15 -7 0 57.29 14.2
15 -7 0 54.59 7.7
15 7 0 98.09 24
15 7 0 68.89 8.6
15 7 0 58.49 9.1
-15 7 0 62.79 7.4
16 -7 0 8.1 5.9
16 -7 0 10.3 3.9
16 -7 0 9.1 13.4
16 7 0 9.9 4.3
16 7 0 2.5 6
16 7 0 9.4 8.1
-16 7 0 5.3 3.9
0 -8 0 21.5 2.8
0 -8 0 28.3 3.2
0 -8 0 30.3 2.8
0 -8 0 23 2.9
0 -8 0 28.1 5.6
0 -8 0 29 2.9
0 -8 0 24.7 5.2
0 8 0 33.1 6.2
0 8 0 29.7 5.5
0 8 0 23.9 4.2
0 8 0 27.1 2.7
0 8 0 34.7 3.8
0 8 0 31.5 2.6
1 -8 0 285.37 15.3
1 -8 0 283.17 13.6
1 -8 0 274.77 12
1 -8 0 258.57 12
1 -8 0 284.67 12.1
-1 -8 0 312.87 12.6
-1 -8 0 303.77 12.7
-1 -8 0 289.77 12.7
1 -8 0 271.77 17.2
-1 -8 0 295.87 17.9
-1 -8 0 285.87 12.6
1 -8 0 265.17 12
-1 8 0 297.87 14.5
-1 8 0 292.07 15.9
1 8 0 281.17 14.7
-1 8 0 280.47 16.5
1 8 0 297.17 12.2
1 8 0 293.47 17.8
-1 8 0 279.27 11.6
-1 8 0 283.37 12.1
1 8 0 288.87 13.1
1 8 0 279.87 13.4
1 8 0 302.37 17.8
-1 8 0 301.07 15
2 -8 0 363.66 20.4
2 -8 0 334.87 17.2
2 -8 0 388.46 17.4
-2 -8 0 376.66 22.2
-2 -8 0 373.86 15.8
2 -8 0 380.56 15
-2 -8 0 376.16 16
-2 -8 0 341.17 15.7
-2 -8 0 355.06 14.9
-2 8 0 354.96 17.8
-2 8 0 368.76 19.6
2 8 0 422.96 23.2
2 8 0 354.66 15.6
2 8 0 383.16 15.5
-2 8 0 370.16 14.5
2 8 0 368.06 15.5
2 8 0 362.16 14.6
-2 8 0 363.46 19.1
-2 8 0 364.16 14.9
2 8 0 353.26 21.7
-2 8 0 412.76 18.2
3 -8 0 11.9 3.1
3 -8 0 11.5 1.9
-3 -8 0 6.3 2.1
-3 -8 0 7 2.1
-3 -8 0 9.6 4.4
3 -8 0 11.5 2.1
3 -8 0 11.2 4.1
-3 8 0 13.1 3.7
3 8 0 8.8 4.3
3 8 0 6.8 2.8
-3 8 0 6.5 2.5
-3 8 0 12.5 3.5
-3 8 0 15.1 4.3
3 8 0 6.9 1.6
3 8 0 5.2 1.7
3 8 0 6.2 1.6
-3 8 0 11.3 1.9
-3 8 0 9.3 1.7
4 -8 0 198.28 16.1
-4 -8 0 215.58 11.2
4 -8 0 201.18 9.5
-4 -8 0 230.68 11.5
-4 -8 0 209.08 17.6
4 -8 0 182.98 12
4 -8 0 209.88 9.7
4 8 0 215.08 22.5
4 8 0 196.38 9.9
4 8 0 209.78 17.5
-4 8 0 213.58 8
-4 8 0 206.48 13.2
-4 8 0 214.98 13.2
-4 8 0 206.58 9.5
-4 8 0 188.28 14.3
4 8 0 194.78 10.6
4 8 0 212.68 9
4 8 0 203.18 11.8
-4 8 0 194.08 11.4
5 -8 0 25.2 4.8
-5 -8 0 41.2 5.1
-5 -8 0 34.6 4.8
-5 -8 0 48.8 10.3
5 -8 0 35.9 7.1
5 -8 0 36 3.6
5 -8 0 33.4 3.3
-5 8 0 41.5 4.6
5 8 0 33.7 4.4
5 8 0 33.8 8.9
-5 8 0 55.09 9.4
-5 8 0 38.5 3.6
-5 8 0 36.9 6.5
5 8 0 41.1 2.9
5 8 0 41.3 4
-5 8 0 33.6 2.5
5 8 0 45 5
-6 -8 0 166.18 17.4
-6 -8 0 205.98 11.7
6 -8 0 166.08 12.3
6 -8 0 180.88 9.4
6 -8 0 193.38 15.7
6 -8 0 184.08 10
-6 -8 0 194.18 11.2
6 8 0 209.08 11.3
6 8 0 218.18 19.7
-6 8 0 176.68 15.8
-6 8 0 178.28 8.2
-6 8 0 187.98 13.6
6 8 0 179.98 11.2
6 8 0 193.38 10.5
-6 8 0 160.48 10.3
-6 8 0 182.88 9.7
6 8 0 193.08 8.4
-7 -8 0 993.5 39
7 -8 0 927.81 40.7
7 -8 0 867.91 36.4
7 -8 0 883.71 35.5
-7 -8 0 859.01 37.8
-7 -8 0 931.61 51.09
7 -8 0 858.81 45
7 8 0 967.2 34.3
7 8 0 994.3 38.1
-7 8 0 876.21 45.6
7 8 0 987.4 51.99
-7 8 0 1036.1 37.2
7 8 0 900.91 37.6
-7 8 0 922.71 36.2
-7 8 0 857.91 41.3
-7 8 0 925.01 34.4
7 8 0 889.81 37
-8 -8 0 75.99 7.3
-8 -8 0 66.99 12.9
8 -8 0 86.69 6.4
8 -8 0 73.39 6.7
8 -8 0 77.19 9
8 -8 0 82.09 13.3
-8 -8 0 79.09 7.9
-8 8 0 78.59 5.2
-8 8 0 78.89 6.4
8 8 0 86.49 7.5
-8 8 0 78.89 6.5
8 8 0 84.39 7.1
-8 8 0 72.89 13.3
8 8 0 96.99 18
8 8 0 83.99 5.1
8 8 0 79.49 7.3
9 -8 0 196.18 19
9 -8 0 204.68 14.7
9 -8 0 171.78 10.5
9 -8 0 168.48 11.3
-9 -8 0 182.78 22
-9 -8 0 172.28 12.5
-9 -8 0 176.28 12.3
9 8 0 196.08 11.6
-9 8 0 211.48 10.8
9 8 0 178.08 11.8
9 8 0 191.78 12.3
-9 8 0 182.88 9.5
9 8 0 195.98 22.6
-9 8 0 155.38 17.9
9 8 0 182.48 10.5
-10 -8 0 56.09 8.5
10 -8 0 53.39 9
-10 -8 0 39.9 12.6
10 -8 0 42.1 10.5
-10 -8 0 41.7 6.9
10 -8 0 43.3 6.5
10 -8 0 52.59 5.7
-10 8 0 56.29 12.3
-10 8 0 56.09 4.9
10 8 0 45.5 6.6
-10 8 0 49.1 4.8
10 8 0 46 5.6
10 8 0 47.1 5.1
10 8 0 44.6 13
10 8 0 55.19 7
11 -8 0 134.29 12.8
11 -8 0 130.79 10.2
-11 -8 0 148.89 11.7
11 -8 0 122.19 9.2
-11 -8 0 123.19 11
-11 -8 0 163.48 27.2
11 -8 0 161.38 18.5
11 8 0 137.69 11
-11 8 0 131.09 7.7
11 8 0 124.59 8.9
11 8 0 86.09 17
-11 8 0 143.99 8.4
11 8 0 114.59 11.4
12 -8 0 117.99 16.5
12 -8 0 91.39 12.9
12 -8 0 81.69 17.5
-12 -8 0 106.09 10.5
-12 -8 0 102.39 10.5
12 -8 0 110.69 8.9
-12 -8 0 62.29 15.3
-12 8 0 114.99 7.5
12 8 0 83.19 17.3
12 8 0 114.19 8.7
12 8 0 94.09 9.5
13 -8 0 5 2.7
-13 -8 0 2.5 4.7
13 -8 0 4.1 4.5
-13 -8 0 2 2.9
13 -8 0 3.6 6
13 8 0 -1.5 2.5
13 8 0 7.7 8.1
13 8 0 2.5 2.6
-13 8 0 0.8 2.3
14 -8 0 -3.1 2.4
-14 -8 0 -3.2 3.6
14 -8 0 -3.9 4.7
14 -8 0 5.6 5
14 8 0 -0.6 3.6
14 8 0 -2.9 2.5
-14 8 0 0.4 2.4
14 8 0 6 8.3
15 -8 0 28.9 9.6
-15 -8 0 12.3 5.9
15 -8 0 39.8 6.5
-15 -8 0 24.2 6.7
15 -8 0 36.9 8.9
-15 8 0 30.9 5.2
15 8 0 33.6 5.8
15 8 0 20.5 14.6
-15 8 0 26.8 5.4
15 8 0 37 7.8
16 -8 0 16.1 9.2
-16 -8 0 16 5.6
16 8 0 4.7 3.8
16 8 0 13.6 5.1
-16 8 0 1.8 3.7
16 8 0 -1.7 8.5
0 -9 0 3.7 1.5
0 -9 0 2.6 1.3
0 -9 0 0 1.8
0 -9 0 3.6 1.5
0 -9 0 1.9 1.6
0 -9 0 2.8 1.3
0 -9 0 2.3 2
0 9 0 6.8 3.2
0 9 0 4.5 2.6
0 9 0 1.1 1.4
0 9 0 -0.2 1.1
0 9 0 2.8 2.5
0 9 0 2.1 1.1
1 -9 0 17.3 3.2
1 -9 0 15.5 2.4
-1 -9 0 16.8 5.1
1 -9 0 15 3.6
1 -9 0 17.4 2.4
1 -9 0 19.8 2.6
-1 -9 0 12.8 2.4
-1 -9 0 10 2.2
1 -9 0 12.8 4.4
-1 -9 0 12.7 2.4
-1 9 0 9.9 2.7
1 9 0 8.8 2.3
-1 9 0 14.9 2
-1 9 0 21.6 4.9
1 9 0 18.5 4.7
1 9 0 13.1 2.2
1 9 0 15.1 4.7
1 9 0 8.9 2.9
-1 9 0 19.6 4
1 9 0 17.7 2.7
-1 9 0 16.8 2.5
-1 9 0 20.9 4.9
2 -9 0 31.5 6.3
-2 -9 0 27.8 2.9
-2 -9 0 29 3.8
2 -9 0 38.1 3.2
-2 -9 0 29.5 7.2
-2 -9 0 32.5 3.5
2 -9 0 28.3 4.3
-2 -9 0 29.6 3.8
2 -9 0 34.2 3.1
2 9 0 30.8 7.4
2 9 0 33.5 3.4
2 9 0 33.8 7
2 9 0 34.1 3.5
-2 9 0 39 6.3
2 9 0 26.5 4.5
2 9 0 29.9 3
-2 9 0 33.8 5.3
-2 9 0 32.7 3
-2 9 0 35.3 5.9
2 9 0 31.6 2.6
-2 9 0 32.5 5
-2 9 0 35.4 2.8
3 -9 0 65.29 4.5
-3 -9 0 55.29 10.2
3 -9 0 66.49 9.8
-3 -9 0 66.89 5.4
-3 -9 0 56.69 5.2
3 -9 0 66.39 6.3
3 -9 0 65.89 4.4
3 9 0 63.69 11.6
-3 9 0 65.29 6.3
3 9 0 74.29 6.8
-3 9 0 70.29 4.2
3 9 0 60.29 4.8
3 9 0 52.29 9.7
-3 9 0 64.59 7.3
-3 9 0 63.39 4.3
3 9 0 57.29 4.2
3 9 0 69.59 4.5
-3 9 0 67.99 7.6
-3 9 0 77.99 7.4
4 -9 0 105.89 6.2
4 -9 0 103.59 8.5
4 -9 0 93.89 10.2
-4 -9 0 120.39 7.8
4 -9 0 97.99 6.1
-4 -9 0 123.29 13.6
-4 9 0 100.09 9.3
4 9 0 116.39 6.6
4 9 0 103.29 7
4 9 0 116.19 8.7
4 9 0 116.99 7.2
4 9 0 121.39 6
-4 9 0 101.79 10.3
-4 9 0 108.09 9.5
-4 9 0 103.39 6
-4 9 0 104.39 6.1
4 9 0 133.59 13.8
4 9 0 90.29 14.2
-5 -9 0 204.18 19
5 -9 0 187.58 14.9
-5 -9 0 174.18 10.9
5 -9 0 189.88 9.8
-5 -9 0 177.38 11.1
5 -9 0 193.28 9.6
5 -9 0 188.48 12.7
-5 9 0 213.58 11.9
-5 9 0 198.98 13.6
-5 9 0 210.78 9.8
-5 9 0 198.58 15.4
5 9 0 189.48 18.5
5 9 0 200.18 18.4
5 9 0 185.98 9.9
5 9 0 185.98 11.9
5 9 0 170.68 10.5
5 9 0 194.38 8.6
-5 9 0 199.88 13.8
-5 9 0 199.68 9.5
6 -9 0 0.1 2
-6 -9 0 2 4.3
-6 -9 0 2.4 2
6 -9 0 0.8 1.3
-6 -9 0 0 2
6 -9 0 0.1 2.7
6 -9 0 0.2 1.3
-6 9 0 1.8 2.2
-6 9 0 -1.3 2.5
-6 9 0 1.2 0.9
6 9 0 0.2 1.8
6 9 0 4.7 2.1
6 9 0 -3 3.1
6 9 0 2.9 2.9
6 9 0 1.6 1.1
-6 9 0 -0.8 1.3
-6 9 0 1.3 3.1
-7 -9 0 930.11 37.9
7 -9 0 869.41 35
7 -9 0 924.41 40.4
-7 -9 0 879.41 37.9
7 -9 0 940.81 36.2
7 -9 0 908.51 45.3
-7 -9 0 880.11 50.49
7 9 0 949.71 37.5
-7 9 0 844.82 36.5
-7 9 0 918.61 45.8
7 9 0 893.61 50.59
-7 9 0 899.01 35.5
7 9 0 876.71 33.3
7 9 0 882.91 36.3
-7 9 0 920.71 41.9
-7 9 0 924.91 33.2
8 -9 0 147.19 9.6
8 -9 0 154.78 12.5
8 -9 0 140.29 8.7
-8 -9 0 117.59 10
-8 -9 0 153.58 23.5
-8 -9 0 161.48 11.5
8 -9 0 149.99 15.9
8 9 0 158.98 24.4
-8 9 0 150.18 9.2
-8 9 0 153.98 7.4
8 9 0 130.19 10.2
8 9 0 134.59 10.2
8 9 0 136.49 9.7
8 9 0 131.39 7
-8 9 0 142.59 9.5
-8 9 0 148.19 15.7
-9 -9 0 385.16 20.2
9 -9 0 385.96 19
-9 -9 0 358.96 20.3
9 -9 0 381.36 22.5
9 -9 0 402.86 28.2
9 -9 0 378.16 17.5
-9 -9 0 381.66 32.2
9 9 0 378.86 19.5
-9 9 0 320.87 17.2
9 9 0 364.46 16.8
-9 9 0 367.46 15.7
-9 9 0 339.07 27.1
9 9 0 405.56 32.9
9 9 0 348.57 18.8
9 9 0 383.26 15.6
9 9 0 403.96 19.5
10 -9 0 108.19 11.3
10 -9 0 85.29 14.1
10 -9 0 106.39 8
10 -9 0 104.69 9.1
-10 -9 0 84.69 16.4
-10 -9 0 104.89 9.7
-10 -9 0 111.99 9.8
10 9 0 111.59 7.7
-10 9 0 92.99 7.3
10 9 0 90.19 17.2
10 9 0 113.29 9.7
10 9 0 108.49 6.4
10 9 0 105.69 8.8
10 9 0 99.09 8.6
11 -9 0 24.2 7.5
11 -9 0 23.7 4.5
11 -9 0 22.9 5.9
-11 -9 0 24.2 5.3
-11 -9 0 10.7 11.4
11 -9 0 12.1 8.6
11 9 0 26.9 4.2
11 9 0 21.3 6.7
11 9 0 32.4 5.4
11 9 0 28.1 11.1
-11 9 0 31.2 11.6
-11 9 0 26.8 4.1
11 9 0 20.5 3.1
-11 9 0 25 3.7
12 -9 0 80.39 11.8
-12 -9 0 61.09 9.6
12 -9 0 78.99 7.4
12 -9 0 71.29 16.2
-12 -9 0 52.89 14.6
-12 -9 0 70.69 9.8
12 9 0 62.79 6.4
-12 9 0 88.29 6.2
12 9 0 70.19 16.4
12 9 0 48.5 7.6
-12 9 0 61.19 5.3
12 9 0 74.59 9.8
12 9 0 82.09 5.7
-13 -9 0 23 6.5
13 -9 0 47.8 9.7
13 -9 0 56.89 14.1
-13 -9 0 49.1 9.1
13 -9 0 49.7 7.2
-13 9 0 56.39 5.4
13 9 0 29.1 11.8
13 9 0 31.8 6.4
13 9 0 41.9 5.8
13 9 0 40.9 4.6
-14 -9 0 -4.8 5.2
14 -9 0 7.7 3.5
14 -9 0 4 5.1
14 -9 0 6.8 10.1
-14 -9 0 4 4.3
14 9 0 4.9 2.9
-14 9 0 6.9 3
-14 9 0 -0.3 3.1
14 9 0 8.2 3.2
14 9 0 11 8.8
-15 -9 0 7.7 4.9
-15 -9 0 16 7
15 -9 0 8.3 3.8
15 -9 0 3.3 4.9
15 -9 0 6.4 7.5
-15 9 0 6 3.1
15 9 0 0.6 3.2
15 9 0 0.8 5.1
-15 9 0 0.7 3.8
15 9 0 9.6 10.3
16 -9 0 23.4 10.6
16 -9 0 50.29 7.8
16 -9 0 58.39 11.8
-16 -9 0 35.9 8.6
-16 9 0 31.6 5.1
16 9 0 35.2 5.5
16 9 0 60.49 19.1
16 9 0 46.8 8.8
0 -10 0 1323.07 48.4
0 -10 0 1291.47 48.3
0 -10 0 1322.37 57.79
0 -10 0 1286.27 48.2
0 -10 0 1339.37 49.2
0 -10 0 1265.67 54.29
0 10 0 1313.17 47.5
0 10 0 1345.27 54.49
0 10 0 1270.97 50.29
0 10 0 1279.67 55.19
0 10 0 1334.47 48.1
-1 -10 0 48.9 4.4
1 -10 0 57.79 5.3
-1 -10 0 48.3 4.2
1 -10 0 51.49 4.1
1 -10 0 77.69 11.3
1 -10 0 59.59 4.3
-1 -10 0 57.39 4.6
-1 -10 0 55.19 9.2
-1 -10 0 54.39 4.4
1 -10 0 57.79 4.4
-1 10 0 42.3 3.8
1 10 0 51.69 4.3
1 10 0 46.1 7.8
1 10 0 55.09 4
-1 10 0 58.49 8.5
1 10 0 57.69 5
1 10 0 56.79 8.9
-1 10 0 59.19 6.8
-1 10 0 60.29 6.1
-1 10 0 43.5 6.4
-1 10 0 58.59 3.7
2 -10 0 666.83 25.7
2 -10 0 688.13 28.5
-2 -10 0 638.44 34.2
2 -10 0 658.03 25.7
-2 -10 0 642.34 26.5
2 -10 0 660.03 25.6
2 -10 0 666.23 33.4
-2 -10 0 643.74 26.6
-2 -10 0 658.83 26.5
-2 -10 0 613.44 25.4
-2 10 0 662.43 24.7
-2 10 0 679.23 25.5
-2 10 0 697.43 29.6
2 10 0 652.73 34
-2 10 0 691.73 31
2 10 0 677.33 26.4
2 10 0 653.93 25.8
-2 10 0 653.33 31.7
-2 10 0 610.14 28.9
2 10 0 631.74 26.3
2 10 0 654.63 30.4
3 -10 0 392.06 16.3
-3 -10 0 362.26 24.8
3 -10 0 359.36 18.9
-3 -10 0 383.86 17.8
-3 -10 0 380.06 17.4
-3 -10 0 406.26 17.8
3 -10 0 383.86 16.4
-3 -10 0 395.76 16
3 -10 0 388.76 23.2
-3 10 0 426.26 20.1
3 10 0 422.96 26.1
3 10 0 384.86 19.8
3 10 0 381.56 17
3 10 0 382.06 17.2
-3 10 0 383.46 21.6
-3 10 0 389.96 15.7
-3 10 0 398.26 21.9
3 10 0 413.36 25.7
3 10 0 384.46 15.7
3 10 0 392.06 16.6
-3 10 0 405.06 20.8
-3 10 0 377.46 16.1
-4 -10 0 104.19 7.5
4 -10 0 101.89 6.4
4 -10 0 114.29 9.2
4 -10 0 109.39 6.5
-4 -10 0 115.59 8.1
4 -10 0 105.49 11.4
-4 -10 0 115.59 13.7
4 10 0 115.99 7.3
-4 10 0 108.29 9.9
-4 10 0 127.69 9.2
4 10 0 118.39 6.4
4 10 0 124.49 9.5
4 10 0 107.99 6.5
-4 10 0 114.99 15.4
4 10 0 105.59 12.9
4 10 0 113.29 16
-4 10 0 95.39 9.6
-4 10 0 107.59 6.3
-4 10 0 104.79 6.2
5 -10 0 115.89 7
-5 -10 0 169.58 17.4
-5 -10 0 120.49 8.9
-5 -10 0 130.29 8.9
5 -10 0 124.39 10
5 -10 0 132.59 12.8
5 -10 0 125.19 7.4
5 10 0 118.59 6.4
-5 10 0 123.09 7.1
-5 10 0 126.09 7.1
5 10 0 111.19 17
-5 10 0 125.29 10.8
-5 10 0 116.19 11.7
5 10 0 125.09 8.1
5 10 0 133.19 9.9
5 10 0 121.59 8.3
5 10 0 138.19 15.4
5 10 0 110.69 7.3
-5 10 0 118.09 11.1
-5 10 0 145.59 9.7
6 -10 0 473.85 27.5
-6 -10 0 416.46 21.2
-6 -10 0 417.76 31.4
-6 -10 0 447.76 21.3
6 -10 0 447.16 19.6
6 -10 0 455.55 19
6 -10 0 433.06 23
6 10 0 430.16 20.6
6 10 0 480.25 22.4
-6 10 0 449.06 19
6 10 0 396.96 30.4
6 10 0 417.56 19.4
-6 10 0 460.95 18.8
-6 10 0 459.15 24.4
-6 10 0 415.46 21.1
-6 10 0 443.36 24.6
6 10 0 452.45 31.6
-6 10 0 450.05 27.1
6 10 0 452.55 17.5
7 -10 0 151.18 9.4
-7 -10 0 171.68 24.3
7 -10 0 169.08 9
7 -10 0 131.89 14.4
7 -10 0 146.69 12.2
-7 -10 0 157.78 11.3
-7 -10 0 164.28 11.2
-7 10 0 144.59 10.2
7 10 0 115.29 17.6
7 10 0 146.29 9.6
7 10 0 152.98 7.3
7 10 0 163.18 11.5
7 10 0 158.08 10.5
-7 10 0 176.98 16.4
-7 10 0 150.18 8.9
-7 10 0 149.39 6.2
-7 10 0 151.08 13.4
8 -10 0 69.39 6.5
-8 -10 0 69.99 7.6
-8 -10 0 90.39 17.4
8 -10 0 74.99 5.9
8 -10 0 81.89 14.5
-8 -10 0 71.49 7.7
8 -10 0 65.59 9.4
-8 10 0 83.19 7.3
-8 10 0 64.19 5.9
-8 10 0 91.19 14.8
8 10 0 64.19 13.7
8 10 0 71.09 7.2
8 10 0 69.49 7.4
8 10 0 69.29 4.4
8 10 0 73.29 6.8
-8 10 0 70.19 4
9 -10 0 216.18 11.7
9 -10 0 196.18 15.5
9 -10 0 198.88 12.5
-9 -10 0 217.28 14.6
-9 -10 0 212.68 24
9 -10 0 201.18 19.8
-9 -10 0 213.88 14
9 10 0 214.48 24.3
9 10 0 194.98 13.3
-9 10 0 205.88 9.4
9 10 0 221.68 10.8
9 10 0 229.28 13.8
-9 10 0 181.58 19.5
9 10 0 210.58 12.9
-9 10 0 223.58 12.6
9 10 0 194.38 9.4
10 -10 0 210.28 21
10 -10 0 167.78 12
-10 -10 0 178.58 13.4
-10 -10 0 171.28 13.4
10 -10 0 193.28 15.7
10 -10 0 192.28 11.5
-10 -10 0 125.69 23.3
10 10 0 170.58 11.7
10 10 0 166.78 9.7
-10 10 0 204.08 11.5
10 10 0 198.58 12.8
10 10 0 192.38 13.2
-10 10 0 196.58 9
10 10 0 162.88 8.6
10 10 0 196.88 29
-11 -10 0 -1.9 2.9
-11 -10 0 -8.7 6.2
11 -10 0 2.4 2.3
11 -10 0 3.7 4.8
-11 -10 0 7.7 3.7
11 -10 0 -3.1 2.3
11 -10 0 0.8 3.5
11 10 0 -1.6 2.6
11 10 0 -0.1 3.6
11 10 0 4.9 7
-11 10 0 3.6 2.4
11 10 0 -1.8 3.2
11 10 0 2.8 1.7
-11 10 0 2 1.8
11 10 0 -1.6 1.4
-12 -10 0 123.79 23.8
-12 -10 0 172.18 14
12 -10 0 178.18 21.1
12 -10 0 151.48 14.6
12 -10 0 150.18 10.7
-12 -10 0 151.58 12.9
12 10 0 139.99 11.8
12 10 0 150.08 9.2
12 10 0 160.28 27.7
12 10 0 158.28 8.2
-12 10 0 154.38 8.7
-12 10 0 166.78 8.6
-12 10 0 136.59 8.9
12 10 0 129.29 11.5
-13 -10 0 4.6 4.5
13 -10 0 2.6 5.1
13 -10 0 1.2 2.9
-13 -10 0 4.3 3.6
13 -10 0 -4.6 4.6
13 10 0 4.3 1.9
13 10 0 -0.5 1.7
-13 10 0 -1.3 1.9
13 10 0 -0.5 10.4
13 10 0 -0.6 3.1
-13 10 0 4 2.8
14 -10 0 11.3 3.8
-14 -10 0 14.1 6.3
14 -10 0 12.1 8.3
-14 -10 0 2 4.5
14 -10 0 9.2 5
14 10 0 20.4 6.1
14 10 0 10.9 12.8
14 10 0 11.7 2.8
-14 10 0 9.9 2.8
-15 -10 0 -3.9 5.3
15 -10 0 1.4 6.7
-15 10 0 -0.7 2.6
15 10 0 2.2 3
15 10 0 4.8 5.1
15 10 0 13.1 12.7
0 -11 0 1.4 2.2
0 -11 0 2.9 1.5
0 -11 0 0.2 1.6
0 -11 0 5 1.9
0 -11 0 0.8 1.2
0 11 0 0.7 2.1
0 11 0 4.2 1.6
0 11 0 2.4 2.4
0 11 0 2.7 1.8
0 11 0 2.8 1.3
1 -11 0 283.77 12.9
-1 -11 0 313.57 13.6
-1 -11 0 253.17 13
-1 -11 0 294.27 19.5
1 -11 0 289.67 13.1
1 -11 0 274.77 12.8
-1 -11 0 275.07 13.2
-1 -11 0 281.47 13.4
1 -11 0 278.67 19.8
1 11 0 283.77 19.3
1 11 0 270.37 14.2
-1 11 0 280.47 15.5
-1 11 0 290.97 11.9
-1 11 0 298.57 12.7
1 11 0 281.27 18.5
1 11 0 258.87 12.7
-1 11 0 270.37 18.1
1 11 0 287.47 16.3
-1 11 0 290.37 18.5
1 11 0 283.97 12.5
2 -11 0 262.37 19.1
2 -11 0 291.37 13
-2 -11 0 263.37 13.5
-2 -11 0 289.27 13.9
-2 -11 0 282.47 13.7
2 -11 0 282.77 12.8
-2 -11 0 295.07 13
2 -11 0 271.77 12.9
2 -11 0 307.47 15.4
-2 -11 0 289.27 20.7
-2 11 0 280.07 16.3
2 11 0 267.37 19.4
2 11 0 294.57 16.6
2 11 0 282.27 13.8
-2 11 0 302.77 12.1
-2 11 0 245.58 22.8
2 11 0 290.97 13.1
-2 11 0 283.07 12.6
2 11 0 293.27 20.6
2 11 0 274.17 13.3
-2 11 0 296.17 18.4
3 -11 0 1325.77 56.59
-3 -11 0 1262.57 48.4
3 -11 0 1278.77 46.9
3 -11 0 1290.17 46.7
3 -11 0 1290.87 46.8
-3 -11 0 1306.47 59.09
-3 -11 0 1213.38 48.2
3 -11 0 1272.27 50.09
-3 -11 0 1287.17 46.3
-3 -11 0 1233.38 48.1
3 11 0 1254.47 47.2
-3 11 0 1268.37 45.8
-3 11 0 1239.18 53.69
3 11 0 1229.78 47.2
-3 11 0 1164.68 51.09
-3 11 0 1249.88 46.4
3 11 0 1174.88 57.39
3 11 0 1290.77 51.39
3 11 0 1179.88 57.39
3 11 0 1275.37 45.5
-3 11 0 1256.27 53.19
-4 -11 0 20.5 6.8
-4 -11 0 24.8 4.4
-4 -11 0 37.7 5.1
4 -11 0 22.2 3.1
4 -11 0 21.7 6.2
4 -11 0 14.5 4.3
4 -11 0 25 3.5
-4 -11 0 23.8 4.1
4 11 0 28.5 8
4 11 0 27.6 3.2
-4 11 0 17.1 5.2
-4 11 0 19.5 5
-4 11 0 22.3 3.2
-4 11 0 25.6 3.2
-4 11 0 28.4 6.1
4 11 0 21.8 7.4
4 11 0 25.2 3.7
4 11 0 21.9 3.2
-4 11 0 23.6 5.2
4 11 0 23.6 5.5
-5 -11 0 1.8 4.7
5 -11 0 -0.8 3
5 -11 0 1.8 1.5
-5 -11 0 2.1 2.2
-5 -11 0 6 2.8
-5 -11 0 3.8 2.5
5 -11 0 3 1.8
5 -11 0 0.2 2.1
-5 11 0 -0.4 1.2
-5 11 0 -0.2 2.1
5 11 0 3 2.2
5 11 0 1.8 3.7
5 11 0 0.6 1.7
-5 11 0 3.5 1.5
5 11 0 2.3 1.3
5 11 0 6.6 5.9
5 11 0 -1.5 2.1
-5 11 0 -1.5 2.3
-5 11 0 3 3
-5 11 0 2.1 2.4
5 11 0 4.8 2
6 -11 0 17.6 6.4
6 -11 0 32 4.4
6 -11 0 15.3 4.4
-6 -11 0 19.6 8.5
6 -11 0 22.5 3.7
-6 -11 0 18.7 4.5
-6 -11 0 20.5 4.4
6 11 0 23.3 3.7
6 11 0 20.1 8.6
6 11 0 24.9 2.6
-6 11 0 31.7 8.2
-6 11 0 11.7 4.6
-6 11 0 14.4 5.2
-6 11 0 20.2 4.4
6 11 0 23.1 5.5
6 11 0 37.3 10.7
-6 11 0 18.8 3
6 11 0 22.2 4.3
-6 11 0 20.1 3
6 11 0 22.9 3.8
7 -11 0 340.67 20
7 -11 0 301.77 23.1
-7 -11 0 339.57 29.2
7 -11 0 296.77 15.8
-7 -11 0 334.27 17.8
-7 -11 0 336.17 18.3
7 -11 0 339.07 15.5
-7 11 0 323.27 20.8
7 11 0 322.67 15.9
7 11 0 336.07 13.5
-7 11 0 291.97 22.7
7 11 0 337.67 18.6
-7 11 0 343.97 15.5
-7 11 0 311.87 17.2
7 11 0 337.87 17.3
7 11 0 272.57 25.9
-7 11 0 326.37 21
7 11 0 345.17 29.3
-7 11 0 341.27 15.2
8 -11 0 19.2 4.1
-8 -11 0 18.9 4.4
8 -11 0 19.2 5.7
-8 -11 0 23.2 9.5
-8 -11 0 19.7 4.8
8 -11 0 23.1 3.9
8 -11 0 9.5 5.8
-8 11 0 18.5 4.5
8 11 0 12.6 7.3
8 11 0 14.1 4.2
8 11 0 19.3 2.4
8 11 0 17 4.8
-8 11 0 22.6 8.1
8 11 0 19.2 3.9
9 -11 0 74.79 10.5
-9 -11 0 97.19 20.3
-9 -11 0 78.99 10
9 -11 0 88.59 6.9
9 -11 0 87.89 7.7
-9 -11 0 77.39 8.1
9 -11 0 98.49 15.9
9 11 0 88.69 8.2
9 11 0 65.49 7.1
-9 11 0 63.09 6.3
9 11 0 88.79 4.8
9 11 0 86.19 8.6
-9 11 0 81.49 7.5
9 11 0 79.69 5.4
9 11 0 74.79 14.9
10 -11 0 212.88 21.8
10 -11 0 201.98 14.3
-10 -11 0 201.68 31.1
10 -11 0 218.88 16.8
-10 -11 0 220.68 14.8
-10 -11 0 207.28 17.1
10 -11 0 218.48 12.4
10 11 0 210.68 9.4
-10 11 0 239.98 13.2
10 11 0 198.58 10
10 11 0 209.68 14.1
10 11 0 198.48 13.3
10 11 0 197.58 13.8
-10 11 0 213.18 8.4
10 11 0 207.68 30
11 -11 0 6.7 6.1
-11 -11 0 -3.7 8.7
11 -11 0 2.6 3.3
-11 -11 0 2 3.5
-11 -11 0 13.3 5.6
11 -11 0 7.9 2.7
11 -11 0 7.5 4.3
11 11 0 6.9 2
11 11 0 8.8 4
11 11 0 6.3 7.7
11 11 0 5.8 1.6
11 11 0 7.6 3.2
-11 11 0 3.6 1.4
-12 -11 0 38.1 7.8
12 -11 0 25.9 4.9
-12 -11 0 31.2 6.7
-12 -11 0 24.1 15.4
12 -11 0 16.8 6
12 -11 0 26.9 10.7
-12 11 0 20.8 2.6
-12 11 0 18.6 2.3
12 11 0 21.7 3.2
12 11 0 17.6 2.6
12 11 0 22.4 5.2
12 11 0 36.5 12.2
-12 11 0 16.9 3.5
12 11 0 20.3 5.4
13 -11 0 7.8 3.3
13 -11 0 14.5 8.4
-13 -11 0 9.9 5
13 -11 0 3.9 4.3
-13 -11 0 -3.1 4.7
-13 11 0 5.4 1.7
13 11 0 4.7 11.4
13 11 0 8.5 4.1
-13 11 0 2 2.4
-13 11 0 3.4 1.9
13 11 0 2.9 1.9
13 11 0 3.1 1.8
-14 -11 0 158.98 14.4
14 -11 0 180.08 16.9
14 -11 0 174.38 12.3
-14 -11 0 109.69 14.8
14 -11 0 153.58 24.6
14 11 0 147.19 8.1
14 11 0 154.78 29
-14 11 0 173.08 9.5
14 11 0 147.59 8.3
14 11 0 164.08 13.7
-14 11 0 162.98 8.1
15 -11 0 25.9 11.1
-15 -11 0 43.5 9.1
15 -11 0 53.79 8
15 -11 0 47.9 10.2
15 11 0 40.4 4.5
15 11 0 23.3 12.3
15 11 0 44.8 8
0 -12 0 465.65 25.5
0 -12 0 453.35 19.5
0 -12 0 460.95 19.9
0 -12 0 450.85 19.8
0 12 0 479.45 26.9
0 12 0 488.75 19.5
0 12 0 497.25 22.5
0 12 0 451.45 23.5
0 12 0 459.05 18.6
0 12 0 465.35 25
1 -12 0 177.58 16
-1 -12 0 179.58 9.9
1 -12 0 193.58 11
1 -12 0 164.28 9.2
1 -12 0 175.88 9.5
-1 -12 0 184.18 9.8
-1 -12 0 161.08 9.4
1 -12 0 177.28 9.4
-1 -12 0 178.38 9.9
-1 -12 0 178.58 15.1
-1 12 0 141.09 13.1
1 12 0 165.68 9.1
-1 12 0 180.58 9
-1 12 0 163.68 12.9
1 12 0 169.88 8.7
1 12 0 180.18 12.7
-1 12 0 167.68 13.1
1 12 0 183.78 15.6
1 12 0 180.68 10.9
-1 12 0 203.68 13.2
-1 12 0 173.98 8.2
1 12 0 174.38 14.4
-2 -12 0 1.4 1.6
-2 -12 0 2 1.9
2 -12 0 0.5 2
-2 -12 0 0.3 1.4
2 -12 0 2.7 1.7
-2 -12 0 1.8 1.5
2 -12 0 3.9 4.8
2 -12 0 2.1 1.9
2 -12 0 5 1.8
-2 -12 0 0.2 2.1
2 12 0 2.1 1.8
-2 12 0 2.4 1.6
-2 12 0 2.7 2.8
2 12 0 4.9 3.7
2 12 0 1.9 1.5
2 12 0 1.5 2.9
-2 12 0 2.9 2.5
2 12 0 1.8 2.7
-2 12 0 7 3.6
-2 12 0 0.9 2.6
-2 12 0 2.9 1.2
2 12 0 1.3 1.6
3 -12 0 641.44 26.6
3 -12 0 645.64 26.4
-3 -12 0 713.83 28.3
3 -12 0 653.63 26.6
3 -12 0 654.33 29.6
-3 -12 0 697.03 26.2
-3 -12 0 675.73 28.4
-3 -12 0 692.73 38
-3 -12 0 648.74 27.9
3 -12 0 623.04 35
3 12 0 710.13 27.2
-3 12 0 660.13 26
-3 12 0 669.13 25.5
3 12 0 666.93 37.3
3 12 0 680.63 37
3 12 0 692.93 27.5
-3 12 0 656.83 31.3
-3 12 0 616.04 32.1
-3 12 0 652.73 30.6
-3 12 0 629.24 32.8
3 12 0 676.43 27.2
3 12 0 651.53 31
-4 -12 0 311.87 16.5
4 -12 0 312.97 18
-4 -12 0 287.07 15.9
-4 -12 0 344.37 25.6
4 -12 0 328.67 15.7
4 -12 0 319.37 22.3
-4 -12 0 327.37 16.5
4 -12 0 340.97 15.1
-4 12 0 323.27 20.6
-4 12 0 334.87 14.2
-4 12 0 332.27 14.5
-4 12 0 328.47 19.6
-4 12 0 366.66 21.3
4 12 0 286.87 23.1
4 12 0 317.97 18.7
4 12 0 343.17 14
4 12 0 318.27 15.4
4 12 0 329.67 14.8
4 12 0 332.27 25
4 12 0 344.37 16.2
-4 12 0 333.97 18.5
-5 -12 0 230.28 13.5
5 -12 0 227.28 11.9
5 -12 0 241.48 12.1
-5 -12 0 227.58 13.3
5 -12 0 242.38 15.6
5 -12 0 246.28 19.2
-5 -12 0 255.37 14.3
-5 -12 0 256.17 22.5
5 12 0 247.28 22.1
5 12 0 241.98 11.5
5 12 0 246.48 22.3
-5 12 0 247.48 15.1
-5 12 0 240.38 11.4
-5 12 0 247.08 17.4
-5 12 0 262.07 18.6
-5 12 0 235.88 11.5
-5 12 0 239.58 16.7
5 12 0 231.38 15.3
5 12 0 238.08 11.2
6 -12 0 122.59 8
6 -12 0 120.19 7.8
-6 -12 0 131.29 9.8
6 -12 0 129.99 11.1
-6 -12 0 124.89 9.4
-6 -12 0 116.09 18.4
-6 -12 0 125.49 9.5
6 -12 0 113.79 13.1
6 12 0 122.09 7.7
6 12 0 103.59 16.4
6 12 0 116.09 10.4
6 12 0 136.19 20.4
-6 12 0 120.29 13.4
-6 12 0 109.29 9.7
-6 12 0 129.29 12.1
6 12 0 131.09 9.1
-6 12 0 123.89 7.4
-6 12 0 119.69 7.3
6 12 0 122.59 6.5
-6 12 0 99.59 11.2
-7 -12 0 170.58 12
7 -12 0 178.08 16.8
7 -12 0 179.28 10.2
-7 -12 0 155.78 11.9
-7 -12 0 180.68 12
7 -12 0 191.78 10.8
7 -12 0 204.98 14.7
-7 12 0 171.68 15.1
-7 12 0 164.38 9.4
7 12 0 162.68 11.2
-7 12 0 154.68 11.6
7 12 0 183.88 13.4
7 12 0 177.18 8.1
-7 12 0 153.28 15.6
7 12 0 149.49 23.9
7 12 0 196.28 13.5
-8 -12 0 61.79 8.5
8 -12 0 58.29 11.9
8 -12 0 54.49 6.7
8 -12 0 65.19 5.8
-8 -12 0 33.7 6.4
8 -12 0 57.29 9
-8 -12 0 71.49 17.2
-8 -12 0 46.3 7
-8 12 0 52.69 10
-8 12 0 47.6 10.3
-8 12 0 59.39 7
-8 12 0 43 4.7
8 12 0 50.29 6.8
8 12 0 46.2 3.2
8 12 0 42.6 12.3
8 12 0 52.39 5.6
8 12 0 44.6 7.1
9 -12 0 6.9 3.3
9 -12 0 8.5 3
-9 -12 0 13.8 9.8
-9 -12 0 6.4 3.5
-9 -12 0 9.4 3.4
-9 -12 0 6.9 3.5
9 -12 0 9.8 5.2
9 -12 0 5.4 4.2
9 12 0 7.1 3.1
9 12 0 9.5 3.8
-9 12 0 6 4.5
9 12 0 8.2 1.3
9 12 0 10.9 3.8
9 12 0 6.3 1.5
9 12 0 1.6 6.6
10 -12 0 103.09 11.4
-10 -12 0 128.49 24.4
-10 -12 0 78.59 10.2
10 -12 0 100.59 7.8
10 -12 0 85.09 8.5
10 -12 0 104.49 17.6
-10 -12 0 101.69 10.4
10 12 0 103.19 4.7
-10 12 0 94.59 16.7
10 12 0 105.39 9.1
10 12 0 97.99 4.8
-10 12 0 84.29 8.3
10 12 0 118.49 23.7
10 12 0 110.89 9
10 12 0 96.69 9.6
11 -12 0 91.19 7.9
-11 -12 0 99.19 12.3
11 -12 0 93.99 16.9
11 -12 0 95.39 13
11 12 0 98.09 9.4
-11 12 0 81.39 7.8
11 12 0 72.49 18
11 12 0 70.69 9.2
12 -12 0 7.4 2.9
12 -12 0 4.7 3.9
12 -12 0 11.4 6.8
-12 -12 0 1.9 4.3
-12 -12 0 4.2 4.1
-12 -12 0 -5.7 9.7
12 12 0 4.4 8.5
12 12 0 1.5 4.2
12 12 0 7 4.2
-12 12 0 5.2 3.3
12 12 0 12.1 4.5
13 -12 0 26.1 9.3
13 -12 0 32.8 8.9
-13 -12 0 27.9 7.3
-13 -12 0 42.8 8.3
13 -12 0 36.4 5.9
13 12 0 39 7.2
-13 12 0 17.6 6.4
14 -12 0 25.3 11.1
-14 -12 0 38.3 11.7
14 -12 0 15.7 7.2
-14 -12 0 22.3 7.5
14 12 0 36.7 15.9
14 12 0 27.9 6.5
0 -13 0 0.5 2.5
0 -13 0 1.7 1.6
0 -13 0 -1.3 1.5
0 13 0 1.4 1.2
0 13 0 1 2.4
0 13 0 -1.5 2.2
0 13 0 2.7 2.4
0 13 0 5.2 3.6
0 13 0 2.8 1.8
-1 -13 0 161.78 9.7
1 -13 0 169.08 9.3
1 -13 0 183.48 10.8
1 -13 0 157.38 15.8
1 -13 0 158.18 10.2
-1 -13 0 170.18 9.9
-1 -13 0 164.38 9.7
-1 -13 0 171.08 9.5
-1 -13 0 152.38 14.2
1 -13 0 155.28 9.3
1 13 0 152.98 8.2
1 13 0 168.38 10.9
-1 13 0 150.88 13.4
-1 13 0 165.28 13
1 13 0 157.08 12.5
-1 13 0 169.38 12
1 13 0 173.28 15.2
-1 13 0 160.28 8.5
1 13 0 172.88 9.1
-1 13 0 150.68 7.8
-1 13 0 168.98 12.7
1 13 0 173.48 14.5
2 -13 0 439.06 20.9
-2 -13 0 482.05 21.2
2 -13 0 474.95 29
-2 -13 0 473.75 28.9
-2 -13 0 467.05 19.8
2 -13 0 457.15 20
-2 -13 0 477.55 20.7
2 -13 0 499.65 22.5
-2 -13 0 482.15 20.9
2 -13 0 476.25 20
-2 13 0 418.76 24.4
-2 13 0 455.85 23.8
2 13 0 421.56 23.8
2 13 0 462.05 21.2
-2 13 0 438.56 18.2
-2 13 0 449.56 23.9
2 13 0 442.86 27.4
2 13 0 456.25 19.4
-2 13 0 467.55 19.1
2 13 0 486.15 29.3
2 13 0 475.35 20.1
-3 -13 0 202.58 12.2
3 -13 0 204.38 13.1
-3 -13 0 214.98 12
3 -13 0 228.18 18.7
3 -13 0 237.78 12.4
3 -13 0 214.38 11
-3 -13 0 194.68 18.6
-3 -13 0 209.38 12.1
-3 -13 0 222.88 10.7
3 13 0 204.98 11.5
-3 13 0 216.58 9.8
-3 13 0 204.68 14.8
3 13 0 215.88 11.1
-3 13 0 221.78 14.8
3 13 0 198.68 18.3
3 13 0 218.68 18.5
3 13 0 213.28 14.9
-3 13 0 213.78 16
3 13 0 203.08 11.4
-3 13 0 224.88 10.6
-4 -13 0 610.94 26.9
4 -13 0 575.54 24.5
-4 -13 0 614.84 26.5
4 -13 0 605.34 34.1
4 -13 0 608.94 25
-4 -13 0 581.04 36.4
4 -13 0 629.14 28.6
-4 -13 0 619.54 26.6
4 -13 0 601.54 24.7
4 13 0 584.94 25.1
4 13 0 606.24 29.5
4 13 0 598.04 24.7
4 13 0 617.84 25.8
-4 13 0 570.34 31
-4 13 0 599.34 24
4 13 0 599.44 36.6
4 13 0 555.44 35.4
-4 13 0 582.74 28.7
-4 13 0 568.34 30
-4 13 0 587.84 23.5
5 -13 0 47.4 4.9
-5 -13 0 48.4 6.7
-5 -13 0 54.49 12.7
-5 -13 0 43.4 7.1
5 -13 0 58.59 5.2
5 -13 0 69.89 9.2
5 -13 0 55.09 11.3
-5 -13 0 56.69 6.2
-5 13 0 63.99 10.6
5 13 0 55.09 4.4
5 13 0 56.49 11.5
5 13 0 55.39 13.1
5 13 0 67.09 9.5
-5 13 0 47.9 9.2
-5 13 0 59.39 4.8
5 13 0 46.4 4.2
-5 13 0 53.49 8.9
5 13 0 53.19 6.4
-5 13 0 50.29 4.2
-5 13 0 47.8 7.1
-6 -13 0 79.59 7.4
-6 -13 0 50.39 11.7
6 -13 0 60.09 8.5
-6 -13 0 74.79 7.4
-6 -13 0 72.99 7.1
6 -13 0 47.7 10.5
6 -13 0 60.59 5.6
6 -13 0 59.99 5.6
6 13 0 52.89 11.8
-6 13 0 72.29 11.4
6 13 0 70.69 4.7
6 13 0 69.79 8.5
-6 13 0 60.59 7.5
6 13 0 58.59 5.2
-6 13 0 68.59 10.4
-6 13 0 65.49 11.3
-6 13 0 65.19 5.2
-7 -13 0 180.78 13.3
7 -13 0 174.98 10.8
7 -13 0 175.58 14.1
-7 -13 0 188.58 22.1
-7 -13 0 194.68 12.7
-7 -13 0 199.08 13.2
7 -13 0 165.58 10.1
7 -13 0 177.38 17.7
-7 13 0 161.88 9.5
-7 13 0 140.39 15.6
-7 13 0 148.19 12.1
7 13 0 173.88 11.7
7 13 0 187.18 11.5
7 13 0 151.98 25.1
7 13 0 195.58 8.2
7 13 0 209.28 14.5
-7 13 0 192.98 16.3
8 -13 0 31.3 5
-8 -13 0 30.3 5.7
-8 -13 0 15 4.6
8 -13 0 20.9 7.6
8 -13 0 22.7 3.9
-8 -13 0 30.1 6.2
8 -13 0 19.6 9.5
-8 -13 0 18.7 9.1
8 13 0 22.9 4.9
-8 13 0 31 8
8 13 0 23.7 4.2
-8 13 0 18 3.5
8 13 0 36.1 12.7
-8 13 0 26.2 5.3
8 13 0 25.1 5.7
-9 -13 0 10.7 4.1
9 -13 0 15.7 3.7
9 -13 0 19.5 6.2
-9 -13 0 2.5 7.4
-9 13 0 0.3 4.3
-9 13 0 17 3.1
-9 13 0 9.6 3.8
9 13 0 15.1 5
9 13 0 15 9.2
9 13 0 16.4 4.3
9 13 0 7.5 3.2
10 -13 0 14 6.8
-10 -13 0 6.8 3.7
10 -13 0 11.8 4.1
-10 -13 0 16.6 5.6
10 -13 0 11.5 5
-10 -13 0 7.4 10.8
10 -13 0 7.4 2.7
-10 13 0 8.4 2.9
10 13 0 12.6 4.6
10 13 0 11.1 3.8
-10 13 0 12.6 4.2
-10 13 0 5.5 5.1
10 13 0 26.5 12
10 13 0 13.1 4.1
-11 -13 0 16.1 6.3
11 -13 0 7.9 5.4
-11 -13 0 7.1 9.8
11 -13 0 5.6 6.2
-11 -13 0 17.3 5.7
11 -13 0 19.5 4.4
11 13 0 18.4 5.4
-11 13 0 7.1 5.6
11 13 0 4.5 5.1
-11 13 0 15.7 4.6
11 13 0 18.7 11.9
12 -13 0 157.58 24
-12 -13 0 131.89 12.4
12 -13 0 137.69 14.2
-12 -13 0 157.08 14
12 -13 0 123.29 9.8
-12 13 0 128.19 10.1
12 13 0 148.89 12.1
12 13 0 146.39 26.1
12 13 0 110.49 10.7
12 13 0 131.99 11.7
13 -13 0 22.1 7.1
-13 -13 0 17.1 6.9
13 -13 0 21.7 10.1
13 -13 0 24.9 4.9
-13 -13 0 31.6 7
-13 13 0 29.1 5
13 13 0 16.1 6.2
13 13 0 9.3 15.7
14 -13 0 24.7 7.6
14 -13 0 34.4 5.8
-14 -13 0 37.4 8.9
14 -13 0 31.4 12.4
14 13 0 37.4 15
14 13 0 27.4 7
0 -14 0 258.37 13.7
0 -14 0 261.97 17.9
0 -14 0 251.87 12.5
0 -14 0 244.88 12.9
0 -14 0 266.37 13.4
0 14 0 254.27 11.4
0 14 0 295.67 19.9
0 14 0 227.28 16.3
0 14 0 242.18 12
0 14 0 236.48 17.2
0 14 0 268.67 15.5
-1 -14 0 61.59 5.9
-1 -14 0 62.69 5.6
-1 -14 0 71.19 11.6
-1 -14 0 55.89 5
1 -14 0 48.5 4.9
1 -14 0 53.19 5.2
-1 -14 0 65.69 5.8
1 -14 0 46.2 6.2
1 14 0 57.49 5
1 14 0 52.39 7
-1 14 0 59.69 9.2
1 14 0 56.19 8.9
-1 14 0 46.5 7
-1 14 0 59.89 4
-1 14 0 53.99 4.6
1 14 0 60.39 10.3
-1 14 0 45.3 7.1
1 14 0 62.09 4.6
1 14 0 55.79 10.2
2 -14 0 124.79 9.6
-2 -14 0 118.19 8.7
2 -14 0 111.39 7.8
-2 -14 0 124.99 8.3
-2 -14 0 107.59 7.5
2 -14 0 116.99 7.6
-2 -14 0 122.49 14
2 -14 0 124.19 7.9
2 -14 0 123.49 14.3
-2 -14 0 136.59 8.9
2 14 0 130.69 11.6
2 14 0 117.29 7.2
2 14 0 107.09 12.3
-2 14 0 119.69 6.9
2 14 0 126.79 8
-2 14 0 130.49 11.3
-2 14 0 117.99 11.5
-2 14 0 136.59 11.7
2 14 0 108.29 15.4
-2 14 0 119.39 6.4
2 14 0 119.99 9
3 -14 0 502.55 30.6
3 -14 0 476.75 20.3
-3 -14 0 460.05 19.7
-3 -14 0 489.55 21.6
-3 -14 0 467.55 21.7
3 -14 0 488.95 20.4
3 -14 0 436.96 20.4
-3 -14 0 462.75 30.5
-3 -14 0 452.25 21.9
3 -14 0 496.25 23.4
3 14 0 461.05 20.8
-3 14 0 476.75 19.4
3 14 0 477.15 21.3
3 14 0 435.36 29.1
3 14 0 426.76 24.6
-3 14 0 439.66 18.6
-3 14 0 490.95 26.2
-3 14 0 456.75 24.7
-3 14 0 452.85 25
3 14 0 483.35 30.9
4 -14 0 45.2 4.7
4 -14 0 46.3 7
-4 -14 0 49.99 6.5
-4 -14 0 34.2 9.9
-4 -14 0 45.1 6.4
-4 -14 0 44.8 6.4
4 -14 0 54.29 11
4 -14 0 42.8 4.6
4 -14 0 44 5.3
-4 14 0 40.8 8.3
-4 14 0 36.2 7.3
-4 14 0 42.1 7.2
-4 14 0 42.4 4.1
4 14 0 39.2 5.2
-4 14 0 39.7 3.7
4 14 0 37.5 4.9
4 14 0 40.4 10.1
4 14 0 35.8 6.9
4 14 0 38.1 10.9
-5 -14 0 524.05 25.5
5 -14 0 554.74 23.2
-5 -14 0 515.15 25
5 -14 0 572.04 23.2
5 -14 0 540.05 32.8
-5 -14 0 534.15 36.2
5 -14 0 554.14 27.3
-5 -14 0 504.75 24.7
5 -14 0 525.55 23.3
5 14 0 530.75 20.9
5 14 0 561.64 28.3
-5 14 0 490.15 28.7
-5 14 0 527.55 27.1
5 14 0 529.25 35.7
-5 14 0 521.75 21.9
5 14 0 530.05 22.1
-5 14 0 565.04 30.2
5 14 0 530.75 25.4
6 -14 0 24 4.2
6 -14 0 23 7.6
-6 -14 0 14.7 4.1
6 -14 0 22.5 3.9
-6 -14 0 24 5.4
6 -14 0 16.7 5.1
-6 -14 0 15.2 8.2
-6 14 0 16.8 6.5
-6 14 0 11.7 4.2
6 14 0 17 5.9
6 14 0 10.5 2.6
-6 14 0 24.1 3.5
6 14 0 15.3 7.6
6 14 0 14.5 2.3
-6 14 0 18.6 6.4
7 -14 0 34.9 5.2
-7 -14 0 24.8 5.4
-7 -14 0 45.1 13.8
7 -14 0 35 10
7 -14 0 31.9 6.9
-7 -14 0 31.3 6.6
7 -14 0 25.6 4.2
-7 -14 0 39.7 6.3
-7 14 0 21.4 6.7
-7 14 0 31.5 4.1
7 14 0 26.5 4.8
7 14 0 49.2 15.7
7 14 0 32.1 4.2
-7 14 0 27.7 4.4
7 14 0 21.4 5.6
7 14 0 28 2.3
-7 14 0 40.1 7.6
-7 14 0 23.8 7.7
8 -14 0 61.79 6.1
8 -14 0 72.59 10.5
-8 -14 0 44.6 12.1
8 -14 0 54.49 12.5
-8 -14 0 75.59 10
-8 -14 0 67.09 9
8 -14 0 60.59 6.6
8 14 0 66.09 7.3
-8 14 0 58.49 8.4
8 14 0 58.79 9.4
-8 14 0 58.19 11.1
8 14 0 70.29 6.2
-8 14 0 64.59 5.6
8 14 0 76.09 16.4
-9 -14 0 101.29 21.2
9 -14 0 82.79 11.5
9 -14 0 70.19 7.6
9 -14 0 78.69 7.1
-9 -14 0 83.09 10.3
-9 -14 0 85.89 11
9 -14 0 89.89 16.7
-9 14 0 102.19 9.3
9 14 0 79.39 8.3
9 14 0 91.49 10.1
-9 14 0 72.69 13.3
-9 14 0 79.89 6.6
-9 14 0 88.49 13.7
9 14 0 81.79 7.2
9 14 0 72.59 19.1
10 -14 0 105.49 17
10 -14 0 131.19 13.5
-10 -14 0 107.39 11.3
-10 -14 0 130.99 24.8
-10 -14 0 116.29 10.7
10 -14 0 142.19 9.7
10 14 0 101.39 8.7
10 14 0 102.19 22.5
-10 14 0 125.49 14.8
10 14 0 136.39 12.4
-10 14 0 108.29 10.1
10 14 0 110.09 10.1
-10 14 0 122.49 8.3
11 -14 0 11.8 4.9
-11 -14 0 9.6 9.7
11 -14 0 2.8 6.2
11 -14 0 11.8 4
-11 -14 0 7.8 5.2
-11 -14 0 10.8 4.7
-11 14 0 11.2 7.6
-11 14 0 13.3 3.6
11 14 0 6.4 4.9
11 14 0 4.7 4.1
-11 14 0 5.1 3.4
11 14 0 5.7 9.2
-12 -14 0 12.5 5.9
12 -14 0 5.7 6.8
-12 -14 0 19.9 5.8
12 -14 0 7.7 5.1
12 -14 0 5.7 3.2
-12 14 0 9.1 3.8
12 14 0 7.2 12.6
12 14 0 6.4 4.1
12 14 0 12.8 4.6
12 14 0 0.9 4.4
-12 14 0 -4.5 6.2
-12 14 0 8.2 3.6
13 -14 0 44.9 12.4
13 -14 0 40.3 6.3
13 -14 0 48.7 10
13 14 0 41.5 15.8
-13 14 0 42 6.7
-13 14 0 19.3 9.5
0 -15 0 -2 1.8
0 -15 0 0.3 1.9
0 -15 0 2.6 2.3
0 15 0 0.3 2.7
0 15 0 3.2 2.7
0 15 0 -3.9 2.8
0 15 0 3.3 3.9
0 15 0 0.7 1.6
-1 -15 0 1.4 2.1
1 -15 0 3.6 2.2
-1 -15 0 -0.2 2.9
-1 -15 0 3.5 2.3
1 -15 0 0.7 1.8
1 -15 0 4.4 2.6
-1 -15 0 1.7 2.1
-1 -15 0 0.4 1.5
1 15 0 2.7 3.8
1 15 0 4 2.7
-1 15 0 3.7 3.2
-1 15 0 4.2 1.5
1 15 0 -1.1 3.1
1 15 0 0.5 4.2
-1 15 0 0.4 1.6
1 15 0 -2.3 1.3
-1 15 0 -1.1 2.6
-1 15 0 -0.3 3
-2 -15 0 199.68 11.7
2 -15 0 157.98 16.7
2 -15 0 172.78 10.4
-2 -15 0 169.28 10
2 -15 0 171.38 10
-2 -15 0 167.18 10.7
-2 -15 0 170.48 16.3
2 -15 0 170.68 10
2 -15 0 181.68 11.7
-2 -15 0 190.08 10.9
2 15 0 169.18 16.7
-2 15 0 184.78 14.4
2 15 0 165.68 11.4
2 15 0 162.98 13.8
-2 15 0 183.98 9.1
-2 15 0 179.58 13.6
-2 15 0 167.98 14.1
2 15 0 163.68 15.2
2 15 0 181.88 10.1
3 -15 0 89.59 6.7
-3 -15 0 100.09 15.2
3 -15 0 91.49 8.9
3 -15 0 74.99 13.5
3 -15 0 78.49 6.6
-3 -15 0 97.29 8.2
-3 -15 0 97.39 7.5
3 -15 0 89.99 7.1
-3 -15 0 98.09 6.5
-3 -15 0 83.69 7.6
-3 15 0 93.69 13
3 15 0 79.69 9.7
-3 15 0 87.79 9.9
-3 15 0 94.39 12.3
3 15 0 94.99 14.8
3 15 0 100.29 7.3
-3 15 0 90.19 6
3 15 0 113.09 16.1
3 15 0 94.89 7.8
-3 15 0 92.79 10
4 -15 0 282.97 14.1
-4 -15 0 303.57 16.5
4 -15 0 274.37 17.1
-4 -15 0 263.67 15.1
4 -15 0 277.57 14.4
4 -15 0 286.67 14.1
-4 -15 0 276.57 15.7
-4 -15 0 302.07 25
4 -15 0 260.97 22.3
-4 15 0 272.37 12.8
-4 15 0 257.57 18.7
4 15 0 292.27 14.8
4 15 0 278.97 14.2
4 15 0 301.17 14.6
4 15 0 306.77 25
4 15 0 294.17 19.2
-4 15 0 268.17 19
-4 15 0 304.97 18.9
-4 15 0 256.67 19.2
5 -15 0 84.59 7.2
-5 -15 0 88.99 8.7
5 -15 0 90.69 7
5 -15 0 82.19 9.2
-5 -15 0 81.69 15.1
-5 -15 0 90.09 8.2
5 -15 0 92.09 15.2
-5 15 0 91.29 12.4
-5 15 0 89.09 15.3
5 15 0 68.59 14
-5 15 0 90.79 10
5 15 0 84.29 6.1
5 15 0 80.59 6.9
-5 15 0 84.89 5.8
5 15 0 93.29 10.5
-6 -15 0 6.1 3.8
6 -15 0 7.9 5.5
6 -15 0 10.3 2.9
6 -15 0 9.4 2.8
6 -15 0 10.6 4.4
-6 -15 0 1.2 5.7
-6 -15 0 1.6 3.2
6 -15 0 11.2 2.7
-6 -15 0 8 3.4
-6 15 0 10 2.4
-6 15 0 5.1 3.8
6 15 0 10.1 5.5
6 15 0 5.8 4.1
6 15 0 4 1.7
-6 15 0 8.8 5.1
6 15 0 -2.2 5.9
-6 15 0 4.3 4.6
-6 15 0 4.4 2.3
6 15 0 2.8 1.6
7 -15 0 276.57 18.9
-7 -15 0 274.97 17
7 -15 0 308.97 15
-7 -15 0 262.07 27.8
7 -15 0 292.57 24.2
-7 -15 0 280.47 17.8
7 -15 0 263.27 15.2
7 15 0 311.87 32.8
7 15 0 301.17 19.4
7 15 0 261.47 13
-7 15 0 309.67 18.6
-7 15 0 281.77 13.5
8 -15 0 284.77 19.5
8 -15 0 253.57 23.6
8 -15 0 283.57 15.1
8 -15 0 277.27 16
-8 -15 0 303.77 18.8
-8 -15 0 268.07 28.1
-8 -15 0 288.97 17.6
8 15 0 278.37 28.9
-8 15 0 282.47 21.4
-8 15 0 279.37 14
8 15 0 322.47 20.1
-8 15 0 325.37 19
8 15 0 288.87 16.7
9 -15 0 -2.2 3
9 -15 0 0.3 3.9
-9 -15 0 7.1 8.9
9 -15 0 0.1 2.5
9 -15 0 0.8 4.9
-9 -15 0 -0.5 3.2
-9 -15 0 4 3.7
-9 15 0 4 2.4
9 15 0 -2.1 2.9
9 15 0 -7.7 6
-9 15 0 -0.9 4.9
9 15 0 4.6 4.4
-9 15 0 1.6 3.4
9 15 0 2.4 2.6
10 -15 0 19.1 8.4
10 -15 0 17.1 5.7
10 -15 0 20.5 4.1
-10 -15 0 -5.3 9.4
-10 -15 0 19 5.9
-10 -15 0 19.3 6.2
10 15 0 24 5.3
10 15 0 21.5 9.3
-10 15 0 19.9 6.6
-10 15 0 18.4 5.2
10 15 0 18.8 6.1
-10 15 0 8.8 6.2
11 -15 0 15.5 4
-11 -15 0 9.3 5.3
-11 -15 0 9.3 11.5
11 -15 0 31.7 10.5
11 -15 0 6.6 5.7
-11 -15 0 19.5 6.5
11 15 0 9.9 5.5
-11 15 0 8.9 7
11 15 0 -1.7 9.6
11 15 0 19 5.4
-11 15 0 18.7 5.6
11 15 0 13.4 4.8
-12 -15 0 2.1 3.2
12 -15 0 -2.5 5.4
12 -15 0 -0.1 3.2
12 15 0 -5.4 5.3
12 15 0 -1.4 4.1
12 15 0 2.8 4.2
12 15 0 12.9 13.6
-12 15 0 4.2 7.3
-12 15 0 1.3 4.1
0 -16 0 612.44 26.2
0 -16 0 624.34 26.3
0 -16 0 570.94 25.5
0 16 0 527.65 30
0 16 0 581.34 23.8
0 16 0 554.14 28.3
0 16 0 607.94 31.2
1 -16 0 17.2 3.7
-1 -16 0 13.5 3.6
-1 -16 0 20.5 4.2
1 -16 0 22.2 4.4
1 -16 0 16 4.1
-1 -16 0 18.4 3.5
-1 -16 0 16.9 6.2
-1 -16 0 23.4 4.3
1 16 0 13.7 4.9
1 16 0 18.8 5.4
-1 16 0 15.4 2.7
-1 16 0 9.3 4.1
-1 16 0 10.6 4.8
-1 16 0 24.4 8.1
1 16 0 19.2 2.9
1 16 0 16.9 4.3
1 16 0 26.7 7.4
-1 16 0 14.8 5.1
2 -16 0 169.08 12.1
-2 -16 0 180.78 11.4
-2 -16 0 196.18 10.6
-2 -16 0 181.48 10.9
-2 -16 0 181.18 17.4
2 -16 0 196.68 10.9
-2 -16 0 192.18 12.1
2 -16 0 191.58 11.2
-2 16 0 195.38 15.2
2 16 0 154.28 15
2 16 0 188.38 10.4
-2 16 0 177.58 14.4
2 16 0 168.88 14.4
2 16 0 169.18 9.5
2 16 0 174.38 17.9
-2 16 0 187.88 9.3
-2 16 0 177.68 17.7
-2 16 0 148.59 13.3
-3 -16 0 2.7 2.7
-3 -16 0 9.2 3.2
3 -16 0 3.9 2.7
3 -16 0 8.8 4.3
-3 -16 0 7.3 3.3
-3 -16 0 3.6 4.9
3 -16 0 8.5 5
3 -16 0 7.4 2.6
3 -16 0 7 2.6
-3 16 0 -0.1 4.4
-3 16 0 2.8 3.6
3 16 0 3 2
3 16 0 7.5 5.2
-3 16 0 2.3 3.4
3 16 0 5 2.9
3 16 0 3.9 3.6
4 -16 0 149.29 16.9
4 -16 0 127.69 9.1
-4 -16 0 126.29 9.9
4 -16 0 138.89 8.9
4 -16 0 132.69 8.9
-4 -16 0 138.39 10.7
4 -16 0 124.79 11.3
-4 -16 0 127.09 18.9
4 16 0 148.19 9.5
-4 16 0 155.58 13.1
4 16 0 140.59 9.2
-4 16 0 139.59 14.1
-4 16 0 147.69 13.2
4 16 0 145.39 17.4
4 16 0 153.28 13.6
-4 16 0 127.99 7.4
-5 -16 0 19.5 4.8
-5 -16 0 20.2 5.2
5 -16 0 15 4.4
5 -16 0 20.6 3.9
-5 -16 0 18.6 5.2
5 -16 0 21.4 4.3
5 -16 0 22.3 4
5 -16 0 21.8 8.4
-5 -16 0 4.6 6.6
5 16 0 18.8 6
-5 16 0 21.1 3.1
-5 16 0 18.1 6.4
5 16 0 20.5 3.3
-5 16 0 20.5 6.5
5 16 0 10 6.6
-5 16 0 24.4 6.6
5 16 0 23.9 4.6
5 16 0 26 10.7
6 -16 0 79.49 10.5
6 -16 0 94.49 16.3
-6 -16 0 84.59 8.9
-6 -16 0 125.99 22
6 -16 0 81.39 7.4
6 -16 0 78.29 7.3
6 -16 0 84.89 7.1
6 16 0 63.79 9.7
6 16 0 92.59 7.6
6 16 0 85.49 16.4
-6 16 0 85.19 10.1
6 16 0 81.49 5.1
-6 16 0 84.49 5.7
-6 16 0 59.49 10.7
-7 -16 0 10.4 7.3
7 -16 0 11.3 3.8
7 -16 0 15.7 3.4
-7 -16 0 20.8 5.3
7 -16 0 12.1 6.9
7 -16 0 15.7 5.6
7 -16 0 16.5 5.1
-7 16 0 12.3 2.8
-7 16 0 5.3 6.2
-7 16 0 12.5 5
7 16 0 13.3 8
7 16 0 15.9 2.4
7 16 0 12.9 6
8 -16 0 214.78 16.4
-8 -16 0 164.48 14
-8 -16 0 174.78 13.4
8 -16 0 190.78 11.4
-8 -16 0 146.69 25.3
8 -16 0 172.18 12.2
8 -16 0 192.08 20.5
8 16 0 163.68 25.3
-8 16 0 185.38 14.7
-8 16 0 205.98 21.1
8 16 0 201.98 18.4
8 16 0 165.98 9.5
-8 16 0 186.78 10
-8 16 0 143.99 17.2
9 -16 0 24.1 9.9
-9 -16 0 22.1 6.7
-9 -16 0 32.8 7
9 -16 0 36.6 5.5
-9 -16 0 21.5 12.9
9 -16 0 26.9 6.7
-9 16 0 27.1 6.7
9 16 0 21 5.4
9 16 0 37.9 13
-9 16 0 31.4 4.1
9 16 0 33.4 8.7
9 16 0 34.5 6.3
10 -16 0 53.89 6.7
10 -16 0 42.6 8.8
10 -16 0 40.3 10.9
-10 -16 0 42 7.5
-10 -16 0 52.99 9.2
10 16 0 21.7 13.4
-10 16 0 56.39 8.8
10 16 0 53.99 9.6
10 16 0 48.7 6.1
-10 16 0 41.1 5.4
10 16 0 48.4 7
-10 16 0 62.39 15.9
11 -16 0 -7.2 3.7
-11 -16 0 9.6 5.1
-11 -16 0 5.6 5.4
-11 -16 0 -4.7 13.2
11 -16 0 1.3 5.9
-11 16 0 13.6 8.1
-11 16 0 9.9 4
11 16 0 -3.6 4.3
11 16 0 13.1 4.6
11 16 0 3.4 4.7
11 16 0 21.4 14.3
-11 16 0 2.7 4.1
0 -17 0 0.3 2.2
0 -17 0 2.8 2.3
0 -17 0 4.2 2.5
0 17 0 2.3 3.7
0 17 0 -3.4 3.2
0 17 0 -2.7 3.1
-1 -17 0 42.9 5.5
-1 -17 0 45.7 5.3
1 -17 0 44.3 6.4
1 -17 0 45.1 5.9
1 -17 0 46.4 5.9
-1 -17 0 44.1 6.1
-1 -17 0 36.6 5.7
-1 -17 0 46 9.3
1 17 0 33.2 6
-1 17 0 49.9 9
1 17 0 36.3 10
1 17 0 37.8 8.2
1 17 0 46.3 4.6
-1 17 0 43.5 8
-1 17 0 44.6 4.1
-1 17 0 36.7 6.5
1 17 0 43.9 9.8
-2 -17 0 43.4 9.9
2 -17 0 58.59 5.9
2 -17 0 61.79 7
2 -17 0 55.09 5.9
-2 -17 0 51.39 5.4
-2 -17 0 45.1 5.8
-2 -17 0 50.59 7.1
-2 -17 0 60.79 6.3
-2 17 0 33.2 7.1
-2 17 0 59.99 9.7
-2 17 0 44.4 4.1
-2 17 0 67.49 10.8
-2 17 0 54.69 4.4
2 17 0 48.7 5
2 17 0 49.9 11.5
-2 17 0 51.79 8.6
2 17 0 64.99 8
2 17 0 45.4 8.7
3 -17 0 3.4 2.5
-3 -17 0 -0.4 2.5
3 -17 0 0.7 2.2
3 -17 0 5.9 5.4
-3 -17 0 3.5 2.8
-3 -17 0 0.5 3
-3 -17 0 13.4 6.3
3 -17 0 1.5 2.6
-3 17 0 3 3.7
-3 17 0 1.5 3.5
-3 17 0 2.1 1.6
3 17 0 2.6 4.3
3 17 0 3.2 2.7
-3 17 0 -1 3.3
3 17 0 2 4.1
3 17 0 -6.7 4.7
3 17 0 -0.1 2
4 -17 0 25.2 4.1
-4 -17 0 15.6 4.6
4 -17 0 19 4.9
4 -17 0 21.7 4.5
-4 -17 0 16 4
-4 -17 0 25.9 8.8
4 -17 0 32.4 9.6
-4 -17 0 23.7 5.4
4 -17 0 14.3 3.7
4 17 0 22.7 4
4 17 0 15.4 7.8
-4 17 0 24.4 6.8
4 17 0 26.3 8
-4 17 0 11.8 5
-4 17 0 18.3 2.7
4 17 0 17.5 3.8
-4 17 0 12.8 4.5
-4 17 0 19.4 6.5
5 -17 0 25.2 4.2
5 -17 0 16.2 5
-5 -17 0 14.8 4.8
5 -17 0 21.2 8.4
-5 -17 0 10.5 6.8
-5 -17 0 21.5 4.7
5 -17 0 23.3 4.5
5 -17 0 18.6 4.3
5 17 0 15.1 9.8
5 17 0 15.7 3.1
-5 17 0 19.3 2.6
-5 17 0 13.3 5.6
5 17 0 13.8 3.8
-5 17 0 15.5 5.5
-5 17 0 9.6 5.2
6 -17 0 1.5 3.5
6 -17 0 12.9 7
-6 -17 0 10.9 3.7
6 -17 0 10.9 3.7
6 -17 0 6.6 3
6 -17 0 8.4 4.3
-6 17 0 5.4 2.3
6 17 0 2.8 3
-6 17 0 12.1 5.2
-6 17 0 -7.1 4.3
6 17 0 5.9 4.9
6 17 0 6.9 6.9
7 -17 0 156.28 11
7 -17 0 155.78 11.1
-7 -17 0 155.28 13.2
-7 -17 0 168.38 12.4
7 -17 0 178.18 10.7
7 -17 0 181.28 14.9
7 -17 0 169.88 19.3
-7 -17 0 123.19 20.6
7 17 0 183.08 15.7
7 17 0 133.49 22.6
-7 17 0 169.28 15.4
-7 17 0 154.38 8.5
-7 17 0 163.88 14.4
7 17 0 139.29 10.8
-8 -17 0 1.2 3.8
8 -17 0 0.7 2.8
8 -17 0 1.7 5.2
-8 -17 0 3.9 4
-8 -17 0 0.9 8.2
8 -17 0 1.5 2.1
8 -17 0 -0.6 3.2
-8 17 0 6.3 6
-8 17 0 2.5 2.2
8 17 0 -2.5 3.5
8 17 0 2 8.1
8 17 0 3.1 4
-8 17 0 8 4.5
-9 -17 0 41.8 8.4
9 -17 0 41.6 10.2
9 -17 0 41.7 5.9
9 -17 0 58.79 10.2
-9 -17 0 43.7 15.4
-9 -17 0 42.2 8.8
9 17 0 45.4 9.7
-9 17 0 39.2 4.5
-9 17 0 41.4 10.2
-9 17 0 40.3 7.9
9 17 0 36.7 4.4
9 17 0 36.5 14.7
-10 -17 0 77.59 24.5
10 -17 0 94.79 13.4
-10 -17 0 97.49 13.4
-10 -17 0 99.09 12.7
10 -17 0 106.79 18.7
10 17 0 119.79 12.9
10 17 0 100.59 21
-10 17 0 91.79 19.8
10 17 0 88.49 9.6
-10 17 0 86.89 7.5
-10 17 0 81.49 12.5
11 -17 0 171.28 11.6
11 -17 0 187.08 17.1
11 17 0 156.58 14.9
-11 17 0 174.48 18.5
11 17 0 146.09 25.4
0 -18 0 21.3 5.1
0 -18 0 15.6 3.9
0 -18 0 17.5 4.1
0 18 0 9.1 5.2
0 18 0 14.9 2.7
0 18 0 25 10.7
0 18 0 9.4 5.2
1 -18 0 93.69 8.2
-1 -18 0 89.89 8.4
1 -18 0 81.69 7.6
1 -18 0 90.79 8.5
-1 -18 0 94.89 7.7
-1 -18 0 97.29 9.6
1 18 0 96.09 9.9
-1 18 0 84.19 12.4
-1 18 0 100.99 11.9
1 18 0 94.89 6.7
-1 18 0 93.89 10.6
-1 18 0 79.59 10.9
1 18 0 89.89 11.5
-1 18 0 100.09 5.9
-2 -18 0 67.39 7.5
-2 -18 0 85.39 14.2
2 -18 0 71.49 6.8
-2 -18 0 84.69 6.9
-2 -18 0 70.49 7.7
-2 -18 0 76.99 6.6
2 -18 0 69.39 7.9
2 -18 0 81.69 7.4
-2 18 0 72.39 4.7
-2 18 0 60.39 10.8
-2 18 0 63.39 10.4
2 18 0 79.39 14.6
2 18 0 93.49 13.3
2 18 0 72.89 7.4
-2 18 0 56.09 9.4
2 18 0 73.59 8.9
3 -18 0 77.59 9.7
3 -18 0 62.89 6.6
-3 -18 0 65.29 6.6
3 -18 0 55.59 6.6
-3 -18 0 74.29 8
-3 -18 0 62.89 11.9
-3 -18 0 71.09 8.7
-3 18 0 56.29 8.8
-3 18 0 57.59 10.4
-3 18 0 57.29 3.9
3 18 0 64.29 13.4
-3 18 0 57.89 9
3 18 0 64.59 9.6
3 18 0 57.79 5.7
4 -18 0 56.59 8.2
4 -18 0 53.79 5.6
-4 -18 0 63.99 6.7
-4 -18 0 38.3 11.7
-4 -18 0 49.2 7.7
4 -18 0 55.39 6.8
4 -18 0 65.49 13.6
-4 18 0 59.69 9.1
4 18 0 51.09 9.5
-4 18 0 41.1 3.3
-4 18 0 54.59 8.5
4 18 0 48 12.2
-4 18 0 57.29 9.3
4 18 0 37 5.3
5 -18 0 63.49 7.8
-5 -18 0 59.89 14
5 -18 0 66.69 6.6
5 -18 0 77.99 14.6
5 -18 0 54.89 7
-5 -18 0 64.19 8.1
5 -18 0 54.39 8.5
-5 18 0 66.79 11.6
-5 18 0 52.19 9
5 18 0 77.39 14.8
5 18 0 73.39 11.2
-5 18 0 38.8 8.7
5 18 0 55.29 6.2
-6 -18 0 8.6 4.7
6 -18 0 6.6 3.4
6 -18 0 10.5 4.1
6 -18 0 17 7
-6 -18 0 12.4 9.6
6 -18 0 12.5 3.3
6 -18 0 11.6 5.2
-6 -18 0 22.4 4.9
6 18 0 14.4 6
6 18 0 12.3 3.6
-6 18 0 19.1 6.9
6 18 0 -2.8 7.3
-6 18 0 3.9 5
7 -18 0 4.5 4.2
-7 -18 0 -12.2 7.7
-7 -18 0 2 4
7 -18 0 5.1 5.9
7 -18 0 10.1 3.4
7 -18 0 8.9 3.6
-7 -18 0 6.2 4.2
-7 18 0 1.1 6
-7 18 0 2.4 4.3
-7 18 0 8.5 5.8
7 18 0 -12.6 6.8
7 18 0 5.7 5.4
7 18 0 13.2 4.1
-8 -18 0 49.5 9
-8 -18 0 60.69 8.3
8 -18 0 51.39 12.1
8 -18 0 54.39 9.2
-8 -18 0 48.7 16.8
-8 18 0 53.09 10.1
8 18 0 36 8.4
8 18 0 35.8 14.1
-8 18 0 46.7 9
8 18 0 45.7 6.9
9 -18 0 42.6 12.3
9 -18 0 28.8 6.3
9 -18 0 40.6 8.8
-9 -18 0 28.2 7.4
-9 18 0 12 9.3
9 18 0 26.1 6.6
9 18 0 9.5 13
-9 18 0 31.4 7.9
9 18 0 19.7 6.8
0 -19 0 5.7 2.8
0 -19 0 4.1 3
0 -19 0 -0.6 2.9
0 19 0 2.3 2
0 19 0 -5.6 4.4
0 19 0 0.5 3.2
0 19 0 5.3 4.3
-1 -19 0 62.29 8.2
1 -19 0 60.09 7.8
1 -19 0 42 6.6
-1 -19 0 44.2 6.7
-1 -19 0 54.39 5.9
1 -19 0 35.4 5.5
1 19 0 48.3 4.6
1 19 0 30.5 6.9
-1 19 0 33.5 7.9
1 19 0 54.99 8.3
1 19 0 36.8 8.7
-1 19 0 48.5 3.8
1 19 0 33.1 10.4
-1 19 0 50.29 9.7
-2 -19 0 74.39 6.7
-2 -19 0 71.99 8
-2 -19 0 61.79 12.6
2 -19 0 69.79 7
2 -19 0 77.49 7.8
-2 -19 0 79.49 6.8
2 -19 0 65.79 9
-2 19 0 76.29 15.3
2 19 0 64.79 10.8
-2 19 0 73.89 10.1
-2 19 0 89.89 13.5
2 19 0 60.09 6
-3 -19 0 19.4 4.5
-3 -19 0 14 4.7
3 -19 0 14.6 4.7
3 -19 0 13.7 4.2
3 -19 0 26.1 5.1
-3 -19 0 18.8 8.2
3 19 0 13.5 3.3
-3 19 0 17.7 5.9
3 19 0 24.7 7.8
-3 19 0 19.7 5.7
3 19 0 10.3 7.5
-3 19 0 23.6 7.4
-4 -19 0 45.1 8.4
-4 -19 0 79.49 16.7
4 -19 0 47.6 6.8
4 -19 0 60.79 9
4 -19 0 49.4 6.7
-4 -19 0 54.49 7.3
4 19 0 50.19 9.8
4 19 0 61.79 13
4 19 0 64.69 9.9
-4 19 0 61.49 9.6
5 -19 0 13.6 4.6
-5 -19 0 23.4 10.1
5 -19 0 12.9 3.5
5 -19 0 11.1 4.9
-5 -19 0 19.3 5.4
5 -19 0 22.9 8.7
5 19 0 20.8 7.5
-5 19 0 9.9 5.5
5 19 0 14.2 4.4
5 19 0 9.4 8.7
6 -19 0 11.6 5.2
-6 -19 0 16.3 4.9
6 -19 0 9.5 4.5
6 -19 0 9.1 2.9
-6 -19 0 19.7 5
-6 -19 0 16.7 11
6 -19 0 12.3 6.4
6 19 0 -1.6 8.2
6 19 0 7.7 4.1
-6 19 0 8.9 6.1
6 19 0 11.6 5.9
-7 -19 0 27.2 6.9
-7 -19 0 51.79 7.6
7 -19 0 34.9 11
7 -19 0 34.9 7.8
-7 -19 0 22.9 12.7
7 -19 0 48.2 5.9
7 19 0 45.3 9.5
7 19 0 45.1 12.9
7 19 0 41.9 6.5
-7 19 0 38.1 8.8
-8 -19 0 18.2 5.8
8 -19 0 12 4.7
8 -19 0 30.1 7.1
8 -19 0 20.7 4.7
8 -19 0 30.4 10
-8 19 0 21.4 7.1
8 19 0 -1.6 13
8 19 0 18.3 7.4
0 -20 0 10.7 3.6
0 -20 0 15.5 3.9
0 20 0 7.8 4.8
0 20 0 2 5.4
0 20 0 16.1 7.1
1 -20 0 252.87 15.7
-1 -20 0 266.27 16.3
-1 -20 0 266.27 14.8
1 -20 0 263.07 15.9
-1 20 0 297.47 21.5
1 20 0 246.18 20
1 20 0 267.37 12.1
-1 20 0 274.17 18.8
1 20 0 238.18 20.3
2 -20 0 69.29 8.4
-2 -20 0 61.09 6.1
2 -20 0 59.79 9.8
2 20 0 51.69 9.9
2 20 0 56.29 5.2
-2 20 0 67.89 11.9
2 20 0 70.19 12.8
-3 -20 0 7.9 3.9
-3 -20 0 8 4.4
-3 -20 0 15.7 7.7
3 -20 0 16.3 5
3 -20 0 11.4 4.4
-3 20 0 13.5 5.9
3 20 0 10 3.6
3 20 0 16 7.4
-4 -20 0 59.69 14
-4 -20 0 49.2 7.1
-4 -20 0 53.99 8.4
4 -20 0 54.99 7.2
4 -20 0 40.1 7.6
4 20 0 53.49 6.1
4 20 0 32.8 11.1
4 20 0 38.2 9
-4 20 0 51.59 10
-5 -20 0 11.1 4.2
-5 -20 0 17.4 10.7
5 -20 0 5.9 4.7
5 -20 0 1.8 3.9
-5 -20 0 14.6 5.8
5 20 0 4 10.2
5 20 0 0.5 3.9
-5 20 0 12.3 5.8
5 20 0 9.4 5.3
6 -20 0 19.1 7
6 -20 0 8.2 4.4
-6 -20 0 15 5.1
6 -20 0 15.7 4.5
-6 -20 0 18 4.9
6 20 0 -2 11.4
-6 20 0 11.8 6.3
6 20 0 15.7 6.5
0 -21 0 -5.8 3.2
0 -21 0 4.8 3
0 21 0 6.3 6.1
0 21 0 -13.8 7
-1 -21 0 47.2 7.9
-1 -21 0 50.99 6.5
-1 21 0 50.59 11.1
1 21 0 41.9 9.8
1 21 0 57.89 10.2
-2 -21 0 100.99 10.2
2 -21 0 85.59 9.7
-2 21 0 82.59 12.3
2 21 0 95.39 14.6
2 21 0 85.99 13
3 -21 0 23 6.1
-3 -21 0 29.1 6.5
-3 21 0 20.7 6.7
3 21 0 23.8 7.5
3 21 0 28.1 13.2
-4 -21 0 58.99 7.8
4 -21 0 51.99 8.4
-4 -21 0 56.79 9
4 -21 0 64.39 8.4
4 21 0 58.69 11.2
-4 21 0 44.4 10.6
-17 0 1 27.7 6.5
17 0 -1 18 6.3
17 0 -1 21.2 11.8
17 0 -1 17.8 5.8
-16 0 1 -5.1 3.2
16 0 -1 4.9 7.7
16 0 -1 1.4 3.8
16 0 -1 -1.9 3.2
-15 0 1 6.1 4.1
15 0 -1 5.4 3.7
15 0 -1 4.1 6.9
15 0 -1 4.4 4.3
14 0 -1 0.2 2.8
14 0 -1 0.1 3.5
-14 0 1 -1.5 2.7
14 0 -1 4.1 8.5
-13 0 1 175.88 37.3
13 0 -1 206.68 15.7
13 0 -1 187.08 13.6
-13 0 1 186.18 13.5
13 0 -1 189.38 28.2
-13 0 1 210.28 14
12 0 -1 -2.2 4.5
12 0 -1 1 3
-12 0 1 1 5.1
12 0 -1 0.2 1.8
-12 0 1 -1.7 2.2
-12 0 1 4.5 3.2
11 0 -1 77.69 10.8
-11 0 1 51.19 7.1
11 0 -1 37.6 11
11 0 -1 70.79 8.2
-11 0 1 53.39 12.6
11 0 -1 63.59 6.9
-11 0 1 66.29 7.2
10 0 -1 4.6 4.2
-10 0 1 -1.7 3.2
-10 0 1 4.5 2.6
-10 0 1 2.3 2.4
10 0 -1 0.8 2
10 0 -1 2.9 2.2
10 0 -1 -1.3 2
-9 0 1 160.08 10.2
9 0 -1 158.18 18.2
9 0 -1 155.58 11.4
9 0 -1 160.28 10.3
-9 0 1 146.19 17.2
9 0 -1 136.19 9.6
-9 0 1 141.19 9.9
-8 0 1 4.3 4.5
8 0 -1 4.1 2.1
8 0 -1 2.3 2.1
-8 0 1 2.4 2.1
-8 0 1 0 1.6
8 0 -1 -2.1 2.9
8 0 -1 1.8 1.8
7 0 -1 912.01 38.7
-7 0 1 1035.3 41
7 0 -1 971.7 38.8
7 0 -1 1014.4 40.7
7 0 -1 1011.1 50.49
-7 0 1 1013.2 39
-7 0 1 992.9 49.3
6 0 -1 2.9 2
6 0 -1 3.3 2.3
6 0 -1 6.2 4.1
6 0 -1 0.5 1.8
-6 0 1 6.7 5
-6 0 1 4.8 2.1
-6 0 1 4.8 2.1
5 0 -1 2126.49 79.09
5 0 -1 2006.7 87.19
-5 0 1 2211.68 79.29
-5 0 1 2246.18 79.29
5 0 -1 2169.88 80.69
-5 0 1 2345.67 88.49
5 0 -1 2288.87 79.49
-4 0 1 1.1 1.2
-4 0 1 3.1 3
4 0 -1 4.9 2.6
4 0 -1 0.2 0.8
4 0 -1 -0.7 0.8
-4 0 1 1.7 1.3
3 0 -1 57.29 6.7
3 0 -1 66.49 4.1
-3 0 1 62.89 3.9
3 0 -1 60.49 3.8
-3 0 1 69.09 4.1
-2 0 1 0.8 1.5
2 0 -1 0.3 0.7
2 0 -1 0.2 0.8
-2 0 1 0.6 0.8
-2 0 1 0 0.7
2 0 -1 2.6 2
2 0 1 0.5 0.8
2 0 1 2.5 1
2 0 1 0.6 1.9
2 0 1 0.8 0.7
-2 0 -1 2.8 1
-2 0 -1 3.1 2.1
-2 0 -1 0.7 0.7
-2 0 -1 0.6 0.7
-3 0 -1 2113.49 72.19
3 0 1 2034.1 71.99
3 0 1 1969.2 77.49
3 0 1 2069.09 72.19
-3 0 -1 1898.01 72.09
3 0 1 2083.89 72.59
-3 0 -1 2034.9 77.69
-3 0 -1 2038.8 72.69
4 0 1 -1.2 0.8
-4 0 -1 -0.9 1.7
-4 0 -1 -0.3 0.9
4 0 1 1.2 1.1
4 0 1 1.1 1
-4 0 -1 0.8 1.1
4 0 1 -3 3.7
-4 0 -1 1.6 1.3
-5 0 -1 763.22 36.6
-5 0 -1 735.73 28.2
-5 0 -1 674.23 27.8
5 0 1 721.13 28.8
5 0 1 655.63 35.1
5 0 1 713.03 28.1
5 0 1 731.03 27.9
-6 0 -1 1.8 1.8
-6 0 -1 1 2.8
6 0 1 2.1 1.7
-6 0 -1 1.1 0.9
6 0 1 -0.9 3.2
6 0 1 -1.5 1.4
6 0 1 -0.7 1.1
-6 0 -1 2.3 1.8
7 0 1 3.5 2
7 0 1 0.6 1.4
-7 0 -1 2.6 2
-7 0 -1 0.3 1.8
7 0 1 1 1.9
7 0 1 -1.8 2.7
-7 0 -1 1.2 5.9
8 0 1 1.5 1.6
8 0 1 -1.3 1.7
-8 0 -1 -1.5 1.4
8 0 1 1.5 1.9
8 0 1 1.3 4.8
-8 0 -1 6.1 4.4
-8 0 -1 1 2
9 0 1 22 4.2
9 0 1 21.3 4.3
-9 0 -1 16.3 6.6
-9 0 -1 26.9 4.8
9 0 1 31.1 13.1
-9 0 -1 23.4 4.4
9 0 1 23.5 4.7
10 0 1 -1.2 3.5
-10 0 -1 -0.3 2
10 0 1 0.7 1.9
-10 0 -1 4.7 2.7
10 0 1 0.2 1.9
10 0 1 -1.3 2.2
-10 0 -1 -2.6 3.9
-11 0 -1 623.94 43.1
11 0 1 724.73 31.4
11 0 1 594.84 28.7
-11 0 -1 638.64 29.5
11 0 1 628.34 43.8
-11 0 -1 634.74 29.4
12 0 1 -3.2 3.4
12 0 1 3.1 2.8
12 0 1 1.9 2.9
-12 0 -1 2 3
-12 0 -1 0.6 6.3
-12 0 -1 4.4 2.5
-13 0 -1 26.9 5.9
13 0 1 26.4 12.1
-13 0 -1 18.9 14.1
-13 0 -1 26.5 5.2
13 0 1 22.5 5.6
13 0 1 25.9 6.6
14 0 1 2.6 3.4
-14 0 -1 1.4 3.2
14 0 1 5.7 6.9
-14 0 -1 0.5 2.5
14 0 1 1.1 3.3
15 0 1 810.92 57.99
15 0 1 800.32 37
-15 0 -1 774.32 37.2
16 0 1 -6.7 8.3
16 0 1 7.7 4
-16 0 -1 5.2 3.9
16 0 1 0.2 3.8
17 0 1 -4.3 6.8
-17 0 -1 4.9 4.3
17 0 1 7.1 4.9
17 0 1 -1.7 2.9
17 -1 -1 -2.5 3.5
17 -1 -1 6 10.8
17 -1 -1 -5.3 3.8
17 1 -1 9.3 8.2
17 1 -1 4.6 4.9
17 1 -1 -4.6 3.5
-17 1 1 -1.6 3.5
16 -1 -1 -5 3.8
16 -1 -1 5.3 3.9
16 -1 -1 -4.3 7.1
-16 -1 1 2.3 3.6
16 1 -1 1.6 4.1
16 1 -1 4.1 8.7
16 1 -1 6.3 3.7
-16 1 1 0.8 3.4
15 -1 -1 89.49 12.7
15 -1 -1 105.89 24.8
-15 -1 1 96.49 11.8
15 -1 -1 87.79 9.5
15 1 -1 112.19 24.5
-15 1 1 61.39 8.8
15 1 -1 93.29 10.1
14 -1 -1 28.2 6.6
-14 -1 1 61.79 8.6
-14 -1 1 38.3 7.6
14 -1 -1 44.8 7.5
14 -1 -1 37.7 13.8
14 1 -1 22.2 11.1
14 1 -1 44.6 7.6
14 1 -1 48.2 9
-13 -1 1 4.1 2.9
13 -1 -1 6.6 4
-13 -1 1 4.6 3.3
13 -1 -1 1.6 2.9
-13 -1 1 -12.2 5.4
13 -1 -1 10.9 5.8
13 1 -1 -0.1 2.8
13 1 -1 4.1 3.6
-13 1 1 1.4 3.1
13 1 -1 -2.2 4.9
-13 1 1 5.7 3.5
-12 -1 1 34.1 10.4
12 -1 -1 18.4 5.7
-12 -1 1 23.3 5.3
12 -1 -1 19.2 11.4
12 -1 -1 27.2 5.7
-12 -1 1 26.1 4.9
-12 1 1 21.2 4.7
-12 1 1 23.1 4.9
12 1 -1 14.9 4.9
12 1 -1 19.7 4.9
12 1 -1 19.7 8.4
-11 -1 1 40.1 6.5
11 -1 -1 35.2 5.7
-11 -1 1 49.5 12.9
-11 -1 1 35.4 6.1
11 -1 -1 43.1 6.5
11 -1 -1 28.7 10.7
11 -1 -1 41.5 7.4
11 1 -1 34.1 5.7
11 1 -1 34.9 6.6
-11 1 1 33.5 5.4
-11 1 1 57.89 7.6
11 1 -1 50.39 14.4
-11 1 1 49.9 13
10 -1 -1 504.05 23.5
10 -1 -1 481.15 25.5
10 -1 -1 501.55 23.8
-10 -1 1 505.65 24
-10 -1 1 479.45 23.7
10 -1 -1 486.65 35.4
10 1 -1 526.65 24
10 1 -1 519.05 36.7
-10 1 1 533.55 36
10 1 -1 492.85 25.1
10 1 -1 523.65 24.2
-10 1 1 464.95 23.3
-10 1 1 534.95 23.8
9 -1 -1 82.29 15.4
-9 -1 1 58.59 12.8
9 -1 -1 95.99 7.7
-9 -1 1 88.19 7.6
-9 -1 1 82.79 7.4
9 -1 -1 99.49 7.9
9 -1 -1 106.99 9.5
-9 1 1 98.29 7.5
9 1 -1 78.49 7.2
-9 1 1 111.39 17.6
9 1 -1 86.69 7.4
9 1 -1 71.59 7.7
-9 1 1 94.59 7.5
9 1 -1 93.99 15.8
8 -1 -1 132.89 9.2
-8 -1 1 148.09 9.5
-8 -1 1 148.59 9.7
8 -1 -1 127.09 10.2
8 -1 -1 140.99 15.8
-8 -1 1 147.69 15.9
8 -1 -1 142.69 9.1
8 1 -1 145.59 9.6
-8 1 1 139.69 9
-8 1 1 141.69 15.7
8 1 -1 146.19 10.6
8 1 -1 163.38 9.7
8 1 -1 164.38 17.7
7 -1 -1 10.2 2.7
-7 -1 1 11.8 3.1
7 -1 -1 12.3 6.4
7 -1 -1 21.7 4.6
7 -1 -1 13.4 3
-7 -1 1 12.3 5.7
-7 -1 1 9.6 2.8
7 1 -1 10.5 3.2
7 1 -1 7.4 2.7
7 1 -1 10.6 2.9
-7 1 1 14.3 2.9
-7 1 1 26.4 7.5
7 1 -1 4.2 5
-7 1 1 12.6 2.8
-6 -1 1 4.5 1.9
6 -1 -1 12.8 3.3
-6 -1 1 8.6 2.5
6 -1 -1 13.4 2.9
6 -1 -1 10.2 2.6
-6 -1 1 4.3 4.4
6 -1 -1 10.8 4.5
-6 1 1 10.8 4.5
6 1 -1 13.2 2.7
-6 1 1 14 2.9
-6 1 1 10.4 2.6
6 1 -1 6.2 2.6
6 1 -1 4.7 3.6
6 1 -1 4.4 2.3
5 -1 -1 165.58 8.5
5 -1 -1 174.88 8.7
-5 -1 1 158.18 8.6
5 -1 -1 154.88 13.3
-5 -1 1 178.78 9
5 -1 -1 159.98 9.8
-5 -1 1 151.48 13.7
-5 1 1 163.08 8.4
-5 1 1 155.28 8.3
5 1 -1 148.49 8.5
-5 1 1 160.98 13.4
5 1 -1 156.18 8.6
4 -1 -1 1582.64 60.19
-4 -1 1 1654.83 60.59
4 -1 -1 1680.73 60.19
4 -1 -1 1626.54 61.89
-4 -1 1 1758.72 67.99
-4 -1 1 1669.03 60.49
4 -1 -1 1659.03 66.79
4 1 -1 1854.71 58.59
4 1 -1 1646.44 60.49
4 1 -1 1687.13 60.49
-4 1 1 1673.13 66.79
-4 1 1 1622.44 59.99
4 1 -1 1651.93 67.69
-4 1 1 1630.24 60.09
3 -1 -1 5780.42 219.78
-3 -1 1 6316.27 221.18
-3 1 1 6066.99 219.98
3 1 -1 6572.54 221.78
-2 -1 1 5179.98 184.58
2 -1 -1 5147.48 183.48
-2 1 1 5246.07 183.38
-1 -1 1 54.89 3.2
1 -1 -1 48.6 3.4
-1 -1 1 64.49 2.9
1 -1 -1 62.59 2.7
1 -1 -1 57.89 2.4
-1 1 1 58.49 3.6
1 1 -1 54.99 2.9
-1 1 1 57.79 2.3
1 1 -1 54.49 2.8
-1 1 1 58.39 2.5
-1 1 1 54.39 2.6
1 1 -1 69.99 4.9
1 -1 1 23.5 1.7
1 -1 1 19.8 1.4
-1 -1 -1 21 1.5
1 -1 1 19 1.3
-1 -1 -1 19.2 1.3
-1 -1 -1 17.6 1
1 -1 1 22.8 2.6
-1 -1 -1 22.3 3.1
-1 1 -1 21.9 1.4
1 1 1 17.4 1.5
1 1 1 18.3 2.7
-1 1 -1 22.8 2.7
-2 -1 -1 256.37 9.6
2 -1 1 244.78 9.7
-2 -1 -1 233.88 13.1
2 -1 1 258.47 13.1
-2 -1 -1 226.78 9.8
2 -1 1 251.57 9.8
-2 -1 -1 239.68 9.9
2 -1 1 238.78 10.3
-2 -1 -1 227.98 9.6
2 1 1 247.48 13.3
2 1 1 245.18 9.9
-2 1 -1 259.77 9.8
-2 1 -1 247.38 9.8
2 1 1 239.18 9.6
2 1 1 236.98 9.8
-2 1 -1 253.77 10.6
-2 1 -1 246.88 13
3 -1 1 249.48 10.7
-3 -1 -1 228.18 9.2
3 -1 1 231.38 14
-3 -1 -1 215.38 9.8
-3 -1 -1 224.38 10
3 -1 1 231.88 9.7
-3 -1 -1 242.18 14.6
3 -1 1 235.28 9.9
3 1 1 213.28 9.7
-3 1 -1 221.78 9.7
-3 1 -1 236.98 9.8
3 1 1 211.98 14
-3 1 -1 237.78 10.8
-3 1 -1 228.78 14.1
3 1 1 211.88 9.7
3 1 1 233.38 10
4 -1 1 109.99 6.8
-4 -1 -1 97.89 10.1
4 -1 1 110.59 5.9
4 -1 1 114.89 10.5
4 -1 1 103.19 6
-4 -1 -1 94.49 5.9
-4 -1 -1 99.59 6.1
-4 -1 -1 119.39 5.2
4 1 1 108.09 10.3
4 1 1 99.59 6
-4 1 -1 101.49 5.8
4 1 1 90.99 5.9
-4 1 -1 110.49 6
-4 1 -1 105.99 9.9
-4 1 -1 113.29 7
4 1 1 99.19 5.9
-5 -1 -1 7.5 2
-5 -1 -1 2.9 2.9
5 -1 1 7.3 2
5 -1 1 5.7 2
5 -1 1 11.2 2.7
5 -1 1 6.9 3.8
-5 -1 -1 10.9 1.6
-5 -1 -1 5.2 1.8
-5 1 -1 11.8 2.6
5 1 1 9.5 6.4
5 1 1 6.2 2
-5 1 -1 11.8 3
5 1 1 8.5 2.2
-5 1 -1 8.5 4.2
5 1 1 6.1 1.9
6 -1 1 30.1 4.1
6 -1 1 18.4 5.9
-6 -1 -1 22.1 3.6
-6 -1 -1 24.8 2.4
-6 -1 -1 31.7 7.9
6 -1 1 26.9 4.2
6 -1 1 30.3 4.2
-6 -1 -1 29.6 4
6 1 1 27.3 3.9
6 1 1 23.2 3.8
-6 1 -1 27 7.5
6 1 1 21.5 3.5
-6 1 -1 25.7 3.9
-6 1 -1 37.8 4.5
6 1 1 23 6.9
7 -1 1 -3 2
-7 -1 -1 1 0.8
7 -1 1 1.3 2
7 -1 1 1.4 1.5
-7 -1 -1 0.2 1.4
7 -1 1 2.3 1.8
-7 -1 -1 -0.6 1.3
-7 -1 -1 2.9 3.4
-7 1 -1 0.5 1.5
7 1 1 -1.7 1.3
7 1 1 2.8 1.9
-7 1 -1 7 4.5
7 1 1 0.8 1.7
7 1 1 0.8 4.1
-8 -1 -1 202.68 11.8
8 -1 1 197.48 11.3
-8 -1 -1 212.38 8.6
8 -1 1 188.78 11
-8 -1 -1 205.78 11.6
-8 -1 -1 180.48 18.6
8 -1 1 204.98 12.6
8 1 1 194.48 11.9
8 1 1 183.48 11.3
-8 1 -1 187.48 11.1
-8 1 -1 184.68 18.7
-8 1 -1 195.38 11.3
8 1 1 165.48 10.8
8 1 1 182.48 18.9
9 -1 1 62.99 6.1
9 -1 1 59.49 6.3
-9 -1 -1 44.8 8.4
-9 -1 -1 69.29 6.6
9 -1 1 49.1 11.4
9 -1 1 66.69 7.3
-9 1 -1 69.99 6.5
9 1 1 66.59 6.6
-9 1 -1 53.79 6
9 1 1 73.19 6.6
-9 1 -1 76.49 14.1
9 1 1 67.29 6.8
9 1 1 70.59 14.6
10 -1 1 124.59 9.6
-10 -1 -1 141.79 21.9
10 -1 1 128.29 9.2
-10 -1 -1 130.69 9.8
10 -1 1 131.79 10.5
-10 -1 -1 134.29 9.9
10 1 1 125.79 9.4
10 1 1 91.19 15.3
-10 1 -1 129.09 9.5
-10 1 -1 94.29 14.3
10 1 1 120.09 9.4
10 1 1 141.29 10.5
-10 1 -1 117.59 9.2
11 -1 1 98.89 9.8
-11 -1 -1 111.79 9.4
11 -1 1 126.59 22.3
-11 -1 -1 93.19 9.2
-11 -1 -1 166.98 25.5
11 -1 1 112.89 9.1
11 1 1 136.99 10.5
11 1 1 111.29 9.2
-11 1 -1 97.99 9.1
11 1 1 110.59 19.5
-11 1 -1 172.78 25.8
11 1 1 98.89 9.1
-11 1 -1 107.99 9
12 -1 1 77.19 8.1
12 -1 1 99.29 10
-12 -1 -1 102.09 9.5
-12 -1 -1 68.99 15.2
12 -1 1 85.69 16.4
-12 -1 -1 85.29 9
-12 1 -1 93.39 8.7
-12 1 -1 64.99 13.7
12 1 1 84.99 18.3
-12 1 -1 95.99 8.7
12 1 1 87.79 9
12 1 1 91.99 8.8
13 -1 1 169.38 12.5
13 -1 1 154.28 13.4
13 -1 1 122.59 21.9
-13 -1 -1 165.58 12.7
-13 -1 -1 173.58 13
-13 -1 -1 156.98 25.2
13 1 1 109.39 18.9
-13 1 -1 168.68 12.7
13 1 1 152.18 12.7
-13 1 -1 170.08 12.3
13 1 1 161.28 12.2
14 -1 1 69.99 10.1
-14 -1 -1 61.99 9.1
-14 -1 -1 72.89 9.8
14 -1 1 46.6 14.6
14 -1 1 63.89 8.8
-14 1 -1 52.79 7.9
14 1 1 57.29 9.3
14 1 1 53.99 8.4
14 1 1 81.09 19.8
15 -1 1 21.6 6.2
-15 -1 -1 22.4 6.2
15 -1 1 16.1 5.4
15 -1 1 22.9 10.3
15 1 1 0 8.8
15 1 1 18.5 5.8
-15 1 -1 32.2 6.7
16 -1 1 184.08 30.6
16 -1 1 161.38 14.8
-16 -1 -1 150.48 13.3
16 -1 1 142.59 12.5
16 1 1 159.28 14.1
16 1 1 198.18 33.7
-16 1 -1 171.18 13.6
16 1 1 151.48 13.3
17 -1 1 26.5 7.3
17 -1 1 23 6.1
17 -1 1 46.7 17.9
-17 -1 -1 29.2 7
17 1 1 40.6 17.4
17 1 1 16.1 5.4
-17 1 -1 22.3 6.1
17 1 1 29.6 7.7
17 -2 -1 -3.9 4.5
17 -2 -1 -2.6 3.5
-17 -2 1 -1.3 3.9
17 2 -1 -1.9 4.6
17 2 -1 3 4.7
-17 2 1 -2.6 3.5
17 2 -1 5.2 8.2
16 -2 -1 85.19 10.7
16 -2 -1 70.49 18.2
-16 -2 1 96.69 10.6
16 -2 -1 73.79 12
16 2 -1 109.59 11.5
16 2 -1 85.69 11.7
-16 2 1 92.19 9.9
16 2 -1 121.19 25.2
15 -2 -1 13.9 8.8
-15 -2 1 7.6 4.9
15 -2 -1 -1.8 3.8
15 -2 -1 9.8 4.3
15 2 -1 17.6 12.6
-15 2 1 5.7 3.9
15 2 -1 8.4 4
14 -2 -1 2.5 6.4
-14 -2 1 2.5 3.8
-14 -2 1 1.6 3.6
14 2 -1 1 3.1
14 2 -1 5.4 6
-14 2 1 4.3 3.1
14 2 -1 4.3 3.2
13 -2 -1 4.5 3.5
-13 -2 1 -5.3 8.2
-13 -2 1 4 3.1
-13 -2 1 -1.6 3
13 -2 -1 2.3 2.7
13 2 -1 -0.1 3
13 2 -1 4.3 3.4
-13 2 1 -0.5 2.5
-13 2 1 1.6 3
13 2 -1 -3.1 6.2
12 -2 -1 11.9 4.5
-12 -2 1 8.3 3.7
-12 -2 1 7.6 3.9
12 -2 -1 14.9 4.3
-12 -2 1 8.3 6.1
12 -2 -1 7.3 3.4
12 -2 -1 26.1 11.4
12 2 -1 1.7 2.7
12 2 -1 8.2 3.7
-12 2 1 7.5 4.9
12 2 -1 3 3.7
-12 2 1 7.3 3.4
11 -2 -1 108.39 10.7
11 -2 -1 117.59 9.5
11 -2 -1 107.79 18.1
-11 -2 1 124.49 10
-11 -2 1 181.98 26.8
-11 -2 1 121.79 9.8
11 -2 -1 111.19 8.9
11 2 -1 107.69 10
-11 2 1 106.69 8.8
-11 2 1 114.79 9.3
11 2 -1 107.09 9.3
11 2 -1 112.29 10.4
11 2 -1 150.18 23.9
-10 -2 1 428.76 21
10 -2 -1 401.46 22.6
10 -2 -1 427.66 20.3
10 -2 -1 413.06 32
-10 -2 1 417.96 32.4
10 -2 -1 409.86 20.5
-10 -2 1 407.26 20.7
10 2 -1 424.56 21.7
-10 2 1 387.66 19.9
-10 2 1 410.86 31
10 2 -1 411.76 32.8
10 2 -1 394.16 20.3
10 2 -1 439.66 21.2
-10 2 1 376.46 19.4
9 -2 -1 0.4 2.7
9 -2 -1 0.7 3.3
-9 -2 1 4.3 2.5
-9 -2 1 4.6 3.4
9 -2 -1 3.2 2.2
-9 -2 1 2.8 4.7
9 -2 -1 2.1 2.2
-9 2 1 4.6 1.9
-9 2 1 -2 2.7
9 2 -1 2.6 2.1
-9 2 1 1.8 2.3
9 2 -1 10.9 6.2
9 2 -1 3.3 2.2
9 2 -1 0.7 2.3
8 -2 -1 65.69 6.1
-8 -2 1 88.79 7.2
-8 -2 1 82.79 6.9
-8 -2 1 101.49 16.7
8 -2 -1 76.89 6.3
8 -2 -1 70.09 7.5
8 -2 -1 67.09 11.5
-8 2 1 53.19 10
8 2 -1 85.39 7
-8 2 1 84.49 6.4
8 2 -1 66.29 6.2
8 2 -1 78.89 7.2
-8 2 1 82.99 6.5
8 2 -1 94.79 18.5
7 -2 -1 2.9 1.6
-7 -2 1 0.9 1.6
-7 -2 1 4.7 3.1
7 -2 -1 -0.9 2.2
-7 -2 1 0.6 1.9
7 -2 -1 1.2 2.6
7 2 -1 -0.7 1.7
7 2 -1 -0.3 1.7
-7 2 1 3 1.7
7 2 -1 -0.5 1.6
-7 2 1 0.4 2
-7 2 1 4.3 2.1
6 -2 -1 32.2 6.9
6 -2 -1 55.09 4.7
-6 -2 1 40.3 4.5
6 -2 -1 43.7 4.4
6 -2 -1 59.19 6.2
-6 -2 1 46.2 4.7
-6 2 1 52.79 4.5
6 2 -1 43.1 4.6
6 2 -1 48.8 9.7
6 2 -1 43.9 4.5
6 2 -1 51.09 3.3
-6 2 1 52.39 9.3
-6 2 1 52.09 4.4
-5 -2 1 616.74 25.6
5 -2 -1 610.64 25
-5 -2 1 657.83 33.6
5 -2 -1 566.94 24.7
-5 -2 1 701.53 26
5 -2 -1 590.54 31.5
5 -2 -1 633.74 27.2
5 2 -1 643.04 25.5
-5 2 1 671.23 24.8
5 2 -1 658.03 25.7
-5 2 1 602.74 24.9
-5 2 1 594.74 31.4
5 2 -1 674.63 23.6
5 2 -1 681.53 34.2
-4 -2 1 471.45 19.1
-4 -2 1 439.76 18.8
4 -2 -1 481.15 20.5
4 -2 -1 488.65 18.5
4 -2 -1 469.35 18.5
-4 -2 1 418.66 24.4
4 -2 -1 485.65 24.2
-4 2 1 477.85 18.2
-4 2 1 490.05 17
4 2 -1 459.95 25.2
4 2 -1 431.76 18.7
-4 2 1 489.85 24.2
-4 2 1 471.35 18.4
4 2 -1 426.66 17.5
4 2 -1 450.95 18.9
-3 -2 1 84.79 5
3 -2 -1 86.89 5.8
3 -2 -1 79.99 4.3
3 -2 -1 83.09 7.4
-3 -2 1 67.89 4.6
3 -2 -1 86.99 4.5
-3 -2 1 64.99 7.6
3 2 -1 83.79 4.3
3 2 -1 89.89 8.7
-3 2 1 82.09 4.4
-3 2 1 104.09 8.1
3 2 -1 79.09 4.9
-3 2 1 79.09 3.8
3 2 -1 85.69 4.9
-3 2 1 85.29 4.2
-2 -2 1 605.64 22.3
2 -2 -1 578.24 23.2
-2 -2 1 640.24 26.9
-2 -2 1 587.84 22.4
2 -2 -1 594.44 24.5
2 -2 -1 559.44 21.6
2 -2 -1 566.64 21.7
2 -2 -1 563.34 21.4
-2 2 1 611.24 21.7
2 2 -1 593.54 26.5
-2 2 1 653.93 21.8
-2 2 1 559.54 21.2
-2 2 1 612.44 24.7
2 2 -1 597.34 22.3
2 2 -1 620.84 22.4
-1 -2 1 177.68 7.6
-1 -2 1 165.38 7.4
1 -2 -1 190.28 8.1
-1 -2 1 158.58 7.4
-1 -2 1 157.98 9.9
-1 -2 1 173.18 7.2
1 -2 -1 199.18 8.3
1 -2 -1 191.18 6.8
1 -2 -1 188.28 7.6
-1 2 1 193.18 8.3
-1 2 1 196.48 6.8
1 2 -1 175.18 10.2
1 2 -1 166.38 10.2
-1 2 1 202.38 8.1
1 2 -1 186.08 7.5
-1 2 1 176.78 7.5
1 2 -1 190.08 7.2
0 -2 -1 2591.64 87.09
0 -2 1 2520.15 89.59
0 -2 -1 2458.45 86.69
0 -2 -1 2554.34 87.19
0 2 -1 2371.96 88.99
0 2 1 2435.56 87.39
0 2 -1 2481.55 89.29
-1 -2 -1 0.9 1.3
-1 -2 -1 0.9 0.6
1 -2 1 1.3 0.6
1 -2 1 1 0.8
1 -2 1 1.5 0.6
1 -2 1 1.2 1.5
-1 -2 -1 1.4 0.9
-1 -2 -1 0.7 0.5
-1 2 -1 1.2 0.8
-1 2 -1 0.8 1.1
1 2 1 0.2 1.2
1 2 1 0.7 0.6
-1 2 -1 0.8 0.5
1 2 1 1.6 0.8
-1 2 -1 0.5 0.5
-2 -2 -1 125.89 5.7
2 -2 1 130.99 8.3
-2 -2 -1 116.29 5.5
2 -2 1 114.79 5.3
-2 -2 -1 100.39 8.2
-2 -2 -1 108.49 5.4
2 -2 1 117.69 6.2
2 -2 1 113.89 5.2
2 2 1 106.49 5.5
2 2 1 112.29 5.4
-2 2 -1 126.69 8.4
2 2 1 110.19 4.8
-2 2 -1 116.89 6.3
2 2 1 107.89 5.4
-2 2 -1 118.59 5.2
2 2 1 119.19 8.7
-2 2 -1 122.79 5.2
3 -2 1 1584.74 55.49
-3 -2 -1 1398.56 54.99
-3 -2 -1 1507.65 55.69
3 -2 1 1517.75 55.09
-3 -2 -1 1614.04 55.79
3 -2 1 1559.04 60.79
-3 -2 -1 1678.03 62.29
3 -2 1 1445.86 56.49
3 2 1 1596.34 55.69
-3 2 -1 1636.14 57.09
3 2 1 1500.55 54.99
-3 2 -1 1527.25 55.29
3 2 1 1603.64 61.99
-3 2 -1 1500.55 55.19
3 2 1 1560.04 55.69
-3 2 -1 1674.73 61.59
3 2 1 1470.15 55.09
4 -2 1 139.49 6.9
-4 -2 -1 123.89 11.4
4 -2 1 135.09 8.1
4 -2 1 141.79 11.6
-4 -2 -1 124.89 7.1
-4 -2 -1 128.79 7.1
4 -2 1 138.89 7.1
-4 -2 -1 137.99 6.5
-4 2 -1 133.69 6.9
-4 2 -1 144.69 8.4
4 2 1 123.79 7
-4 2 -1 137.59 6.9
4 2 1 129.19 6.8
4 2 1 127.59 7.1
-4 2 -1 136.39 11.6
4 2 1 130.19 6.4
4 2 1 147.19 12.3
-5 -2 -1 11.1 2.5
-5 -2 -1 14.3 5.2
5 -2 1 17.3 3.6
-5 -2 -1 16 2.2
5 -2 1 15.8 5.1
5 -2 1 18.3 2.9
-5 -2 -1 10.9 2.7
5 -2 1 16.6 2.6
-5 2 -1 15.8 2.7
-5 2 -1 24.4 6.2
-5 2 -1 20.2 3.9
5 2 1 12.5 2.6
-5 2 -1 23.1 3.1
5 2 1 13.2 6.8
5 2 1 13.7 2.6
5 2 1 13.5 2.5
6 -2 1 953.5 38.8
-6 -2 -1 1009.1 49.1
6 -2 1 999.6 47.9
-6 -2 -1 1020.4 39.2
6 -2 1 999.9 38.6
-6 -2 -1 936.71 39.1
6 -2 1 1044.5 40.7
6 2 1 1064.39 39.3
-6 2 -1 887.61 46.9
-6 2 -1 1015.9 38.8
-6 2 -1 1000.3 38.6
-6 2 -1 1015.8 41.1
6 2 1 1091.99 39.3
6 2 1 968.4 48.6
6 2 1 1103.69 39.6
-7 -2 -1 25.6 4
7 -2 1 29.2 8.3
-7 -2 -1 22.9 3.8
7 -2 1 23.7 3.8
-7 -2 -1 31.4 2.9
7 -2 1 20.8 4.9
-7 -2 -1 24.8 7.5
7 -2 1 28.4 4.3
7 2 1 22.7 3.8
-7 2 -1 16.3 4.8
7 2 1 25.1 4
-7 2 -1 29.9 4.3
7 2 1 21.5 7.9
-7 2 -1 27 4.5
7 2 1 22.1 3.8
-8 -2 -1 69.59 13.4
8 -2 1 66.79 6.1
-8 -2 -1 59.89 4.1
8 -2 1 61.69 5.6
-8 -2 -1 58.59 5.9
8 -2 1 39.7 8.4
8 -2 1 72.59 7.1
-8 -2 -1 54.89 5.7
8 2 1 62.59 5.9
-8 2 -1 86.89 14.5
-8 2 -1 63.39 5.7
-8 2 -1 61.59 5.9
8 2 1 68.89 6.2
8 2 1 63.79 6
8 2 1 70.49 13.9
9 -2 1 282.07 15.5
9 -2 1 298.47 25.2
9 -2 1 302.27 17
-9 -2 -1 269.87 15.3
-9 -2 -1 304.37 25.7
9 -2 1 299.57 15.1
-9 -2 -1 292.77 15.9
9 2 1 280.17 15.5
-9 2 -1 266.27 23.9
-9 2 -1 266.27 15
-9 2 -1 303.37 15.2
10 -2 1 351.66 18
-10 -2 -1 335.57 28.7
-10 -2 -1 355.66 18.2
10 -2 1 339.57 28.5
10 -2 1 316.07 16.9
-10 -2 -1 336.87 18.1
10 -2 1 314.77 18.9
10 2 1 323.37 28.8
10 2 1 309.87 17.4
10 2 1 338.17 18.1
10 2 1 309.87 17.2
-10 2 -1 317.97 16.9
-10 2 -1 311.67 27.3
-10 2 -1 348.97 17.7
11 -2 1 17.5 4.9
-11 -2 -1 30.4 10.9
11 -2 1 21.5 5
-11 -2 -1 23.5 5.4
11 -2 1 21.2 4.8
11 -2 1 16.1 7.7
-11 -2 -1 20.7 4.8
11 2 1 27.9 5.6
11 2 1 20.9 4.9
11 2 1 30.2 11.8
-11 2 -1 11.5 7.1
11 2 1 23.2 5.5
-11 2 -1 29 5.4
-11 2 -1 21.6 4.2
-12 -2 -1 2.5 2.9
-12 -2 -1 0.2 3.2
12 -2 1 4.3 2.8
12 -2 1 -1.2 2.2
-12 -2 -1 8.2 7
12 -2 1 1.8 5.6
12 2 1 2.7 3.2
12 2 1 2.1 4.7
-12 2 -1 1 2.3
-12 2 -1 0.8 2.5
12 2 1 -0.4 2.1
-13 -2 -1 110.09 10.3
-13 -2 -1 79.69 19.9
13 -2 1 102.39 9.2
13 -2 1 72.49 10.2
-13 -2 -1 91.99 15.7
13 2 1 137.89 25.1
13 2 1 90.49 9.8
-13 2 -1 98.09 9.1
-13 2 -1 88.69 9
13 2 1 79.89 10.1
14 -2 1 284.17 19.8
-14 -2 -1 259.67 17.7
-14 -2 -1 269.97 18
14 -2 1 278.97 30.4
14 -2 1 272.87 17.5
14 2 1 314.37 19
-14 2 -1 282.77 17.6
14 2 1 311.17 32.5
14 2 1 308.37 18.3
15 -2 1 105.29 10.1
15 -2 1 75.19 17.7
-15 -2 -1 84.59 11.2
15 -2 1 87.49 11.8
-15 2 -1 90.49 9.4
15 2 1 92.69 10.4
15 2 1 81.09 18
15 2 1 114.09 10.7
16 -2 1 27.7 7
-16 -2 -1 42.4 8.2
16 -2 1 44 13.7
16 -2 1 49.6 8.6
16 2 1 40.9 7.9
16 2 1 54.19 9
-16 2 -1 41.9 7.7
16 2 1 32.7 13.1
17 -2 1 29.3 7.9
17 -2 1 20.8 18.5
-17 -2 -1 43.2 8.2
17 -2 1 41.5 7.8
-17 2 -1 25.4 6.5
17 2 1 32.9 7.4
17 2 1 32.7 7
17 2 1 78.29 21.1
17 -3 -1 54.79 17.5
17 -3 -1 54.09 8.5
17 -3 -1 60.49 10.6
-17 -3 1 61.89 9.4
-17 3 1 61.19 8.2
17 3 -1 43 9
17 3 -1 41.2 17.6
17 3 -1 59.29 9.9
-16 -3 1 -3.3 3.6
16 -3 -1 7.6 5.3
16 -3 -1 4 3.4
16 -3 -1 3.5 7
16 3 -1 -13 6.5
-16 3 1 10.6 4.8
16 3 -1 7.2 4.1
16 3 -1 1.8 4.1
15 -3 -1 173.48 13
15 -3 -1 119.49 23
-15 -3 1 144.79 13.5
15 -3 -1 162.98 15.8
15 3 -1 239.78 37.5
15 3 -1 175.68 14.3
15 3 -1 182.38 14.4
-15 3 1 156.98 12.3
14 -3 -1 8.6 8.2
-14 -3 1 -3.4 3.8
14 -3 -1 -2.4 2.8
-14 -3 1 4.5 3.5
14 -3 -1 1.9 3.4
14 3 -1 2.5 3.5
14 3 -1 8.5 7.4
-14 3 1 5.8 3.1
14 3 -1 1.1 3
-13 -3 1 12.1 9.1
-13 -3 1 32.6 6.5
13 -3 -1 29.7 6.4
13 -3 -1 26.9 11.3
13 -3 -1 39.3 6.5
13 3 -1 52.99 15.3
13 3 -1 33.9 7
13 3 -1 33.6 6.8
-13 3 1 29.3 5.5
-13 3 1 31.5 6.9
12 -3 -1 43.9 8.1
-12 -3 1 44 7.6
12 -3 -1 32.4 10
-12 -3 1 65.49 17.4
12 -3 -1 38.7 6.3
12 -3 -1 59.29 7.9
-12 -3 1 70.19 8.9
-12 3 1 43.6 6.3
12 3 -1 45.9 14.3
12 3 -1 62.59 8.3
12 3 -1 49.4 7.6
-12 3 1 37.4 6.1
11 -3 -1 137.89 10.6
-11 -3 1 139.79 23.6
11 -3 -1 135.39 12.1
11 -3 -1 97.99 16.6
-11 -3 1 134.89 10.9
11 -3 -1 143.49 10.1
-11 -3 1 126.29 10.3
11 3 -1 134.29 11
11 3 -1 121.59 10.2
11 3 -1 128.39 10.5
-11 3 1 126.79 9.3
-11 3 1 141.69 10.3
11 3 -1 126.59 19.8
-10 -3 1 452.05 34.7
-10 -3 1 510.25 23.2
10 -3 -1 455.95 24.8
10 -3 -1 457.85 33.5
-10 -3 1 443.06 22.6
10 -3 -1 454.45 22.2
10 -3 -1 464.75 21.8
10 3 -1 451.65 23.1
-10 3 1 465.35 33.2
10 3 -1 438.96 22.3
-10 3 1 460.35 21.2
-10 3 1 461.85 21.9
10 3 -1 448.46 22.5
10 3 -1 454.35 34.9
-9 -3 1 12 3.3
9 -3 -1 7.1 2.6
9 -3 -1 3.6 2.4
9 -3 -1 6.3 3.3
-9 -3 1 10 3.4
9 -3 -1 10.3 5.9
-9 -3 1 16.5 7.1
-9 3 1 7.2 2.6
9 3 -1 6 6.1
9 3 -1 13.4 4.2
-9 3 1 4.6 3.6
9 3 -1 9 2.7
9 3 -1 8.5 3.4
-9 3 1 9 2.7
-8 -3 1 183.68 18.6
-8 -3 1 175.08 10.8
8 -3 -1 163.88 10
8 -3 -1 180.68 12.6
8 -3 -1 168.78 17.2
-8 -3 1 174.98 10.9
8 -3 -1 167.38 10.2
-8 3 1 176.88 17.3
8 3 -1 162.78 10.9
-8 3 1 164.78 9.6
-8 3 1 174.58 10.2
8 3 -1 183.08 10.9
8 3 -1 157.78 18
8 3 -1 177.38 10.8
7 -3 -1 290.37 13.9
7 -3 -1 284.97 21.8
-7 -3 1 287.67 22.6
7 -3 -1 274.97 16.2
7 -3 -1 275.77 14.1
-7 -3 1 298.37 15
-7 -3 1 299.07 14.8
-7 3 1 274.27 14
7 3 -1 306.87 15.2
7 3 -1 309.27 14.9
-7 3 1 288.47 13.5
7 3 -1 308.57 12.5
-7 3 1 260.37 23.2
6 -3 -1 777.82 40.1
6 -3 -1 762.12 31.5
6 -3 -1 834.02 34.8
-6 -3 1 808.12 41.9
-6 -3 1 860.41 33.1
-6 -3 1 835.62 32.7
6 -3 -1 805.72 32
6 3 -1 769.82 32.3
-6 3 1 821.72 31.8
-6 3 1 819.22 40.3
6 3 -1 784.12 30.4
6 3 -1 841.42 32.8
-6 3 1 872.11 29.6
-6 3 1 819.22 31.3
-5 -3 1 642.84 33.9
-5 -3 1 606.14 25.7
5 -3 -1 614.04 31.7
-5 -3 1 666.13 25.8
5 -3 -1 615.14 27.3
5 -3 -1 594.24 24.8
5 -3 -1 596.14 24.6
-5 3 1 638.84 24.3
5 3 -1 666.73 25.8
-5 3 1 603.74 24.7
-5 3 1 591.54 31.3
5 3 -1 682.23 24.3
5 3 -1 645.84 25.7
-5 3 1 645.94 23.4
5 3 -1 696.23 34.9
-4 -3 1 1584.34 65.09
-4 -3 1 1579.44 57.29
4 -3 -1 1479.45 62.39
4 -3 -1 1532.25 58.89
-4 -3 1 1586.04 57.39
4 -3 -1 1521.25 56.29
4 -3 -1 1595.84 56.39
4 3 -1 1539.55 65.09
-4 3 1 1569.74 62.69
-4 3 1 1611.74 55.79
-4 3 1 1574.84 56.39
4 3 -1 1657.43 56.39
4 3 -1 1471.65 56.99
4 3 -1 1597.74 57.29
-3 -3 1 4075.59 149.99
3 -3 -1 4380.46 151.78
3 -3 -1 4296.17 149.09
3 -3 -1 4173.78 153.88
-3 -3 1 4385.86 157.08
3 3 -1 4558.54 150.28
3 3 -1 3973.9 149.88
3 3 -1 4256.17 156.98
-3 3 1 4494.55 149.29
-3 3 1 4227.58 148.59
-3 3 1 4316.37 153.98
-3 3 1 4214.08 151.78
2 -3 -1 1966.4 70.29
2 -3 -1 2006.3 68.09
-2 -3 1 1982.1 69.19
-2 -3 1 1861.21 69.09
-2 -3 1 1744.13 73.69
2 -3 -1 2004.3 71.29
2 -3 -1 1958.6 67.89
2 3 -1 2022.3 69.09
2 3 -1 1973.5 74.49
2 3 -1 1902.01 68.29
-2 3 1 2001.4 67.49
2 3 -1 1852.51 69.29
-2 3 1 2072.59 68.19
-2 3 1 1882.41 68.89
-2 3 1 2032.9 71.29
2 3 -1 1931.71 69.09
-2 3 1 1857.41 70.29
-1 -3 1 1554.44 57.69
1 -3 -1 1486.45 53.99
-1 -3 1 1525.85 53.39
1 -3 -1 1558.54 53.99
-1 -3 1 1608.94 53.59
-1 -3 1 1499.95 53.49
1 -3 -1 1534.45 52.19
1 -3 -1 1445.16 54.19
1 -3 -1 1463.05 52.39
-1 -3 1 1539.35 53.09
1 3 -1 1409.66 53.49
-1 3 1 1417.96 53.79
1 3 -1 1522.65 57.69
1 3 -1 1497.75 57.89
1 3 -1 1580.94 53.39
1 3 -1 1520.35 53.39
-1 3 1 1467.05 52.39
-1 3 1 1476.45 52.39
-1 3 1 1579.54 54.09
1 3 -1 1460.15 53.09
-1 3 1 1491.75 54.29
0 -3 1 573.74 23.1
0 -3 1 659.03 23.3
0 -3 1 618.54 26.2
0 -3 -1 669.53 24.5
0 -3 -1 642.94 24.1
0 -3 1 593.24 23.1
0 -3 1 605.34 23.2
0 -3 -1 680.33 24.8
0 -3 1 622.54 23.4
0 -3 -1 657.13 23.4
0 -3 -1 639.24 22.7
0 -3 1 627.24 26.7
0 -3 -1 648.64 22.6
0 3 -1 634.64 23.1
0 3 1 663.73 22.9
0 3 -1 608.54 23.1
0 3 1 697.93 24.4
0 3 -1 617.14 26.3
0 3 -1 591.04 23.5
0 3 -1 637.84 23
0 3 -1 672.53 26.6
0 3 1 663.23 23.6
0 3 1 659.53 22.5
-1 -3 -1 695.23 26.9
1 -3 1 651.23 23.7
1 -3 1 632.64 24.5
-1 -3 -1 639.64 24.6
-1 -3 -1 708.93 23.1
1 -3 1 631.64 23.6
-1 -3 -1 694.83 23.6
-1 -3 -1 650.73 23.7
1 -3 1 584.24 26.4
1 3 1 707.93 26.9
1 3 1 695.83 23.2
-1 3 -1 673.03 26.7
-1 3 -1 619.74 23.6
1 3 1 593.54 24.5
-1 3 -1 644.84 23.6
1 3 1 671.63 23.7
-1 3 -1 648.94 24.8
-1 3 -1 672.23 26.2
1 3 1 594.34 23.9
-2 -3 -1 114.99 5.7
2 -3 1 118.39 5.4
-2 -3 -1 111.39 6
2 -3 1 118.89 5.3
-2 -3 -1 117.59 8.8
2 -3 1 124.99 8.4
2 -3 1 121.79 6.6
-2 -3 -1 113.89 5.7
2 3 1 115.29 6
-2 3 -1 122.69 6.7
-2 3 -1 126.29 8.6
-2 3 -1 122.39 5.3
2 3 1 109.99 5.5
-2 3 -1 124.59 5.4
2 3 1 110.29 4.4
2 3 1 117.49 9
-3 -3 -1 23 5.1
3 -3 1 34.5 2.6
-3 -3 -1 29 2.9
-3 -3 -1 36.4 3.2
3 -3 1 33.7 3.6
-3 -3 -1 35.8 3
3 -3 1 42.1 6.3
3 -3 1 38.6 2.9
3 3 1 35.3 3
-3 3 -1 33.9 2.6
3 3 1 24.5 5
-3 3 -1 49.5 7.1
-3 3 -1 33 3.7
-3 3 -1 33.6 2.6
3 3 1 35.3 3
3 3 1 38 3.1
4 -3 1 19.1 2.4
-4 -3 -1 18.2 2.6
4 -3 1 11.6 3.5
4 -3 1 17.6 3.4
-4 -3 -1 17.9 2.7
-4 -3 -1 15.9 2.7
4 -3 1 16.7 2.6
-4 -3 -1 24 5.8
4 3 1 23.7 2.6
-4 3 -1 18.6 3.4
4 3 1 12.5 2.3
4 3 1 17.2 2.7
4 3 1 15.3 2.1
-4 3 -1 22.4 2.4
-4 3 -1 22.6 2.9
-4 3 -1 22.4 5.4
4 3 1 16.3 5.1
-5 -3 -1 87.99 12.7
5 -3 1 72.59 6.6
5 -3 1 70.59 5.3
-5 -3 -1 88.59 5.2
-5 -3 -1 79.99 5.9
-5 -3 -1 85.29 6
5 -3 1 81.69 5.3
-5 3 -1 85.09 10.2
-5 3 -1 76.59 5.4
5 3 1 91.29 11.1
5 3 1 92.59 6.1
-5 3 -1 74.49 6.9
5 3 1 93.39 6
-5 3 -1 72.99 5.1
5 3 1 91.49 5.6
5 3 1 87.89 5.3
-6 -3 -1 25.7 2.9
6 -3 1 20.8 3.4
6 -3 1 19.9 4
6 -3 1 17.1 5.2
-6 -3 -1 25.7 4.1
-6 -3 -1 22.5 3.7
-6 -3 -1 26.7 6.4
6 3 1 24 3.5
-6 3 -1 30.7 4
-6 3 -1 33 5.5
6 3 1 28.7 4
-6 3 -1 27 3.6
-6 3 -1 27.8 7.3
6 3 1 34 4.5
6 3 1 13.9 4.8
7 -3 1 275.37 21.2
-7 -3 -1 258.17 13.8
7 -3 1 279.17 13
-7 -3 -1 251.27 13.4
-7 -3 -1 231.28 20.5
7 -3 1 281.87 15.2
7 -3 1 279.97 13.6
-7 -3 -1 231.78 11.5
-7 3 -1 286.27 13.2
7 3 1 196.98 19.4
7 3 1 247.18 13.2
-7 3 -1 286.77 15.8
-7 3 -1 270.37 13.2
7 3 1 244.48 13.3
7 3 1 259.47 13.1
-8 -3 -1 23.3 4.4
8 -3 1 31.7 4.5
-8 -3 -1 18.2 9.4
8 -3 1 24.1 5
-8 -3 -1 20 4
8 -3 1 16.3 6.7
-8 -3 -1 31.1 3.3
8 -3 1 30.5 4.7
-8 3 -1 26.9 8.7
-8 3 -1 19.4 3.5
8 3 1 24.8 4.4
8 3 1 30 4.5
8 3 1 19.5 7
8 3 1 15.1 3.3
-8 3 -1 28.7 4.4
-9 -3 -1 -0.3 1.9
-9 -3 -1 -3.1 1.2
9 -3 1 1.9 2.1
9 -3 1 -0.2 1.7
9 -3 1 -2.3 2.6
9 -3 1 1.4 2.1
-9 -3 -1 6.7 5.3
-9 3 -1 -1.5 1.5
-9 3 -1 -2.3 2.6
9 3 1 -0.4 3.3
-9 3 -1 -1 1.8
9 3 1 0.1 1.8
9 3 1 -0.2 1.9
9 3 1 2.4 1.9
10 -3 1 77.49 14.7
-10 -3 -1 93.59 18.5
10 -3 1 92.89 7.7
-10 -3 -1 92.29 8.2
10 -3 1 96.69 9.6
-10 -3 -1 90.19 8.4
10 -3 1 87.79 7.9
10 3 1 59.19 12.9
-10 3 -1 97.39 8.1
10 3 1 109.39 8.5
10 3 1 87.99 7.9
-10 3 -1 107.09 8.1
-10 3 -1 115.29 19.1
10 3 1 94.19 8.3
11 -3 1 57.69 8.6
11 -3 1 56.79 7.8
11 -3 1 61.89 6.6
-11 -3 -1 44.3 12.6
-11 -3 -1 50.09 7.2
11 -3 1 52.59 14.6
-11 -3 -1 54.49 7.8
11 3 1 44 6.6
-11 3 -1 62.79 7.9
11 3 1 41.8 6.2
-11 3 -1 58.89 6.4
11 3 1 32.2 11.3
11 3 1 49.7 6.9
12 -3 1 274.17 28
12 -3 1 290.27 17.3
-12 -3 -1 244.18 16.6
12 -3 1 287.87 16.2
12 -3 1 289.47 19
-12 -3 -1 295.67 18
12 3 1 317.17 30.9
12 3 1 265.67 16.6
-12 3 -1 308.87 16.6
12 3 1 292.07 17.1
-12 3 -1 301.97 19.7
-13 -3 -1 250.37 28.5
13 -3 1 281.87 16.3
13 -3 1 295.17 30.3
13 -3 1 258.57 18.3
-13 -3 -1 258.87 17.5
-13 -3 -1 277.97 17.5
13 3 1 294.07 17.5
13 3 1 299.57 31.4
-13 3 -1 258.07 15.9
13 3 1 284.07 17.2
-13 3 -1 247.38 16.3
14 -3 1 175.78 15.4
-14 -3 -1 187.48 14.5
14 -3 1 185.38 29.2
14 -3 1 191.98 13.3
-14 -3 -1 184.48 14.3
14 3 1 174.88 13.5
14 3 1 187.78 14.1
14 3 1 247.38 36.2
15 -3 1 112.79 24.3
15 -3 1 73.29 11.2
15 -3 1 64.79 8.9
-15 -3 -1 49.8 8.8
15 3 1 54.59 9
15 3 1 70.99 9.7
15 3 1 73.49 21.4
-15 3 -1 64.99 8.7
-16 -3 -1 37.3 7.5
16 -3 1 52.29 10.3
16 -3 1 41.8 7.8
16 -3 1 34.8 14.2
16 3 1 56.49 9.4
16 3 1 51.49 17.8
16 3 1 64.69 11.7
-16 3 -1 51.89 7.8
17 -3 1 177.38 16
17 -3 1 161.18 13.4
17 -3 1 95.99 21.6
-17 3 -1 170.98 13.4
17 3 1 162.88 14.5
17 3 1 103.39 23.9
17 3 1 168.28 14.9
17 -4 -1 93.59 13.3
17 -4 -1 109.49 10.4
17 -4 -1 56.59 16.5
17 4 -1 77.29 11.4
17 4 -1 119.29 26.8
17 4 -1 79.09 12.3
-17 4 1 68.29 9.3
16 -4 -1 1.8 4.6
16 -4 -1 -2.7 5.5
16 -4 -1 3.7 3.2
-16 -4 1 12.4 4.2
16 4 -1 4.2 8
-16 4 1 8.6 3.8
16 4 -1 -4.1 3.6
-15 -4 1 66.39 9.7
15 -4 -1 42.8 12.9
15 -4 -1 45.7 8.9
15 -4 -1 64.59 8.9
15 4 -1 61.19 9.8
-15 4 1 63.19 8
15 4 -1 57.69 9
15 4 -1 66.09 18
14 -4 -1 7.2 3.8
14 -4 -1 10.1 6.8
14 -4 -1 6.1 5
-14 -4 1 3.9 4
-14 -4 1 12.1 5
-14 4 1 15.1 4.1
14 4 -1 21.2 10.7
14 4 -1 6.1 3.6
14 4 -1 11 3.8
13 -4 -1 2.9 5.5
-13 -4 1 -1.8 2.8
13 -4 -1 4.6 3
-13 -4 1 -4 8.7
-13 -4 1 -0.4 2.9
13 -4 -1 -1.4 3
-13 4 1 3 2.9
13 4 -1 0.5 2.7
13 4 -1 -3.9 6.8
13 4 -1 0.1 3.1
-12 -4 1 16.9 5
-12 -4 1 34.8 10.6
12 -4 -1 14.2 4.3
12 -4 -1 18.6 4.8
12 -4 -1 33.9 7.7
-12 -4 1 21.4 5.1
12 -4 -1 21 9.8
12 4 -1 24.9 5.4
-12 4 1 28.4 4.8
12 4 -1 18.9 4.4
12 4 -1 15 7.4
-12 4 1 27.6 5
11 -4 -1 101.69 8.4
-11 -4 1 64.99 14.7
11 -4 -1 87.19 8.4
11 -4 -1 102.99 10.8
-11 -4 1 106.19 9.7
11 -4 -1 130.79 21.6
-11 -4 1 102.79 9.4
-11 4 1 74.59 16.1
11 4 -1 122.69 9.8
-11 4 1 91.89 7.5
11 4 -1 82.59 16.6
11 4 -1 114.89 9.8
11 4 -1 97.89 8.8
-11 4 1 93.19 8.1
10 -4 -1 -1.6 4
10 -4 -1 2.4 3.1
-10 -4 1 1.4 2.5
-10 -4 1 2.8 5.1
10 -4 -1 1.5 2.2
-10 -4 1 3.9 2.8
10 -4 -1 1.9 2.5
10 4 -1 1.5 2.3
10 4 -1 2.9 2.3
-10 4 1 -2.2 2.3
10 4 -1 2.1 6.4
-10 4 1 9.4 5.6
-10 4 1 0.7 2.1
10 4 -1 2.7 2.4
9 -4 -1 -0.8 1.6
9 -4 -1 -0.2 2.1
9 -4 -1 0.9 3.3
-9 -4 1 5.4 2.7
-9 -4 1 2.7 4.2
9 -4 -1 0.8 2.9
-9 -4 1 3.6 2
9 4 -1 1.9 2
9 4 -1 3.6 2.7
-9 4 1 -0.2 1.6
9 4 -1 0.3 4.3
-9 4 1 -0.5 3.5
9 4 -1 2.5 2.4
-9 4 1 2.1 1.7
8 -4 -1 303.07 14
8 -4 -1 260.07 21.8
-8 -4 1 261.87 14.5
8 -4 -1 285.17 16.8
-8 -4 1 263.37 14.8
8 -4 -1 261.47 14
-8 -4 1 230.18 21.8
-8 4 1 257.07 21.3
8 4 -1 307.07 25.2
8 4 -1 255.87 14.3
8 4 -1 274.27 14.5
-8 4 1 261.47 13.7
8 4 -1 276.77 12.2
7 -4 -1 103.69 7.2
7 -4 -1 102.09 7
7 -4 -1 109.39 12.8
7 -4 -1 118.09 9.5
-7 -4 1 104.29 7.7
-7 -4 1 113.99 8.2
-7 -4 1 125.89 18
-7 4 1 134.09 19.6
7 4 -1 109.89 6.4
7 4 -1 70.59 14.3
-7 4 1 102.89 5.4
-7 4 1 102.49 6.9
7 4 -1 111.49 7.8
-7 4 1 110.29 6.6
6 -4 -1 1760.42 82.39
-6 -4 1 1989.3 81.59
-6 -4 1 2006.7 69.89
6 -4 -1 1888.51 74.59
6 -4 -1 1796.32 68.49
6 4 -1 1901.31 81.39
-6 4 1 1788.82 66.69
-6 4 1 1827.92 68.29
6 4 -1 1898.41 69.49
6 4 -1 1982.3 67.99
-6 4 1 1879.71 67.49
6 4 -1 1894.51 69.49
-6 4 1 1793.72 77.39
5 -4 -1 70.29 4.9
-5 -4 1 62.49 5.4
-5 -4 1 63.79 5.4
5 -4 -1 75.79 9
-5 -4 1 50.79 8.4
5 -4 -1 75.89 6.8
5 -4 -1 64.29 4.7
5 4 -1 64.09 5.2
5 4 -1 63.89 5.4
-5 4 1 94.99 9.8
-5 4 1 64.49 4.3
5 4 -1 76.69 5.1
-5 4 1 77.09 5
-5 4 1 70.89 4.4
5 4 -1 71.89 12.4
4 -4 -1 21.4 3.8
-4 -4 1 31.9 7
4 -4 -1 25.9 5.1
4 -4 -1 28.8 2.7
-4 -4 1 21.5 3.2
4 -4 -1 23.6 2.5
-4 -4 1 32.6 4
4 4 -1 32.8 3.3
4 4 -1 24.1 3.2
-4 4 1 22.8 4.2
-4 4 1 31.6 2.9
4 4 -1 32 7.2
-4 4 1 24.1 5.2
4 4 -1 34.3 3.4
-4 4 1 29.5 2.8
-4 4 1 28.2 2.3
-3 -4 1 809.32 31.4
3 -4 -1 761.62 29.9
-3 -4 1 817.62 37.9
3 -4 -1 824.52 30
-3 -4 1 861.61 31.5
3 -4 -1 844.92 34.7
3 -4 -1 826.32 32.9
3 4 -1 828.52 30.1
3 4 -1 871.31 38.3
3 4 -1 831.92 31.3
3 4 -1 860.61 31.6
-3 4 1 755.12 32.7
-3 4 1 817.22 29.4
-3 4 1 840.72 30.2
3 4 -1 805.72 31.1
-3 4 1 884.81 31.1
-3 4 1 806.72 34.5
-2 -4 1 1469.95 53.69
2 -4 -1 1460.15 52.29
2 -4 -1 1516.85 52.19
2 -4 -1 1400.86 54.69
-2 -4 1 1489.05 53.89
-2 -4 1 1556.54 59.99
2 -4 -1 1479.25 55.49
-2 4 1 1488.95 52.39
-2 4 1 1538.65 55.29
2 4 -1 1529.35 53.39
-2 4 1 1417.06 55.39
-2 4 1 1515.85 53.89
2 4 -1 1465.95 53.59
2 4 -1 1481.35 54.29
2 4 -1 1487.65 52.69
2 4 -1 1532.75 59.69
1 -4 -1 1930.01 67.59
1 -4 -1 2069.29 69.69
1 -4 -1 1916.01 69.39
-1 -4 1 1885.81 68.69
-1 -4 1 1866.21 74.09
-1 -4 1 2081.69 68.39
-1 -4 1 1921.81 68.59
1 -4 -1 2013.5 69.99
-1 -4 1 1964.6 73.59
-1 -4 1 1836.62 68.49
1 4 -1 1848.02 68.29
1 4 -1 1906.91 68.29
-1 4 1 1876.01 67.49
1 4 -1 1890.01 73.49
-1 4 1 2047.4 69.59
1 4 -1 1828.42 73.59
-1 4 1 2117.39 69.89
-1 4 1 1995.2 69.49
1 4 -1 1858.71 68.49
-1 4 1 1891.91 67.39
0 -4 -1 14.4 1.4
0 -4 1 16.1 1.9
0 -4 1 14.7 1.6
0 -4 1 14.4 1.6
0 -4 1 10.5 2.6
0 -4 -1 20.3 3.1
0 -4 -1 18.7 3.1
0 -4 1 15 1.8
0 -4 1 17.1 2
0 -4 -1 12.3 1.7
0 -4 1 17.2 3.9
0 -4 -1 15.5 1.3
0 -4 -1 13.1 2.3
0 -4 -1 18.4 1.2
0 4 1 14 1.3
0 4 -1 15.4 1.6
0 4 1 15.6 2.7
0 4 -1 14.4 1.6
0 4 -1 15.9 3.5
0 4 -1 12.1 1.9
0 4 -1 14.5 1.7
0 4 1 18.4 2.6
0 4 1 14.2 1.2
0 4 1 18.9 2.1
0 4 -1 18.4 3.8
-1 -4 -1 4646.24 150.38
-1 -4 -1 4590.54 152.88
1 -4 1 4263.67 153.08
1 -4 1 4376.26 148.69
1 -4 1 4279.27 149.79
-1 4 -1 4254.17 149.99
-1 4 -1 4003.9 148.49
1 4 1 4259.27 152.68
1 4 1 4175.48 152.18
-1 4 -1 4423.46 152.58
1 4 1 4217.68 148.39
1 4 1 4030.7 149.99
1 4 1 4052.09 148.49
-1 4 -1 4266.47 152.18
-2 -4 -1 29.4 5
2 -4 1 39.7 3.7
-2 -4 -1 34 3.3
2 -4 1 32.6 2.5
-2 -4 -1 36.4 2.8
2 -4 1 31.4 5
2 -4 1 34.7 2.5
-2 -4 -1 39.9 2.9
-2 4 -1 34.5 2.4
2 4 1 41.5 2.7
2 4 1 30.7 5
2 4 1 35.5 3.3
-2 4 -1 36.8 2.5
2 4 1 39 1.9
-2 4 -1 40.8 5.7
-2 4 -1 34.2 3.6
-3 -4 -1 394.46 16.2
3 -4 1 343.57 14.3
3 -4 1 336.87 14.1
-3 -4 -1 354.66 20.1
-3 -4 -1 372.76 15.3
3 -4 1 367.06 16.2
3 -4 1 379.66 19.2
-3 -4 -1 338.07 14.9
3 4 1 346.57 13.3
-3 4 -1 357.16 14
3 4 1 363.36 14.8
-3 4 -1 346.27 16.3
-3 4 -1 348.07 14.2
3 4 1 343.87 15.1
3 4 1 398.06 20.9
-3 4 -1 351.86 19.1
3 4 1 372.56 14.7
-4 -4 -1 1471.55 57.39
4 -4 1 1573.84 59.29
4 -4 1 1538.85 56.99
4 -4 1 1586.04 63.69
4 -4 1 1568.84 56.59
-4 -4 -1 1641.94 66.19
-4 -4 -1 1609.84 57.89
-4 -4 -1 1551.74 57.49
-4 4 -1 1612.74 56.49
4 4 1 1459.35 57.19
4 4 1 1627.94 66.19
4 4 1 1662.73 57.59
-4 4 -1 1581.74 56.99
-4 4 -1 1595.24 64.49
4 4 1 1529.75 57.49
-4 4 -1 1614.74 59.89
5 -4 1 327.17 21.3
-5 -4 -1 373.46 23.8
-5 -4 -1 350.86 15.6
5 -4 1 371.76 15.7
-5 -4 -1 380.36 16.5
5 -4 1 351.06 17.6
5 -4 1 353.36 15.1
-5 -4 -1 362.76 16.2
-5 4 -1 368.76 15.1
-5 4 -1 352.16 15.5
5 4 1 375.96 16.2
-5 4 -1 344.37 17.9
5 4 1 360.36 15.1
5 4 1 407.36 24.6
5 4 1 344.47 15.5
5 4 1 372.66 16.2
-5 4 -1 333.77 21.8
-6 -4 -1 56.89 5.3
-6 -4 -1 60.49 4.7
6 -4 1 54.39 4.7
6 -4 1 52.39 5
-6 -4 -1 61.29 11.9
6 -4 1 58.09 11.6
-6 -4 -1 54.09 7
6 -4 1 72.19 11.3
6 4 1 55.59 4.6
6 4 1 58.69 4.7
6 4 1 52.79 4.9
-6 4 -1 60.29 4.5
-6 4 -1 46.2 6.4
6 4 1 57.99 5.1
-6 4 -1 52.19 4.7
-6 4 -1 52.99 9.7
-7 -4 -1 19 3.9
7 -4 1 23.4 3.7
-7 -4 -1 19.1 3.7
7 -4 1 16.7 4.2
7 -4 1 16.5 2.9
-7 -4 -1 20.6 3.2
-7 -4 -1 18.3 6.1
7 -4 1 21.9 6.5
7 4 1 17.3 3.1
-7 4 -1 19.8 5.4
-7 4 -1 17.9 4.2
7 4 1 16.5 6.2
7 4 1 18.4 3.5
7 4 1 19.5 3.6
-7 4 -1 19.6 3.2
-7 4 -1 17 3.1
8 -4 1 23.1 7.6
-8 -4 -1 27.4 4.9
-8 -4 -1 31.4 5.3
-8 -4 -1 18.7 7.1
-8 -4 -1 28 3.9
8 -4 1 33.8 4.5
8 -4 1 32.3 4.5
8 -4 1 26.8 5.2
-8 4 -1 35.5 4.8
-8 4 -1 34.7 10
8 4 1 26.4 4.7
8 4 1 20.7 7.8
-8 4 -1 31.5 4.1
8 4 1 18 4.1
8 4 1 23.8 3.9
-9 -4 -1 35.5 5.9
9 -4 1 39.7 6.8
-9 -4 -1 43.5 6.3
9 -4 1 42.5 10.6
9 -4 1 50.89 5.3
9 -4 1 47.4 6.2
-9 -4 -1 47.3 12.1
9 4 1 49.7 12.3
-9 4 -1 48 5
-9 4 -1 62.19 13.9
9 4 1 42.2 5.9
9 4 1 51.09 6.5
9 4 1 41.6 5.6
-9 4 -1 57.19 5.6
10 -4 1 1510.05 59.69
-10 -4 -1 1479.75 57.69
10 -4 1 1421.46 56.59
-10 -4 -1 1451.85 57.39
10 -4 1 1447.96 71.39
-10 -4 -1 1391.06 72.79
10 -4 1 1466.75 55.39
-10 4 -1 1381.36 55.89
-10 4 -1 1448.76 71.49
10 4 1 1363.26 56.19
-10 4 -1 1419.76 54.99
10 4 1 1349.96 56.39
10 4 1 1444.56 73.69
11 -4 1 140.29 23.4
-11 -4 -1 100.99 17.7
11 -4 1 137.89 10
11 -4 1 132.39 10.7
-11 -4 -1 156.58 11.4
11 -4 1 158.18 12.9
-11 -4 -1 152.78 11.6
11 4 1 144.49 10.5
-11 4 -1 147.89 10.7
-11 4 -1 155.18 10.2
11 4 1 128.49 21.4
11 4 1 147.69 11.2
11 4 1 144.99 10.9
12 -4 1 153.98 12
12 -4 1 157.38 11.1
12 -4 1 172.08 13.9
-12 -4 -1 174.78 13
-12 -4 -1 165.48 12.3
12 4 1 138.89 11
12 4 1 128.09 20.9
-12 4 -1 156.08 10.8
-12 4 -1 143.39 11.5
12 4 1 171.08 12.1
13 -4 1 2.2 2.8
13 -4 1 0.7 2.4
13 -4 1 -0.7 5.5
-13 -4 -1 -3 2.7
-13 -4 -1 5.2 3.2
-13 -4 -1 -7.9 6.1
13 4 1 -0.8 3
13 4 1 5.6 6.5
13 4 1 -1.5 2.2
-13 4 -1 1.2 2.6
-14 -4 -1 20.4 6.3
14 -4 1 11.2 4
-14 -4 -1 22.2 5.4
14 -4 1 17 5.9
14 -4 1 8 8.4
-14 4 -1 7.8 3.6
14 4 1 9.3 4.6
14 4 1 6 8.4
14 4 1 13.3 4.6
15 -4 1 65.09 8.8
15 -4 1 38.2 8.9
15 -4 1 52.69 13.9
-15 -4 -1 53.19 9
-15 4 -1 43.9 6.6
15 4 1 67.29 9.7
15 4 1 41.2 13.1
15 4 1 50.09 7.8
16 -4 1 140.99 11.9
16 -4 1 178.38 32
-16 -4 -1 123.49 12.7
16 -4 1 132.69 14
16 4 1 95.79 20.9
-16 4 -1 151.18 12
16 4 1 124.79 13
16 4 1 122.29 11.8
17 -4 1 89.39 13.8
-17 -4 -1 126.29 13.2
17 -4 1 82.09 20.8
17 -4 1 114.59 11.3
17 4 1 119.99 26.5
17 4 1 87.19 11.4
17 4 1 113.59 12.5
-17 4 -1 117.29 10.6
-17 -5 1 81.99 11.4
17 -5 -1 95.69 16.6
17 -5 -1 102.29 21.9
-17 5 1 91.99 9.2
17 5 -1 109.29 26
17 5 -1 95.59 12.9
17 5 -1 86.69 11.9
16 -5 -1 28.1 7.9
16 -5 -1 22.2 10
-16 -5 1 31.9 7.2
16 -5 -1 39.3 6.4
16 5 -1 40.5 15.8
-16 5 1 26.2 5.5
16 5 -1 17 5.1
16 5 -1 28.1 7.8
15 -5 -1 147.79 14.8
-15 -5 1 147.89 13.4
15 -5 -1 94.79 19.4
15 -5 -1 155.98 11.9
-15 5 1 146.19 12.8
15 5 -1 137.29 12.1
15 5 -1 165.98 13.6
15 5 -1 94.09 22
-14 -5 1 23.2 6.2
14 -5 -1 26.8 5.3
14 -5 -1 5.1 8.1
14 -5 -1 14.8 5.7
-14 -5 1 24.8 6.7
-14 5 1 25.6 5.3
14 5 -1 15.6 5.2
14 5 -1 18.5 5.4
14 5 -1 20.4 11.8
13 -5 -1 0 3.5
13 -5 -1 -0.7 2.6
-13 -5 1 0.3 3.5
-13 -5 1 0.3 3.1
13 -5 -1 13.4 8.2
13 5 -1 -0.4 2.4
13 5 -1 3.8 8.2
-13 5 1 5 2.8
13 5 -1 1 2.7
12 -5 -1 41.6 6.6
12 -5 -1 40.4 8.1
12 -5 -1 28.4 9
-12 -5 1 41.6 16.9
-12 -5 1 37.2 6.9
12 -5 -1 39.3 6.1
-12 -5 1 48.2 7.6
-12 5 1 19.4 9.1
12 5 -1 37.2 6.6
-12 5 1 35.2 6
-12 5 1 40.9 5.5
12 5 -1 33.1 5.8
12 5 -1 48.7 14.3
11 -5 -1 34 5.9
11 -5 -1 31.1 6.7
11 -5 -1 42.3 12
11 -5 -1 30.3 5.3
-11 -5 1 27.5 6
-11 -5 1 30.5 6.4
-11 -5 1 22.2 9
11 5 -1 26.8 5.7
11 5 -1 28.6 5.6
11 5 -1 24.7 11
11 5 -1 24.2 5
-11 5 1 33.5 4.9
10 -5 -1 3.5 2.8
-10 -5 1 9.4 4.3
10 -5 -1 4.2 3.8
-10 -5 1 2.5 5.2
10 -5 -1 -0.2 3.7
-10 -5 1 7.4 3.2
10 -5 -1 4.9 2.7
10 5 -1 5.2 6.2
-10 5 1 7.5 2.9
10 5 -1 4.5 3.2
10 5 -1 5.9 2.9
-10 5 1 7 2.6
10 5 -1 7.6 2.6
-10 5 1 12.4 6.8
9 -5 -1 1929.41 76.09
-9 -5 1 2019.3 77.39
9 -5 -1 1972.5 89.69
9 -5 -1 1934.61 75.19
-9 -5 1 2101.39 94.49
9 -5 -1 1991.5 79.99
-9 -5 1 2063.29 77.89
-9 5 1 2046.4 74.39
9 5 -1 2080.49 73.79
-9 5 1 1938.31 89.09
9 5 -1 2091.69 77.29
9 5 -1 2048.9 77.09
9 5 -1 2149.19 77.19
9 5 -1 2183.28 95.99
-9 5 1 1959.5 75.69
8 -5 -1 2.5 2
8 -5 -1 1.7 2.4
-8 -5 1 3.2 3.8
-8 -5 1 1.9 2.1
8 -5 -1 0.2 2.3
8 -5 -1 2.8 1.9
-8 -5 1 5 2.5
8 5 -1 4.6 5.5
-8 5 1 7.2 2.2
-8 5 1 3.2 1.5
-8 5 1 2.8 1.9
8 5 -1 2 2.6
-8 5 1 4.7 4.4
8 5 -1 2.8 1.5
8 5 -1 4 2.2
7 -5 -1 1037.2 39.9
7 -5 -1 1003.2 39.1
-7 -5 1 1130.49 54.39
7 -5 -1 1059.59 49.9
-7 -5 1 1026.9 41.2
-7 -5 1 1099.79 41.4
7 -5 -1 972.1 43
-7 5 1 1022.5 39.5
7 5 -1 1062.09 63.69
-7 5 1 1040.7 49.7
7 5 -1 1022.5 40.9
-7 5 1 1058.79 38.4
7 5 -1 1001.5 40.6
-7 5 1 896.91 37.6
7 5 -1 1006.9 38.9
-6 -5 1 65.09 11.4
6 -5 -1 47.7 8.1
6 -5 -1 67.29 6.9
-6 -5 1 73.79 6
6 -5 -1 67.59 5.3
6 -5 -1 67.29 4.8
-6 -5 1 68.49 5.9
6 5 -1 78.79 5.8
6 5 -1 99.19 17.6
-6 5 1 72.39 5.3
-6 5 1 71.29 11
6 5 -1 75.09 5.5
6 5 -1 69.19 5.8
-6 5 1 65.99 4.3
-6 5 1 67.29 4.7
-5 -5 1 1749.43 65.49
-5 -5 1 1699.13 65.09
5 -5 -1 1741.43 63.49
5 -5 -1 1801.22 67.59
5 -5 -1 1840.42 71.89
-5 -5 1 1676.43 74.99
5 -5 -1 1794.72 63.89
-5 5 1 1910.31 68.49
-5 5 1 1831.82 71.89
-5 5 1 1606.24 63.59
5 5 -1 1837.32 65.19
-5 5 1 1770.52 62.69
5 5 -1 1805.52 76.09
-5 5 1 1769.72 63.79
5 5 -1 1726.43 64.49
5 5 -1 1705.73 64.99
-4 -5 1 404.96 17.5
4 -5 -1 393.26 15.7
-4 -5 1 412.46 17.5
4 -5 -1 373.56 20.8
4 -5 -1 392.46 15.9
-4 -5 1 406.56 24.5
4 -5 -1 420.56 19.3
4 5 -1 383.66 15.6
-4 5 1 393.66 19.3
4 5 -1 385.96 24.2
-4 5 1 405.76 16
4 5 -1 413.56 17.4
-4 5 1 393.36 15
-4 5 1 382.86 21
4 5 -1 396.06 17.3
-4 5 1 443.06 17
4 5 -1 363.36 16.8
-3 -5 1 1.5 2.5
3 -5 -1 2.8 1.9
3 -5 -1 -0.7 0.7
-3 -5 1 1.5 1.2
3 -5 -1 0.3 1.7
-3 -5 1 0.4 1.3
3 -5 -1 0.9 0.8
-3 5 1 -0.7 1.5
-3 5 1 0.8 1.6
-3 5 1 2.1 1.5
-3 5 1 -0.2 0.4
3 5 -1 -1.3 2.4
-3 5 1 -0.1 0.8
3 5 -1 -0.8 1
3 5 -1 -0.5 1
3 5 -1 -0.7 1.1
3 5 -1 -0.6 0.8
2 -5 -1 504.75 21.6
2 -5 -1 504.95 19.1
2 -5 -1 534.55 19.1
-2 -5 1 534.35 20.6
-2 -5 1 551.24 19.7
2 -5 -1 524.55 22.4
-2 -5 1 529.55 26.3
2 5 -1 497.65 19.6
-2 5 1 502.25 19.1
-2 5 1 517.65 19.1
-2 5 1 541.65 22.2
2 5 -1 544.85 26.4
-2 5 1 512.25 22.3
2 5 -1 553.64 27.1
-2 5 1 549.54 21.2
2 5 -1 486.75 20
2 5 -1 505.85 20.4
2 5 -1 496.05 20.2
-1 -5 1 1.7 1
-1 -5 1 2.3 2.3
1 -5 -1 4.9 1.7
1 -5 -1 5.6 2.1
-1 -5 1 1.3 0.9
-1 -5 1 2.2 2.7
1 -5 -1 4 0.8
-1 -5 1 0.9 0.9
-1 -5 1 1.6 1
1 -5 -1 4.3 0.8
-1 5 1 5 1.8
1 5 -1 1.9 2
1 5 -1 2.1 1
-1 5 1 7.4 1.9
-1 5 1 3.7 0.8
1 5 -1 1 2.2
-1 5 1 4 1.7
1 5 -1 2.4 0.9
1 5 -1 1.8 0.9
1 5 -1 1.8 1.3
0 -5 -1 296.67 10.7
0 -5 1 278.47 16
0 -5 -1 290.27 14.4
0 -5 1 259.87 11.7
0 -5 -1 280.07 11
0 -5 1 251.77 14.7
0 -5 1 259.47 11.4
0 -5 -1 319.97 13.2
0 -5 1 274.17 11.5
0 -5 -1 304.97 14
0 -5 1 256.17 11.3
0 -5 -1 283.57 10.9
0 -5 -1 312.17 11.9
0 -5 1 257.17 11.3
0 5 -1 254.87 11.2
0 5 1 294.57 10.7
0 5 -1 254.37 15.1
0 5 1 310.07 13.7
0 5 1 281.27 10.8
0 5 1 301.57 12.2
0 5 -1 265.37 15.1
0 5 1 275.97 12.7
-1 -5 -1 5 0.9
1 -5 1 3 1.3
-1 -5 -1 5 2.7
1 -5 1 1.3 0.9
-1 -5 -1 3.9 1
-1 -5 -1 4.2 1.1
1 -5 1 1.6 1.7
1 -5 1 3.1 1.1
-1 -5 -1 7.1 2.5
-1 5 -1 1.1 1.2
1 5 1 1.1 1.7
-1 5 -1 3.7 1
-1 5 -1 3.7 1
1 5 1 4.5 1.7
1 5 1 3.5 2.4
1 5 1 3.7 1
-1 5 -1 3.9 2.1
1 5 1 6.6 1.3
-1 5 -1 2 1.9
1 5 1 6 1.1
-2 -5 -1 65.99 7
2 -5 1 50.59 3.2
2 -5 1 50.59 5.8
-2 -5 -1 46.9 3.4
2 -5 1 49.4 4.4
-2 -5 -1 51.99 3.6
-2 -5 -1 56.69 2.7
-2 -5 -1 40.2 4.1
2 -5 1 45.8 3.2
2 5 1 47.7 4.3
-2 5 -1 55.99 3.2
-2 5 -1 43.5 4.4
2 5 1 57.89 3.2
2 5 1 42.9 6.1
-2 5 -1 51.79 3.1
-2 5 -1 45.9 6.4
2 5 1 58.89 2.9
-2 5 -1 47.6 5.1
-3 -5 -1 428.46 23.7
3 -5 1 473.75 19.7
3 -5 1 487.55 22.8
-3 -5 -1 415.86 17.8
3 -5 1 441.56 17.1
-3 -5 -1 480.95 19
-3 -5 -1 432.56 17.9
3 -5 1 446.76 17.2
-3 5 -1 440.46 19.8
3 5 1 402.76 18.4
-3 5 -1 446.96 22.5
-3 5 -1 414.66 17
-3 5 -1 438.36 16.8
3 5 1 467.75 24.3
3 5 1 397.56 17.5
3 5 1 441.26 17.4
3 5 1 426.26 15.9
-4 -5 -1 17.6 2.9
4 -5 1 25.3 4.3
-4 -5 -1 26 3.4
4 -5 1 23.9 6.2
-4 -5 -1 28.7 3.8
4 -5 1 16.5 2.5
-4 -5 -1 24.9 6.8
4 -5 1 16.3 2.4
4 5 1 24.4 3.1
-4 5 -1 20.7 5.4
-4 5 -1 18.8 2.3
4 5 1 16.7 2.7
4 5 1 22.4 1.7
-4 5 -1 23.1 2.8
4 5 1 17.9 5.4
-4 5 -1 14.7 3.4
4 5 1 22 3.4
5 -5 1 132.39 9.4
-5 -5 -1 134.59 8.1
-5 -5 -1 132.39 8.4
-5 -5 -1 152.38 14.6
5 -5 1 130.39 11.8
5 -5 1 139.09 7.7
-5 -5 -1 131.79 8.1
5 -5 1 125.59 7.1
5 5 1 146.49 8.1
-5 5 -1 139.79 10
5 5 1 135.29 8.1
5 5 1 138.19 8.1
-5 5 -1 143.59 7.7
5 5 1 161.28 14.8
-5 5 -1 135.79 7
-5 5 -1 133.59 12.7
-6 -5 -1 243.08 12.4
6 -5 1 229.78 11.1
-6 -5 -1 237.28 12.7
6 -5 1 219.58 13.5
6 -5 1 227.68 17.6
-6 -5 -1 226.88 19.4
-6 -5 -1 253.27 12
6 -5 1 234.18 11.8
-6 5 -1 218.38 14.3
6 5 1 219.48 10.8
6 5 1 230.68 12.1
-6 5 -1 237.08 10.9
-6 5 -1 224.38 11.4
6 5 1 244.38 11.9
-6 5 -1 247.88 18.8
6 5 1 228.18 12
-7 -5 -1 40.8 5.3
7 -5 1 32.5 5.7
-7 -5 -1 28.6 4.6
7 -5 1 27.8 3.7
-7 -5 -1 34.4 3.9
7 -5 1 30.8 6.6
-7 -5 -1 45.4 10.6
7 5 1 34 3.7
-7 5 -1 46.5 7.2
-7 5 -1 35 3.6
7 5 1 33.4 9.6
7 5 1 32.5 4.9
-7 5 -1 33.7 4.5
7 5 1 29 4.4
-7 5 -1 44.3 9.3
7 5 1 39.8 4.3
-8 -5 -1 9.3 2.7
8 -5 1 9.4 2.9
8 -5 1 14.2 3.1
8 -5 1 -0.7 3.4
8 -5 1 4.2 3.1
-8 -5 -1 10.6 3.2
-8 5 -1 6.9 4
-8 5 -1 10.8 2.3
-8 5 -1 7.3 3.4
-8 5 -1 10.1 2.7
8 5 1 18 8.5
-8 5 -1 3.4 1.9
8 5 1 11.9 3.4
8 5 1 9.7 2.6
8 5 1 9.4 3
9 -5 1 1429.76 60.19
-9 -5 -1 1391.56 72.49
9 -5 1 1523.35 56.39
-9 -5 -1 1506.45 58.19
-9 -5 -1 1488.15 58.59
9 -5 1 1448.16 57.39
9 -5 1 1366.86 69.49
9 5 1 1492.75 56.49
9 5 1 1501.15 57.79
9 5 1 1490.35 73.89
-9 5 -1 1448.06 70.99
-9 5 -1 1529.75 55.89
-9 5 -1 1637.64 54.09
-9 5 -1 1466.45 56.99
9 5 1 1356.16 57.29
-10 -5 -1 301.77 27.4
10 -5 1 237.48 14.5
10 -5 1 196.58 21.4
-10 -5 -1 255.27 15.2
10 -5 1 219.08 13
-10 -5 -1 247.98 16.3
10 -5 1 200.78 15.4
10 5 1 257.37 13.8
-10 5 -1 253.37 13.3
10 5 1 260.47 14.9
-10 5 -1 220.78 13.4
-10 5 -1 221.78 22.6
10 5 1 285.97 27.1
10 5 1 244.58 16.9
11 -5 1 252.37 14
-11 -5 -1 239.98 15.4
11 -5 1 242.48 15.3
-11 -5 -1 190.38 27.8
-11 -5 -1 251.37 15.8
11 -5 1 209.08 23
11 -5 1 249.97 17.2
11 5 1 248.58 14.3
11 5 1 238.28 14.9
11 5 1 211.88 14.1
-11 5 -1 240.08 13.4
11 5 1 275.67 27.5
-11 5 -1 222.68 15.9
12 -5 1 26.4 6.7
-12 -5 -1 30.1 5.9
12 -5 1 30.7 5.6
12 -5 1 22.9 5.6
-12 -5 -1 20.8 5.1
-12 -5 -1 14.4 13.4
12 -5 1 26.2 9
12 5 1 19.7 10.6
-12 5 -1 17.6 5
12 5 1 19.8 4.5
12 5 1 21.1 4.9
-12 5 -1 21.9 4.6
13 -5 1 13.3 8.1
13 -5 1 20.4 6.8
-13 -5 -1 28.3 13.1
-13 -5 -1 21.6 5.9
-13 -5 -1 28.3 6.5
-13 5 -1 18 4.2
13 5 1 25.3 5.3
13 5 1 22.3 11.3
13 5 1 19.5 4.7
-14 -5 -1 -0.7 3.6
14 -5 1 3.2 2.9
14 -5 1 -1.5 3.8
-14 -5 -1 3.2 5
14 -5 1 5.3 5.3
14 5 1 3.3 4.2
14 5 1 -1.8 6.4
-14 5 -1 1.2 3.1
15 -5 1 31.8 12
-15 -5 -1 32.8 7.1
15 -5 1 32.9 8.7
15 -5 1 34.9 6.9
-15 5 -1 49.99 7.2
15 5 1 34.3 7.4
15 5 1 31.3 6.4
15 5 1 40.5 12.8
16 -5 1 112.09 22.4
-16 -5 -1 166.78 15
16 -5 1 163.28 15.6
16 -5 1 165.98 12.7
16 5 1 146.39 12.4
-16 5 -1 157.98 12.2
16 5 1 95.69 20
17 -5 1 87.99 12
17 -5 1 80.19 21.2
-17 -5 -1 53.19 9.7
17 5 1 70.09 10.5
-17 5 -1 73.09 9.2
17 5 1 94.49 23.9
17 -6 -1 -8.3 4
17 -6 -1 -0.1 7.6
-17 -6 1 -0.4 4.3
17 -6 -1 2.3 3.8
17 6 -1 -5.1 4.5
17 6 -1 -9.3 9.8
-17 6 1 -3.3 3.4
17 6 -1 -0.4 4.1
16 -6 -1 5.2 5
-16 -6 1 8.2 4.7
16 -6 -1 13.4 8.5
16 -6 -1 9.8 3.8
-16 6 1 -0.1 4.3
-16 6 1 4.5 3.4
16 6 -1 3.9 4.1
16 6 -1 10.7 5.9
15 -6 -1 110.19 24.2
-15 -6 1 124.79 12.5
15 -6 -1 82.49 12.7
15 -6 -1 100.89 9.3
-15 6 1 102.39 8.7
15 6 -1 122.89 11.1
15 6 -1 108.99 11.1
15 6 -1 95.59 22.3
14 -6 -1 -2.8 5.4
-14 -6 1 4.9 4.9
-14 -6 1 2.7 4.2
14 -6 -1 1.5 4.5
14 -6 -1 -3.1 3
-14 6 1 2.4 2.7
14 6 -1 -1.4 8.3
14 6 -1 13.3 4.5
14 6 -1 0.5 2.7
-13 -6 1 34.3 7.2
13 -6 -1 17.3 4.6
13 -6 -1 8.8 5
-13 -6 1 6.7 3.3
13 -6 -1 25.5 10.8
13 6 -1 20.6 4.9
13 6 -1 24 10.3
13 6 -1 13.8 4
-13 6 1 19.4 4
-12 -6 1 729.13 37.9
12 -6 -1 756.12 37
12 -6 -1 696.33 32.7
12 -6 -1 763.92 31.6
-12 -6 1 672.33 33.3
12 -6 -1 710.63 47.4
-12 -6 1 638.84 47.9
12 6 -1 741.93 33.5
12 6 -1 623.64 48.4
12 6 -1 690.93 32.2
-12 6 1 718.93 29.8
-12 6 1 717.83 46.7
11 -6 -1 18.4 5.9
11 -6 -1 45 6.1
-11 -6 1 39.3 6.8
-11 -6 1 34.8 6.5
11 -6 -1 38.9 11.2
11 -6 -1 40.4 6.7
-11 -6 1 34.9 11.5
11 6 -1 27.7 5.2
11 6 -1 35.9 6.4
11 6 -1 21.9 8.6
11 6 -1 34.8 6
-11 6 1 32.4 4.5
10 -6 -1 91.69 14.8
10 -6 -1 126.09 9.4
-10 -6 1 121.19 10.1
-10 -6 1 106.29 9.9
10 -6 -1 132.69 8.8
10 -6 -1 143.79 12.3
-10 6 1 124.39 8.9
10 6 -1 130.19 21.8
-10 6 1 154.48 22
-10 6 1 121.79 7.9
10 6 -1 106.89 9.1
10 6 -1 127.99 7.9
10 6 -1 106.69 9.5
9 -6 -1 3 2.2
9 -6 -1 11.7 5.6
-9 -6 1 -1.9 3.8
-9 -6 1 6.2 3.2
-9 -6 1 4.9 3
9 -6 -1 6.9 2.8
9 -6 -1 5.5 3.7
9 6 -1 3.5 3.1
9 6 -1 2.3 4.6
-9 6 1 3.4 2
-9 6 1 4.4 2.4
9 6 -1 2 2.3
-9 6 1 9.7 6
9 6 -1 3.8 2.5
-9 6 1 3.6 1.8
9 6 -1 9.3 3.2
-8 -6 1 32.6 5.4
8 -6 -1 17.8 3.7
8 -6 -1 10.6 4.3
8 -6 -1 17.9 3.5
-8 -6 1 27 5.3
8 -6 -1 21.7 7
8 6 -1 29.1 10
-8 6 1 19 6.7
-8 6 1 21.2 3.6
8 6 -1 17.8 3.9
8 6 -1 25.9 3.9
-8 6 1 19.1 2.9
8 6 -1 20.2 4.4
-8 6 1 24 3.2
-7 -6 1 2.3 2.2
7 -6 -1 7.9 4.6
-7 -6 1 6.7 2.5
7 -6 -1 5.4 2.3
-7 -6 1 3.4 4
7 -6 -1 2.4 3
7 -6 -1 3.3 1.7
-7 6 1 8 1.8
7 6 -1 8.8 2.7
-7 6 1 7.6 4.1
-7 6 1 8.9 2.3
7 6 -1 6.2 2.4
7 6 -1 3.2 1.8
-7 6 1 8.7 2.2
-6 -6 1 502.55 22.4
6 -6 -1 506.85 24.2
6 -6 -1 502.05 28.3
6 -6 -1 497.85 20.2
-6 -6 1 487.65 31.4
-6 -6 1 525.95 22.3
6 -6 -1 460.05 20.6
6 6 -1 543.65 21.7
-6 6 1 461.45 27.7
-6 6 1 482.55 20.5
6 6 -1 499.85 31.7
6 6 -1 518.15 21.9
-6 6 1 489.75 19.2
-6 6 1 509.85 20.6
6 6 -1 455.95 21.6
5 -6 -1 161.08 7.8
-5 -6 1 153.18 9.2
-5 -6 1 158.78 15.7
5 -6 -1 142.39 10.2
-5 -6 1 151.38 9.4
5 -6 -1 153.08 12.5
5 -6 -1 147.29 8
5 6 -1 168.78 9.1
-5 6 1 161.58 6.9
-5 6 1 144.49 12.5
5 6 -1 155.58 9.1
-5 6 1 135.59 8.3
-5 6 1 148.99 10.9
5 6 -1 170.88 16
5 6 -1 180.38 7.7
-5 6 1 157.88 8
5 6 -1 156.98 9.1
-4 -6 1 0.5 1.4
4 -6 -1 3.7 2.5
4 -6 -1 3.1 1.2
-4 -6 1 4.8 3.8
4 -6 -1 0.6 1.1
4 -6 -1 3.4 2.1
-4 -6 1 4.2 1.7
4 6 -1 0.6 1.3
4 6 -1 5.4 2.1
4 6 -1 3.4 1
-4 6 1 2.5 2.4
-4 6 1 4.5 1.4
-4 6 1 1.2 1.6
-4 6 1 4.5 0.9
4 6 -1 2.9 1.9
4 6 -1 5 3.4
-4 6 1 7.5 3
-3 -6 1 156.68 13.6
3 -6 -1 133.49 6.3
3 -6 -1 134.59 6.3
-3 -6 1 138.49 7.8
3 -6 -1 145.89 9.1
3 -6 -1 140.99 9.9
-3 -6 1 142.29 7.8
3 6 -1 137.79 13
3 6 -1 126.79 12.4
-3 6 1 128.69 9.7
3 6 -1 138.99 7.3
3 6 -1 134.69 6.5
-3 6 1 133.19 9.2
-3 6 1 136.89 6.4
3 6 -1 130.29 8.3
-3 6 1 153.08 8.3
3 6 -1 140.89 7.8
2 -6 -1 981.4 35.3
-2 -6 1 977.9 36.7
-2 -6 1 977.2 36.8
2 -6 -1 993.5 38.1
-2 -6 1 1061.69 36.8
-2 -6 1 1011.7 43.9
2 -6 -1 930.41 39
-2 -6 1 1005.1 35.9
2 -6 -1 983.9 35.2
-2 6 1 962.5 38.8
-2 6 1 974.1 37.7
2 6 -1 976 43.4
-2 6 1 931.01 35.2
2 6 -1 943.61 36.6
2 6 -1 1016.1 44.3
-2 6 1 882.81 38.1
2 6 -1 1026.8 36.6
-2 6 1 968 35
2 6 -1 1040.9 38.4
2 6 -1 996.6 36
2 6 -1 974.6 36.1
1 -6 -1 17.1 3.8
-1 -6 1 41.3 6.7
1 -6 -1 24 2
-1 -6 1 29.5 2.9
1 -6 -1 26.3 3.1
1 -6 -1 26.1 2
-1 -6 1 30.7 2.8
1 -6 -1 25.6 3.7
1 -6 -1 22.4 2
-1 -6 1 37.1 7
-1 -6 1 35.7 2.9
1 6 -1 28 2.4
1 6 -1 21.9 3.6
-1 6 1 19.7 3.2
1 6 -1 32.4 2.9
-1 6 1 18.1 3
1 6 -1 29.5 2.6
-1 6 1 27.6 2.1
1 6 -1 41.3 6.9
-1 6 1 23.5 3.6
-1 6 1 25.1 1.8
1 6 -1 38 6.7
0 -6 1 168.88 7.9
0 -6 -1 179.78 9.6
0 -6 1 171.48 8.4
0 -6 -1 180.78 11.2
0 -6 -1 173.28 7.5
0 -6 1 166.58 12.3
0 -6 -1 170.48 7.5
0 -6 1 173.58 8
0 -6 -1 168.08 10.3
0 -6 -1 179.58 7.3
0 -6 1 176.68 11.7
0 -6 -1 175.78 8.3
0 -6 1 166.98 7.9
0 -6 1 165.38 7.9
0 6 -1 172.38 7.8
0 6 -1 157.58 11.6
0 6 1 159.68 9.2
0 6 1 175.28 7.4
0 6 -1 171.58 8.7
0 6 -1 181.58 9.8
0 6 -1 175.28 11.8
0 6 1 172.88 10.1
0 6 -1 179.88 8.9
0 6 1 173.38 8.7
0 6 1 175.18 7.2
1 -6 1 452.95 17.5
1 -6 1 428.76 21.4
-1 -6 -1 379.46 15.8
1 -6 1 412.76 19.1
1 -6 1 407.76 15.9
-1 -6 -1 393.16 15.6
1 -6 1 416.76 15.9
-1 -6 -1 385.06 15.5
1 -6 1 428.46 16.1
1 6 1 382.56 15.9
1 6 1 392.56 17.7
-1 6 -1 415.76 20
-1 6 -1 418.36 15.6
1 6 1 337.57 19.1
1 6 1 389.56 15.7
-1 6 -1 431.36 15.5
1 6 1 346.47 19.4
-1 6 -1 451.15 17.9
-1 6 -1 422.56 20.6
1 6 1 368.66 15.4
-1 6 -1 400.06 16
-2 -6 -1 580.14 21.4
2 -6 1 548.65 26.2
2 -6 1 553.94 20.9
-2 -6 -1 557.94 21.5
-2 -6 -1 558.04 20.1
2 -6 1 553.64 22.9
-2 -6 -1 532.35 26.8
2 -6 1 510.95 20.8
2 6 1 569.14 20.5
-2 6 -1 546.85 21
-2 6 -1 542.95 25.2
2 6 1 534.15 27
-2 6 -1 566.64 20.5
-2 6 -1 552.54 25.7
2 6 1 527.15 22.9
2 6 1 555.64 26.8
2 6 1 550.04 21.2
-2 6 -1 518.65 23.1
-2 6 -1 548.15 20.6
2 6 1 529.05 20.4
3 -6 1 50.59 5
3 -6 1 41.1 6.5
-3 -6 -1 33.9 4.1
-3 -6 -1 36.1 3.6
-3 -6 -1 36.5 3.6
3 -6 1 39.4 3.1
-3 -6 -1 38.5 7.3
3 -6 1 36.2 3
-3 6 -1 39.4 2.9
3 6 1 30.4 3.9
-3 6 -1 38.6 3
-3 6 -1 36.2 5
3 6 1 38.5 7.6
3 6 1 38.1 2.3
-3 6 -1 35.9 5.8
3 6 1 32.3 2.9
-4 -6 -1 135.89 8.1
4 -6 1 139.99 7.2
4 -6 1 152.98 12.1
-4 -6 -1 133.09 8
4 -6 1 142.09 9.5
4 -6 1 140.09 7.4
-4 -6 -1 145.09 8.8
-4 -6 -1 149.59 13.5
-4 6 -1 141.59 6.8
4 6 1 153.58 8.8
-4 6 -1 139.99 12.2
4 6 1 146.39 6
4 6 1 152.98 13.5
-4 6 -1 131.49 9.6
4 6 1 133.19 7.8
4 6 1 150.28 7.8
-4 6 -1 137.09 7.3
5 -6 1 112.89 7.2
-5 -6 -1 138.89 8.3
-5 -6 -1 141.59 8.4
5 -6 1 127.79 7.1
-5 -6 -1 139.69 8.5
-5 -6 -1 134.59 14
5 -6 1 118.79 9.2
5 6 1 128.89 8.2
5 6 1 161.28 15
5 6 1 131.09 8
-5 6 -1 116.19 6.5
5 6 1 135.89 7.8
-5 6 -1 113.99 11.8
-5 6 -1 136.59 7.4
-5 6 -1 125.59 9.8
5 6 1 140.09 5.9
6 -6 1 3.9 1.9
6 -6 1 4.7 2.4
6 -6 1 5.8 3.8
-6 -6 -1 4.1 3.5
-6 -6 -1 3.5 1.8
-6 -6 -1 4.2 2
6 -6 1 3.2 1.5
-6 -6 -1 2.3 1.7
6 6 1 4.6 1.8
-6 6 -1 5.6 1.9
-6 6 -1 4.9 1.5
6 6 1 7.7 4.8
6 6 1 7.7 2.4
6 6 1 4.8 2.1
-6 6 -1 7.8 2.9
7 -6 1 47.7 6.8
7 -6 1 46.4 5.6
7 -6 1 28.5 7.1
-7 -6 -1 43 6
-7 -6 -1 49.9 5.4
7 -6 1 50.29 4.6
-7 -6 -1 49.3 11.3
7 6 1 37.7 5.1
7 6 1 43.5 4.7
-7 6 -1 49.8 7.7
-7 6 -1 44.5 4.6
-7 6 -1 45.4 4.4
7 6 1 45.1 4.1
7 6 1 49.9 6.7
7 6 1 59.99 13
-7 6 -1 45 4.1
-7 6 -1 42 9.8
-8 -6 -1 557.84 26.1
8 -6 1 583.34 25.3
8 -6 1 565.74 24.1
-8 -6 -1 626.24 44.4
8 -6 1 571.44 34.6
-8 -6 -1 569.84 25.8
8 -6 1 584.54 28.2
8 6 1 625.64 24.7
-8 6 -1 582.64 24.9
-8 6 -1 546.35 28.7
8 6 1 531.85 36.4
8 6 1 579.64 23.9
8 6 1 586.44 25.7
-8 6 -1 562.84 35.2
-8 6 -1 572.64 23.4
-8 6 -1 550.44 23.4
8 6 1 539.05 25.2
9 -6 1 880.21 36.6
9 -6 1 920.91 40.1
-9 -6 -1 876.81 37.7
-9 -6 -1 804.32 49.99
9 -6 1 891.51 35.3
9 -6 1 900.21 48.6
-9 -6 -1 844.22 37
9 6 1 887.71 51.49
-9 6 -1 866.11 33.6
9 6 1 871.31 36.9
-9 6 -1 870.81 36
-9 6 -1 907.91 34.7
-9 6 -1 862.41 48.9
9 6 1 858.41 35
9 6 1 857.31 36.7
10 -6 1 1.2 2.5
10 -6 1 0.1 2.4
-10 -6 -1 3.5 2.8
-10 -6 -1 0.5 4.8
-10 -6 -1 7.2 3.7
10 -6 1 -0.5 2.5
10 -6 1 2.5 3
-10 6 -1 2.4 2.2
-10 6 -1 1.4 2.1
-10 6 -1 1 1.7
10 6 1 5.1 3.5
10 6 1 6.1 2.8
-10 6 -1 -4.3 4.3
10 6 1 1.1 4.8
10 6 1 6.7 3.4
11 -6 1 95.59 10.4
-11 -6 -1 69.19 15.7
-11 -6 -1 73.59 8
11 -6 1 86.29 7.3
11 -6 1 64.29 14.3
-11 -6 -1 82.09 8.7
-11 6 -1 74.69 6.7
-11 6 -1 80.39 7.3
11 6 1 78.59 7.8
11 6 1 80.19 8.1
11 6 1 52.49 12.5
12 -6 1 442.16 49.4
12 -6 1 462.55 21.9
12 -6 1 434.66 23.3
-12 -6 -1 426.76 23.6
-12 -6 -1 476.75 49.2
12 -6 1 438.46 25.8
12 6 1 419.66 22.8
-12 6 -1 439.36 24.9
12 6 1 481.35 39.8
-12 6 -1 423.26 20.8
12 6 1 473.15 21.9
13 -6 1 8.6 7.2
13 -6 1 2.8 4.4
13 -6 1 6.4 3.4
-13 -6 -1 13.1 4.8
-13 -6 -1 5.5 4
-13 -6 -1 3.1 9.7
13 6 1 14.2 4.1
13 6 1 9.1 3.1
-13 6 -1 9.7 3.4
13 6 1 7.2 9.5
14 -6 1 16.5 10
14 -6 1 18.3 6.6
-14 -6 -1 17.9 5
14 -6 1 21.8 5.1
14 6 1 14.5 4.1
14 6 1 6.4 8.4
14 6 1 23 5.9
-14 6 -1 21 4.6
15 -6 1 33.3 8.3
-15 -6 -1 44.2 9.6
15 -6 1 38.8 11.5
-15 -6 -1 47.5 9.2
15 -6 1 45.7 7.1
15 6 1 30.2 6.5
-15 6 -1 47.5 7
15 6 1 36.6 6.6
15 6 1 55.99 19.1
16 -6 1 4.1 5.2
-16 -6 -1 6.6 5.1
16 -6 1 7.6 4.4
16 -6 1 5.6 8.3
16 6 1 -0.1 4.3
16 6 1 4.6 4
-16 6 -1 5.5 3.5
16 6 1 21.6 12.3
17 -6 1 -5.7 9.9
17 -6 1 10.2 5.5
17 -6 1 -0.8 3.4
17 6 1 7.8 5.6
17 6 1 0.9 11.1
17 6 1 4.8 4.5
16 -7 -1 25.9 5.5
16 -7 -1 2.4 9.6
16 -7 -1 27.5 7.7
-16 -7 1 24.4 9.2
16 7 -1 19.3 10.5
16 7 -1 -0.2 7.5
16 7 -1 16 5.9
-16 7 1 21.4 7.4
15 -7 -1 -4.5 6.4
15 -7 -1 15.5 5.6
-15 -7 1 17.4 6.2
15 -7 -1 14.1 4
15 7 -1 17.4 4.9
-15 7 1 13.7 3.5
15 7 -1 10.2 4.6
-15 7 1 9.1 4.2
15 7 -1 8.2 10.8
-14 -7 1 146.39 12.8
14 -7 -1 150.98 26.3
-14 -7 1 138.49 13
14 -7 -1 145.59 10.8
14 -7 -1 127.19 13.5
14 7 -1 92.69 21.5
14 7 -1 135.19 11.9
14 7 -1 125.59 10.8
-14 7 1 111.39 9.3
-14 7 1 120.49 9
13 -7 -1 10.5 3.5
-13 -7 1 4.8 4.1
13 -7 -1 8.8 6.1
13 -7 -1 17.5 5.8
-13 -7 1 12.6 5.5
13 7 -1 15.1 4.7
-13 7 1 7.6 2.7
13 7 -1 14.1 4.2
13 7 -1 6.5 8.1
-12 -7 1 21.6 10.6
-12 -7 1 36.5 7
-12 -7 1 32.1 6.8
12 -7 -1 37.3 6.7
12 -7 -1 33.5 6.3
12 -7 -1 28.8 7.9
12 -7 -1 21.7 9.4
12 7 -1 21.3 10.2
12 7 -1 48.4 7.6
12 7 -1 28.5 5.3
-12 7 1 30.9 4.4
-11 -7 1 119.29 23.5
11 -7 -1 104.09 9.3
-11 -7 1 113.09 10.1
11 -7 -1 120.39 20.3
11 -7 -1 93.49 8.1
11 -7 -1 89.69 12.2
-11 -7 1 124.99 11
-11 7 1 100.79 7.3
11 7 -1 172.38 28
11 7 -1 113.49 8.9
11 7 -1 135.79 10.6
-10 -7 1 203.18 23.7
10 -7 -1 209.18 13
-10 -7 1 196.58 14.1
10 -7 -1 214.58 16.1
10 -7 -1 208.28 21.2
10 -7 -1 217.18 12.2
10 7 -1 199.58 15.4
10 7 -1 225.88 12
10 7 -1 193.38 13
10 7 -1 217.28 13
-10 7 1 221.68 11
-10 7 1 224.38 10.3
-10 7 1 172.68 19.8
10 7 -1 220.68 24.8
9 -7 -1 127.99 11.8
9 -7 -1 123.39 9.2
9 -7 -1 140.49 16.2
-9 -7 1 137.09 21.5
-9 -7 1 138.09 10.2
9 -7 -1 138.59 8.7
-9 -7 1 156.28 11.1
9 7 -1 141.79 10.2
-9 7 1 138.69 16.1
-9 7 1 139.09 8.9
9 7 -1 131.59 8.8
-9 7 1 125.09 7.6
9 7 -1 91.59 15.6
9 7 -1 115.89 9.5
-9 7 1 126.09 7.4
-8 -7 1 389.96 19.5
8 -7 -1 408.76 27
8 -7 -1 354.46 21
8 -7 -1 357.26 17.9
-8 -7 1 378.06 19.6
-8 -7 1 425.06 31.1
8 -7 -1 370.06 17
-8 7 1 390.66 16
8 7 -1 370.06 18.6
8 7 -1 411.56 18.3
-8 7 1 362.36 17.4
8 7 -1 410.96 31.1
-8 7 1 376.16 26.3
-8 7 1 352.76 16.6
8 7 -1 412.66 19.5
7 -7 -1 30.1 4.2
7 -7 -1 25 7.5
-7 -7 1 39.9 5.7
7 -7 -1 23.1 5.3
-7 -7 1 33.2 5.2
7 -7 -1 25.7 3.4
-7 -7 1 28.3 9.3
7 7 -1 26.9 4.4
7 7 -1 18.8 3.6
7 7 -1 26.7 4.4
-7 7 1 29.4 4
-7 7 1 29.1 2.8
-7 7 1 26.3 6.9
-7 7 1 34.3 3.8
-6 -7 1 229.28 13.3
-6 -7 1 287.67 22.6
6 -7 -1 267.97 12.4
6 -7 -1 276.67 15.8
6 -7 -1 262.77 18.2
6 -7 -1 256.97 11.8
-6 -7 1 244.28 13.8
6 7 -1 236.28 20.9
6 7 -1 250.77 11.2
-6 7 1 244.88 12.5
6 7 -1 229.38 13.1
6 7 -1 247.08 13
-6 7 1 262.17 10.6
-6 7 1 274.97 12.3
6 7 -1 273.17 13.6
-5 -7 1 518.45 23.1
-5 -7 1 519.35 31.7
5 -7 -1 506.95 24.6
5 -7 -1 506.35 29.8
5 -7 -1 521.25 21.1
-5 -7 1 555.94 23
5 -7 -1 516.15 20.6
5 7 -1 539.75 22.3
5 7 -1 511.95 31.6
5 7 -1 521.45 22.6
-5 7 1 508.75 27.4
5 7 -1 499.95 20.3
-5 7 1 545.75 19.3
5 7 -1 554.94 23.2
4 -7 -1 179.28 12.4
4 -7 -1 208.68 9.3
-4 -7 1 194.28 10.7
-4 -7 1 190.68 16.8
4 -7 -1 204.78 13.7
-4 -7 1 214.28 11
4 -7 -1 201.48 9.2
-4 7 1 188.88 13.5
4 7 -1 214.48 10.3
4 7 -1 204.28 10.7
4 7 -1 242.38 18.4
4 7 -1 220.78 11.6
4 7 -1 195.28 9
-4 7 1 207.08 11
-4 7 1 202.38 9.2
-4 7 1 201.88 12.8
-3 -7 1 212.58 16.4
3 -7 -1 227.58 12.2
-3 -7 1 204.08 10.4
3 -7 -1 241.78 13.6
3 -7 -1 213.18 9.1
3 -7 -1 213.98 9
-3 -7 1 202.68 10.6
-3 -7 1 210.58 10.7
-3 7 1 217.48 13.1
-3 7 1 216.98 9
3 7 -1 221.18 11.7
-3 7 1 213.58 9
3 7 -1 206.98 10.4
3 7 -1 203.78 9.9
-3 7 1 227.88 12.7
3 7 -1 195.28 16.3
3 7 -1 204.48 10.2
3 7 -1 200.18 16
-3 7 1 185.78 10.9
3 7 -1 199.48 9.3
-2 -7 1 3.5 1.4
-2 -7 1 7.7 2.1
2 -7 -1 4.7 1.2
-2 -7 1 5.6 1.9
-2 -7 1 10.6 4.1
2 -7 -1 4.5 1.9
2 -7 -1 4.8 1.2
2 -7 -1 5.3 2.2
-2 -7 1 6.9 1.9
-2 7 1 4.9 2.1
-2 7 1 4.4 1.1
-2 7 1 5.3 2.1
2 7 -1 11 2
2 7 -1 6.6 1.6
-2 7 1 4.9 1
2 7 -1 3.4 1.4
2 7 -1 3.8 2.1
2 7 -1 2.2 2.9
-2 7 1 2.5 1.8
2 7 -1 11.9 4.6
-1 -7 1 61.79 4.4
1 -7 -1 58.19 3.6
1 -7 -1 57.79 3.5
1 -7 -1 65.49 5.1
-1 -7 1 55.19 4.3
1 -7 -1 67.19 5.5
-1 -7 1 64.29 4.5
-1 -7 1 51.69 8.1
-1 -7 1 63.99 4.6
-1 -7 1 58.89 8.7
1 -7 -1 64.09 3.7
1 -7 -1 57.89 6.4
1 7 -1 50.99 7.6
-1 7 1 55.99 3.2
1 7 -1 63.69 4.6
1 7 -1 61.69 4.1
1 7 -1 49.3 7.4
1 7 -1 60.69 5.7
-1 7 1 61.19 3.6
1 7 -1 66.39 3.9
-1 7 1 65.29 5.6
-1 7 1 75.09 5.7
0 -7 -1 659.03 29.9
0 -7 -1 657.33 24.2
0 -7 1 663.53 25.1
0 -7 1 667.23 25.6
0 -7 -1 644.74 24.5
0 -7 1 640.74 24.9
0 -7 1 679.43 25.1
0 -7 -1 676.13 24.3
0 -7 -1 632.34 25.3
0 -7 1 637.84 29.9
0 -7 -1 653.23 28.6
0 -7 1 656.23 31.9
0 -7 -1 641.14 24.4
0 -7 1 685.03 25.1
0 7 1 644.04 28
0 7 -1 627.04 25
0 7 -1 669.53 24.7
0 7 1 652.93 24.2
0 7 -1 657.73 26.1
0 7 1 644.54 23.9
0 7 1 638.94 26
0 7 -1 643.84 27.3
0 7 -1 609.64 29.9
0 7 -1 670.03 31
-1 -7 -1 116.09 5.7
1 -7 1 99.29 6.7
1 -7 1 96.29 7.9
1 -7 1 107.79 5.7
1 -7 1 101.79 5.7
-1 -7 -1 133.39 10.1
-1 -7 -1 110.39 5.9
1 -7 1 97.39 5.7
1 -7 1 100.19 5.7
1 -7 1 108.19 9.9
-1 -7 -1 103.69 5.6
-1 7 -1 107.79 8.9
-1 7 -1 107.19 5.5
1 7 1 94.39 8.7
1 7 1 118.19 9.4
1 7 1 105.19 5.5
-1 7 -1 102.19 5.8
1 7 1 119.29 5.6
-1 7 -1 93.89 7
-1 7 -1 98.89 9
1 7 1 117.69 6.2
2 -7 1 467.75 18.5
2 -7 1 453.25 18.5
-2 -7 -1 462.05 18.8
-2 -7 -1 485.85 25.2
2 -7 1 491.85 20.6
-2 -7 -1 469.15 19
-2 -7 -1 463.15 17.7
2 -7 1 462.65 24.3
2 7 1 485.55 18.8
-2 7 -1 502.85 21.2
2 7 1 465.35 18.5
-2 7 -1 468.55 21
2 7 1 478.05 21
-2 7 -1 481.45 17.8
2 7 1 460.15 17.7
-2 7 -1 469.15 23.3
2 7 1 474.15 18.3
-2 7 -1 449.56 18.6
2 7 1 461.55 24.4
-2 7 -1 451.95 18
2 7 1 464.55 24.8
-2 7 -1 453.95 23.2
-3 -7 -1 11 2.3
-3 -7 -1 14.1 2.5
-3 -7 -1 10.7 3.1
3 -7 1 20.1 4
3 -7 1 16.3 4.7
3 -7 1 9.8 1.9
-3 -7 -1 14 4.9
3 -7 1 12.6 2.1
-3 7 -1 12.5 3.4
3 7 1 14.9 1.7
-3 7 -1 14.6 3
3 7 1 18.8 5.3
3 7 1 11.5 3.1
3 7 1 12.8 2
-3 7 -1 16.8 2.3
-3 7 -1 16.6 4
-3 7 -1 16.4 2.3
-3 7 -1 14.9 4.1
-3 7 -1 16.6 2.1
4 -7 1 436.76 23
-4 -7 -1 465.65 27.5
-4 -7 -1 474.55 19.9
4 -7 1 467.15 25.1
4 -7 1 462.45 18.7
-4 -7 -1 426.06 20.5
-4 -7 -1 476.75 19.8
4 -7 1 460.95 18.6
-4 7 -1 461.55 20.5
4 7 1 410.96 26.3
-4 7 -1 456.05 17.9
4 7 1 442.16 19.3
-4 7 -1 474.65 22.4
4 7 1 444.06 18.7
4 7 1 438.26 20.5
-4 7 -1 512.85 26.1
-4 7 -1 485.65 18.7
4 7 1 476.65 17.1
5 -7 1 222.38 10.7
-5 -7 -1 209.78 11.4
-5 -7 -1 214.88 11.7
5 -7 1 217.28 10.3
-5 -7 -1 208.28 11.9
-5 -7 -1 232.98 18.5
5 -7 1 237.58 13.5
5 -7 1 212.08 16
-5 7 -1 210.18 10.4
5 7 1 218.18 11.3
5 7 1 211.48 10.7
-5 7 -1 220.78 16.7
5 7 1 220.88 12
-5 7 -1 204.78 9.6
5 7 1 202.38 17.7
5 7 1 206.98 8.6
-5 7 -1 198.88 15.2
-6 -7 -1 437.36 19.7
6 -7 1 464.45 26.6
6 -7 1 437.16 18
-6 -7 -1 407.56 28.2
-6 -7 -1 427.36 19.9
6 -7 1 418.46 18.6
6 -7 1 474.85 22.2
-6 7 -1 472.45 27.5
6 7 1 402.96 19.4
6 7 1 413.86 18.8
6 7 1 386.16 27.8
-6 7 -1 446.66 22.7
6 7 1 397.36 19.1
6 7 1 395.06 16.1
-6 7 -1 402.16 18.2
-6 7 -1 417.06 19
-6 7 -1 436.56 17.3
7 -7 1 173.78 9.6
7 -7 1 185.88 12.7
-7 -7 -1 170.98 10.9
-7 -7 -1 191.08 11.6
7 -7 1 172.48 16.2
-7 -7 -1 208.28 19.6
7 -7 1 164.08 10.1
7 7 1 185.98 19
-7 7 -1 178.98 9
-7 7 -1 152.38 15.6
-7 7 -1 167.18 13
7 7 1 200.18 11.1
-7 7 -1 184.58 10.1
-7 7 -1 153.88 9.7
7 7 1 188.68 9.2
7 7 1 178.38 10.8
8 -7 1 215.28 18.9
8 -7 1 203.88 10.9
-8 -7 -1 194.08 12.6
-8 -7 -1 213.28 22.8
8 -7 1 186.58 13.7
-8 -7 -1 217.28 12.8
8 -7 1 205.28 11.8
8 7 1 191.38 20.2
8 7 1 202.78 12.2
8 7 1 207.48 10.4
8 7 1 192.18 11.7
-8 7 -1 203.58 10.9
-8 7 -1 181.68 14.5
-8 7 -1 180.98 11
-8 7 -1 183.18 18.3
8 7 1 203.88 11.7
-9 -7 -1 49.6 7.1
9 -7 1 54.19 12.3
9 -7 1 61.59 7.4
-9 -7 -1 51.79 13.2
9 -7 1 64.29 9.1
9 -7 1 51.89 5.6
-9 -7 -1 63.89 8.4
-9 7 -1 51.69 12.5
9 7 1 54.59 5.2
-9 7 -1 58.29 5.2
-9 7 -1 51.19 4.9
9 7 1 54.09 7
9 7 1 57.99 7.2
9 7 1 59.69 6.1
9 7 1 57.49 13.8
-9 7 -1 55.99 6.6
-10 -7 -1 598.04 28.7
-10 -7 -1 619.34 42.9
10 -7 1 615.74 30.8
10 -7 1 563.74 27.3
-10 -7 -1 597.94 28.5
10 -7 1 612.14 26.2
10 -7 1 608.94 39
10 7 1 536.25 27
10 7 1 598.74 42.1
10 7 1 625.14 25.7
10 7 1 567.64 27.5
-10 7 -1 582.34 28.9
-10 7 -1 554.14 38.4
-10 7 -1 620.44 25.3
-10 7 -1 626.34 24.4
11 -7 1 123.39 10
-11 -7 -1 101.59 9.5
11 -7 1 101.69 16.9
11 -7 1 114.29 11.9
-11 -7 -1 92.29 17.7
11 -7 1 116.19 8.7
-11 -7 -1 104.29 10.2
-11 7 -1 105.19 8.7
-11 7 -1 107.09 7.6
11 7 1 93.59 9
11 7 1 95.99 9.1
11 7 1 97.49 7.7
-11 7 -1 103.49 6.5
11 7 1 126.99 22.7
-12 -7 -1 4.5 4
12 -7 1 0.4 2.9
-12 -7 -1 -5.7 7.9
12 -7 1 0.4 4.2
12 -7 1 4.4 5.4
-12 -7 -1 3.9 3.3
12 7 1 0.3 1.9
12 7 1 2.7 7.6
12 7 1 -0.3 2.7
-12 7 -1 0.5 2.4
12 7 1 -4.2 2.6
13 -7 1 5.7 4.7
-13 -7 -1 7.7 4.8
-13 -7 -1 -1.5 8.8
13 -7 1 4.5 2.8
-13 -7 -1 6.4 3.3
13 -7 1 9.2 7.8
-13 7 -1 2.4 2.6
13 7 1 0.2 3.1
13 7 1 7.4 8.6
13 7 1 7.9 2.8
14 -7 1 24.9 10.8
14 -7 1 20.6 5
-14 -7 -1 23.9 7.1
-14 -7 -1 21.2 6.6
14 -7 1 25.5 7.4
-14 7 -1 23.9 4.8
14 7 1 30.2 14.9
14 7 1 24.4 6.4
14 7 1 27.9 5.4
15 -7 1 2.4 4.5
-15 -7 -1 12.5 6.4
15 -7 1 0.9 2.5
-15 -7 -1 16.8 5
15 -7 1 5.4 9.3
15 7 1 6.6 3.5
-15 7 -1 10.4 7
15 7 1 9.9 4.6
15 7 1 -1.4 8.1
16 -7 1 5.9 3.8
16 -7 1 6.3 5.3
16 7 1 -8.7 9.9
16 7 1 7.8 4.8
16 7 1 3.6 3.2
-16 7 -1 8.6 3.8
16 -8 -1 11.4 7.3
16 -8 -1 9.4 8.3
-16 -8 1 4.7 5
16 8 -1 9 4.4
-16 8 1 5.6 5.8
16 8 -1 -9.2 8
-16 8 1 5.5 3.1
15 -8 -1 45.2 7.1
15 -8 -1 67.29 17.4
-15 -8 1 37.4 7.7
15 -8 -1 38.4 10
-15 8 1 47.4 5.8
15 8 -1 33.2 12.8
15 8 -1 48.3 7.3
-15 8 1 37.9 6.2
15 8 -1 49.99 8.5
14 -8 -1 51.59 6.9
14 -8 -1 42.9 8.7
14 -8 -1 49.5 14.4
-14 -8 1 45.9 8.8
-14 -8 1 65.99 9.9
14 8 -1 61.09 8
-14 8 1 46.6 6.1
14 8 -1 64.29 9.3
-14 8 1 40.9 5.4
14 8 -1 45.6 14.5
13 -8 -1 23.9 7.2
-13 -8 1 17.1 5.2
-13 -8 1 20.6 5.8
13 -8 -1 28.5 10.2
13 -8 -1 23.6 4.9
-13 8 1 16.8 3.5
13 8 -1 22.9 4.9
-13 8 1 21.7 4.1
13 8 -1 17.1 4.8
13 8 -1 16.7 10.2
12 -8 -1 8.8 6.8
12 -8 -1 -1.2 2.7
-12 -8 1 7.9 11.5
-12 -8 1 2.9 3.3
-12 -8 1 5.8 4.1
12 -8 -1 4.6 3.9
12 -8 -1 5.5 2.7
12 8 -1 6.4 6.6
12 8 -1 6.3 3.8
12 8 -1 10.3 3.6
12 8 -1 -0.5 3.3
-12 8 1 9.7 2.4
11 -8 -1 601.54 25.4
-11 -8 1 538.35 27.5
-11 -8 1 521.55 41.9
-11 -8 1 546.05 28.3
11 -8 -1 589.44 31.1
11 -8 -1 552.14 37.8
11 8 -1 568.94 26.9
11 8 -1 533.75 24.6
-11 8 1 610.74 22.8
11 8 -1 499.45 26.9
-11 8 1 565.04 23.1
11 8 -1 534.35 42.1
-10 -8 1 15.1 4.1
10 -8 -1 16.7 5
-10 -8 1 21.1 5.1
-10 -8 1 17.8 7.4
10 -8 -1 24.1 4.4
10 -8 -1 19.9 7.8
10 -8 -1 13 3.6
10 8 -1 23.9 4.9
-10 8 1 20.5 6.2
10 8 -1 17.6 4.4
10 8 -1 16.6 3.9
-10 8 1 21.9 3.4
10 8 -1 12.7 3.3
10 8 -1 19.7 8.7
9 -8 -1 368.36 21.4
9 -8 -1 354.96 16.4
9 -8 -1 319.37 17.2
-9 -8 1 335.87 19
9 -8 -1 337.67 25.5
-9 -8 1 363.46 19.1
-9 -8 1 330.17 29.6
9 8 -1 347.17 18
-9 8 1 300.87 15.4
9 8 -1 336.37 30.2
9 8 -1 362.76 17.4
-9 8 1 310.57 25
9 8 -1 341.67 18.3
-9 8 1 350.56 14.6
8 -8 -1 44.6 5.8
8 -8 -1 36.2 4.6
-8 -8 1 28.1 5.6
8 -8 -1 34.3 6.7
-8 -8 1 34.7 10.2
8 -8 -1 31.2 8.4
-8 -8 1 30.3 5.6
-8 8 1 33.2 8.2
8 8 -1 35 10.4
-8 8 1 35.3 4.6
8 8 -1 38.2 5.9
8 8 -1 37.8 5.5
8 8 -1 35 3.6
8 8 -1 40.7 5.1
-8 8 1 37.2 3.3
-8 8 1 34.5 4.7
-7 -8 1 142.09 10
7 -8 -1 150.68 14.3
7 -8 -1 147.59 11.9
-7 -8 1 139.09 17
7 -8 -1 136.39 8.1
7 -8 -1 155.98 12.7
-7 -8 1 156.88 10.6
-7 8 1 150.98 9.1
-7 8 1 158.78 15
7 8 -1 147.39 9.6
7 8 -1 157.78 10
7 8 -1 135.69 9.7
-7 8 1 143.09 8.5
7 8 -1 148.39 7.6
-7 8 1 141.59 6.8
6 -8 -1 167.28 12
-6 -8 1 176.58 10.7
-6 -8 1 204.38 19.3
-6 -8 1 181.68 11.1
6 -8 -1 165.78 9.2
6 -8 -1 168.38 8.7
6 -8 -1 180.08 14.6
6 8 -1 177.48 10.1
-6 8 1 163.38 7
-6 8 1 152.78 12.2
6 8 -1 191.38 11.1
-6 8 1 153.98 14.1
6 8 -1 196.28 18.3
-6 8 1 156.18 9.7
6 8 -1 174.88 8.3
-6 8 1 158.48 8.8
6 8 -1 170.88 10.5
5 -8 -1 75.29 8.7
5 -8 -1 76.59 5.1
-5 -8 1 68.19 6.1
5 -8 -1 73.79 7.2
5 -8 -1 77.99 4.8
-5 -8 1 67.29 12.9
-5 -8 1 69.09 6.3
5 8 -1 71.79 4.6
-5 8 1 87.29 9.2
5 8 -1 68.09 12.5
5 8 -1 70.19 6.4
5 8 -1 67.99 5.6
-5 8 1 73.19 4.9
5 8 -1 75.69 6.2
-5 8 1 75.69 6.1
-5 8 1 66.29 7.4
-4 -8 1 41.2 4.3
4 -8 -1 55.09 8
4 -8 -1 44.4 6.1
-4 -8 1 49.2 4.9
4 -8 -1 43.1 3.4
-4 -8 1 31.2 7.3
4 -8 -1 46.8 3.4
4 8 -1 33.3 3.2
-4 8 1 57.49 8.2
-4 8 1 54.89 5.3
4 8 -1 53.49 10.6
-4 8 1 50.49 3.4
4 8 -1 43.5 4.3
4 8 -1 45.6 5.1
4 8 -1 66.39 15.4
-4 8 1 42.5 3.4
-4 8 1 49.9 5.5
-4 8 1 40.9 6.1
4 8 -1 36.5 3.8
4 8 -1 34.1 4.3
3 -8 -1 872.51 32.7
-3 -8 1 903.31 34.5
3 -8 -1 900.31 38.6
3 -8 -1 855.51 36.1
-3 -8 1 886.81 34.7
3 -8 -1 856.71 32.7
-3 -8 1 909.91 34.9
-3 -8 1 902.91 43.5
3 8 -1 903.81 36.3
3 8 -1 820.52 34.2
-3 8 1 891.21 32.6
3 8 -1 891.11 34.2
-3 8 1 965.1 36.2
3 8 -1 906.71 43.6
3 8 -1 848.02 43.3
3 8 -1 885.11 33.6
-3 8 1 920.41 37.4
-3 8 1 875.91 32.5
3 8 -1 887.11 33.3
-3 8 1 899.11 38
-2 -8 1 2.4 1.5
2 -8 -1 5.4 2.3
2 -8 -1 3.7 1.2
2 -8 -1 3.2 1.2
-2 -8 1 3.8 1.8
2 -8 -1 2.3 2.2
-2 -8 1 4.2 1.8
-2 -8 1 2.2 1.2
-2 -8 1 0 2.3
-2 8 1 4.2 2.2
2 8 -1 1.7 3
-2 8 1 3.9 1
-2 8 1 5.2 1.3
2 8 -1 2.9 1.2
2 8 -1 1.9 1.3
-2 8 1 2.7 1.8
2 8 -1 6.1 3.8
2 8 -1 3.2 1.6
-2 8 1 1 1.7
2 8 -1 5 2.4
-1 -8 1 98.69 6
1 -8 -1 111.59 7.7
1 -8 -1 104.39 9.1
1 -8 -1 110.39 5.4
-1 -8 1 102.49 6.1
-1 -8 1 99.49 6.2
-1 -8 1 92.39 6
1 -8 -1 109.99 6.9
-1 -8 1 108.19 10.4
1 -8 -1 107.09 5.3
1 -8 -1 101.99 5.3
1 -8 -1 101.29 5.2
1 8 -1 99.09 5.7
1 8 -1 82.19 7.1
-1 8 1 105.29 4.8
1 8 -1 88.19 9.8
1 8 -1 98.19 6.4
-1 8 1 92.09 7.4
-1 8 1 94.79 7.4
1 8 -1 89.39 6
-1 8 1 109.89 5.3
-1 8 1 108.29 7.4
1 8 -1 96.89 9.8
0 -8 1 370.26 17
0 -8 -1 441.46 16.7
0 -8 1 402.16 23.8
0 -8 1 414.36 17.2
0 -8 -1 447.96 22.7
0 -8 -1 475.85 21.7
0 -8 1 383.36 17.1
0 -8 -1 464.55 17.9
0 -8 1 387.36 17.6
0 -8 1 416.66 17.2
0 -8 1 398.96 21.9
0 -8 -1 458.45 16.7
0 -8 -1 449.46 16.8
0 8 1 411.26 19.5
0 8 1 433.76 16.5
0 8 -1 425.46 23.2
0 8 -1 398.86 22.2
0 8 1 439.96 20.6
0 8 1 436.26 16.2
0 8 -1 401.56 18.3
0 8 -1 388.66 16.7
0 8 -1 406.06 17.3
1 -8 1 12.1 2.2
1 -8 1 14 2.9
1 -8 1 14.8 5
-1 -8 -1 18.5 4.4
1 -8 1 15.8 2.5
1 -8 1 13.9 2.3
-1 -8 -1 17.7 2.4
-1 -8 -1 18.8 2.7
1 -8 1 14.4 2.2
-1 -8 -1 17.5 2.4
1 -8 1 14.5 3.8
1 8 1 16.1 4.4
-1 8 -1 21.2 4.2
1 8 1 14.6 2.6
-1 8 -1 15.3 2.1
-1 8 -1 13.8 4.1
1 8 1 20.5 4.8
1 8 1 14.8 3.5
-1 8 -1 16.6 3.2
1 8 1 18.3 2.4
-1 8 -1 12.6 2.5
1 8 1 13.1 2
-1 8 -1 16.7 4.1
-2 -8 -1 309.67 13.9
2 -8 1 359.86 15.8
-2 -8 -1 308.77 13.8
2 -8 1 316.17 14.5
2 -8 1 320.17 13.5
2 -8 1 315.47 19.4
-2 -8 -1 302.87 12.8
-2 -8 -1 326.47 19.8
2 8 1 333.17 13.5
-2 8 -1 336.47 13.1
2 8 1 292.37 18.9
2 8 1 301.77 12.2
-2 8 -1 329.07 18.2
-2 8 -1 331.27 16.2
-2 8 -1 325.07 18.6
2 8 1 311.77 19.1
-2 8 -1 320.67 13.6
2 8 1 280.27 14.2
2 8 1 312.67 13.4
-3 -8 -1 1464.25 55.99
3 -8 1 1532.25 55.19
-3 -8 -1 1548.74 56.19
-3 -8 -1 1600.14 65.59
3 -8 1 1536.15 55.09
3 -8 1 1520.55 62.79
3 -8 1 1438.46 59.69
-3 8 -1 1503.65 54.69
-3 8 -1 1455.95 55.79
-3 8 -1 1518.15 61.99
-3 8 -1 1544.25 59.09
-3 8 -1 1507.85 53.99
3 8 1 1401.86 57.69
3 8 1 1526.95 55.49
3 8 1 1529.85 64.49
3 8 1 1603.64 57.19
3 8 1 1589.94 65.49
3 8 1 1533.15 54.39
-3 8 -1 1495.75 61.09
3 8 1 1542.05 54.59
4 -8 1 74.29 5
4 -8 1 73.09 5
4 -8 1 68.69 6.6
-4 -8 -1 68.29 11.3
4 -8 1 53.49 8.4
-4 -8 -1 86.39 6.2
-4 8 -1 66.09 9.1
-4 8 -1 57.89 6.2
-4 8 -1 89.29 9.6
4 8 1 74.89 4.9
-4 8 -1 88.99 6.9
4 8 1 84.69 6.9
4 8 1 76.19 11.4
-4 8 -1 69.09 4.7
-4 8 -1 66.19 4.1
-4 8 -1 64.09 7.5
4 8 1 75.89 4
-5 -8 -1 21.1 6.3
5 -8 1 19.5 3
5 -8 1 23.4 3.3
5 -8 1 17.7 5.7
5 -8 1 26.2 4.8
-5 -8 -1 26.7 4.3
-5 -8 -1 24.1 3.8
-5 8 -1 21.8 7.2
-5 8 -1 26 3.4
-5 8 -1 20.8 4.1
5 8 1 26.8 4.6
-5 8 -1 23.2 5.1
-5 8 -1 22.4 2.5
5 8 1 25.4 2
5 8 1 21.5 3.7
5 8 1 21.1 6.5
5 8 1 24.4 3.4
6 -8 1 126.59 7.7
6 -8 1 137.29 8.4
-6 -8 -1 160.18 9.6
-6 -8 -1 154.58 9.9
6 -8 1 122.39 12.9
-6 -8 -1 167.88 17
6 -8 1 155.28 11.2
6 8 1 151.08 8.7
-6 8 -1 126.69 7
6 8 1 128.09 15.3
-6 8 -1 138.49 11.4
-6 8 -1 143.39 9.3
-6 8 -1 139.19 13.9
6 8 1 147.09 9.7
6 8 1 142.99 9.1
-6 8 -1 139.79 8.2
6 8 1 143.09 6.3
7 -8 1 386.86 17.3
7 -8 1 352.46 24.9
-7 -8 -1 379.16 19.3
-7 -8 -1 403.36 19.2
-7 -8 -1 367.06 28.6
7 -8 1 392.56 21.2
7 -8 1 395.66 18.2
7 8 1 393.26 29.4
7 8 1 376.86 18.8
-7 8 -1 360.96 21.7
7 8 1 385.16 15.1
-7 8 -1 384.66 16.3
7 8 1 391.96 18.8
-7 8 -1 410.96 18.5
-7 8 -1 383.56 26.3
7 8 1 397.26 16.1
-7 8 -1 383.46 17.6
8 -8 1 30.3 6.6
8 -8 1 18.4 6.1
-8 -8 -1 20.8 4.6
8 -8 1 22.5 4.4
8 -8 1 25.7 4.1
-8 -8 -1 3.9 5.1
-8 -8 -1 17 4.4
8 8 1 19 3.9
8 8 1 10 6
-8 8 -1 36.6 9.6
8 8 1 22.8 4.5
8 8 1 15.7 2.7
-8 8 -1 27.7 3.6
8 8 1 17 4.1
-8 8 -1 17 5.7
8 8 1 18.3 2.3
-8 8 -1 26.1 4.1
-8 8 -1 21.7 4.2
-9 -8 -1 1.7 2.5
9 -8 1 5.1 3.4
-9 -8 -1 0.2 2
-9 -8 -1 1.8 5.3
9 -8 1 4.6 2.4
9 -8 1 4.7 2.3
9 -8 1 4.4 5.2
9 8 1 3.3 1.7
9 8 1 2.6 1.4
9 8 1 2.7 2.7
-9 8 -1 5.6 2.3
9 8 1 7.5 3.2
9 8 1 1.7 2.5
-9 8 -1 7.1 5.2
-9 8 -1 2.7 2.1
9 8 1 -1.4 4.1
10 -8 1 0.6 3.6
10 -8 1 5.9 2.8
-10 -8 -1 1.6 5.6
10 -8 1 7.9 3.3
-10 -8 -1 5.9 3.3
-10 -8 -1 5.7 4.2
10 -8 1 6.5 4.9
-10 8 -1 4.2 2
10 8 1 8.1 3.6
10 8 1 3.3 2.7
-10 8 -1 5.5 2.4
10 8 1 0 5.9
10 8 1 8.4 2.6
11 -8 1 38.3 11.4
11 -8 1 21.8 4.5
-11 -8 -1 34.1 6.5
11 -8 1 15.2 5.6
-11 -8 -1 41.9 14.8
-11 -8 -1 29.6 6.1
11 -8 1 13.2 4.5
-11 8 -1 25 4
11 8 1 22.1 5.5
11 8 1 14.1 9.2
11 8 1 23.4 5.1
-11 8 -1 20.8 8
11 8 1 23.9 4
-11 8 -1 21.7 3.6
-12 -8 -1 25.5 12.5
12 -8 1 14 5.7
12 -8 1 12.3 3.9
12 -8 1 21.8 8.8
-12 -8 -1 4.7 3.7
-12 -8 -1 10.2 4.8
12 8 1 11.2 4.2
12 8 1 3.2 3.4
-12 8 -1 13.4 2.7
12 8 1 14.6 3.4
-12 8 -1 13.1 3.1
12 8 1 2.4 8.7
13 -8 1 42 12.1
13 -8 1 63.79 11.8
-13 -8 -1 49.3 8.8
13 -8 1 63.69 7.9
-13 -8 -1 62.69 9.6
-13 8 -1 63.09 6.3
13 8 1 67.19 15.8
13 8 1 62.99 6
13 8 1 45.9 8
-14 -8 -1 160.28 13.9
14 -8 1 141.49 15.2
-14 -8 -1 180.08 14.5
14 -8 1 144.59 26.2
14 -8 1 157.58 11.9
14 8 1 169.68 13.4
-14 8 -1 154.78 10.5
14 8 1 215.08 35.1
14 8 1 188.98 11.2
15 -8 1 1.2 2.6
-15 -8 -1 -10.3 4.8
15 -8 1 2.1 8.7
15 -8 1 -0.9 4.2
-15 -8 -1 -7.8 2.5
15 8 1 3.8 2.8
-15 8 -1 0.2 2.6
15 8 1 0.6 4
15 8 1 0.7 8.4
16 -8 1 -0.4 7
-16 -8 -1 31.2 6.9
16 8 1 5.5 3.9
-16 8 -1 9.8 3.9
16 8 1 9.7 11.6
16 8 1 19 6
16 -9 -1 -1.3 5.9
-16 -9 1 5.4 4.8
16 -9 -1 3.1 3.5
16 -9 -1 -6.4 7.4
16 9 -1 -5.2 3.6
16 9 -1 6.6 10.7
16 9 -1 13.3 6.3
-16 9 1 5.4 3
15 -9 -1 48 7.5
15 -9 -1 19.2 10.2
15 -9 -1 38.3 9.5
-15 -9 1 27.9 7.2
15 9 -1 51.49 8.5
15 9 -1 29.3 12.9
15 9 -1 48 7
-15 9 1 24.9 4.9
-15 9 1 37.7 5
14 -9 -1 257.27 15.4
-14 -9 1 211.48 19.1
14 -9 -1 282.67 21.1
-14 -9 1 226.18 17.7
14 -9 -1 244.18 27.4
-14 9 1 269.97 12.7
-14 9 1 231.98 16.1
14 9 -1 226.78 36.2
14 9 -1 216.08 16.9
14 9 -1 239.18 14.5
-13 -9 1 118.69 12
-13 -9 1 110.09 12.2
13 -9 -1 139.59 23.1
13 -9 -1 120.59 13.3
13 -9 -1 118.79 9.4
-13 9 1 109.19 7.7
13 9 -1 112.99 9
13 9 -1 104.39 7.7
13 9 -1 101.59 22.3
-13 9 1 125.79 7.5
13 9 -1 126.19 11.5
-12 -9 1 32.2 6.9
-12 -9 1 37.4 16.1
-12 -9 1 17.7 5.4
12 -9 -1 26.7 7.1
12 -9 -1 21.8 4.7
12 -9 -1 40.7 13
12 9 -1 20.7 4.6
-12 9 1 29.9 3.9
12 9 -1 17 9.5
12 9 -1 24 3.5
12 9 -1 28.1 6
12 9 -1 30.7 5.4
-12 9 1 28.5 4
11 -9 -1 9.5 6.3
-11 -9 1 8.6 8.8
-11 -9 1 9.3 4.5
11 -9 -1 9.1 3.8
11 -9 -1 10.8 4.6
11 -9 -1 8.9 3.4
11 9 -1 12.5 3.8
11 9 -1 17.9 8.9
11 9 -1 8.7 3.2
-11 9 1 0.5 4.8
-11 9 1 11.4 2.4
-11 9 1 11.9 2.9
11 9 -1 9.7 3.9
11 9 -1 10.6 2.5
10 -9 -1 301.47 25.6
-10 -9 1 351.96 19.3
10 -9 -1 336.87 16.4
-10 -9 1 346.97 32.1
10 -9 -1 305.37 17.4
-10 -9 1 343.47 19.8
10 -9 -1 309.87 20.8
10 9 -1 338.17 16.8
-10 9 1 311.17 15.6
-10 9 1 311.27 14.2
10 9 -1 329.27 14.9
10 9 -1 340.97 18.9
10 9 -1 354.06 18.4
10 9 -1 349.17 17.6
10 9 -1 391.26 33.7
-10 9 1 322.37 14
-9 -9 1 108.19 9.9
9 -9 -1 121.19 11.7
-9 -9 1 91.69 8.7
9 -9 -1 129.39 15.4
-9 -9 1 106.49 19.8
9 -9 -1 115.29 8.8
9 -9 -1 120.99 8
9 9 -1 111.89 8.9
-9 9 1 104.59 15.5
9 9 -1 99.59 9
9 9 -1 100.09 8.7
9 9 -1 107.59 6.5
-9 9 1 111.39 8
-9 9 1 116.29 5.9
9 9 -1 98.19 18.3
8 -9 -1 578.24 33.8
8 -9 -1 555.34 23.6
-8 -9 1 586.04 27.2
8 -9 -1 628.14 25.4
-8 -9 1 599.14 40
8 -9 -1 575.04 29.2
-8 -9 1 525.35 26.1
8 9 -1 549.45 22.4
-8 9 1 524.95 24.3
8 9 -1 611.64 40.5
-8 9 1 588.94 21.3
8 9 -1 543.35 25.3
8 9 -1 544.35 27.7
-8 9 1 576.74 21.2
-8 9 1 536.35 33.2
-8 9 1 575.74 24.2
8 9 -1 552.64 26
-7 -9 1 176.78 11.5
7 -9 -1 149.59 9.4
7 -9 -1 151.98 12.4
-7 -9 1 167.78 19.2
7 -9 -1 170.58 15.5
7 -9 -1 156.98 8.8
-7 -9 1 176.38 11.7
-7 9 1 173.68 6.4
-7 9 1 160.78 15.3
-7 9 1 167.58 9.2
7 9 -1 153.88 10.7
7 9 -1 141.69 9.8
7 9 -1 186.88 28.6
7 9 -1 165.38 8.3
-6 -9 1 81.89 7.5
6 -9 -1 76.29 10.9
6 -9 -1 80.39 5.9
-6 -9 1 88.29 7.4
6 -9 -1 93.59 5.8
6 -9 -1 82.49 8.5
-6 -9 1 87.89 16.3
-6 9 1 85.59 9.2
-6 9 1 91.59 7.2
6 9 -1 81.99 6.9
-6 9 1 90.59 10.8
6 9 -1 87.39 7.8
6 9 -1 85.29 5.2
-6 9 1 85.99 5.7
6 9 -1 91.79 15.9
6 9 -1 81.39 6.6
-5 -9 1 886.81 34.4
-5 -9 1 839.42 33.5
5 -9 -1 847.02 38.9
-5 -9 1 816.02 33.7
5 -9 -1 810.22 35.8
5 -9 -1 821.42 31.2
-5 -9 1 748.43 43.8
5 -9 -1 820.42 31.5
5 9 -1 802.02 45.3
5 9 -1 814.22 32.4
5 9 -1 799.82 30.8
5 9 -1 864.51 35
-5 9 1 797.82 30.9
-5 9 1 756.72 41.3
-5 9 1 829.32 35.9
5 9 -1 840.12 33.5
-5 9 1 804.52 31.1
-5 9 1 861.61 37.4
-5 9 1 818.32 33.8
5 9 -1 773.62 43.9
4 -9 -1 819.02 30.2
-4 -9 1 808.02 32.5
-4 -9 1 818.42 42.4
-4 -9 1 814.72 32.4
4 -9 -1 824.92 36.9
4 -9 -1 801.32 30.2
4 -9 -1 715.03 33.7
4 9 -1 803.82 43
4 9 -1 795.12 42.1
-4 9 1 794.02 29.8
-4 9 1 797.52 34.9
-4 9 1 780.62 36.1
4 9 -1 770.22 31.9
-4 9 1 789.52 35.2
-4 9 1 861.51 33.5
4 9 -1 775.12 30.1
-4 9 1 793.92 29.8
4 9 -1 793.72 31
4 9 -1 765.82 31.6
4 9 -1 804.62 33.8
-3 -9 1 832.62 33.2
3 -9 -1 869.61 35.1
3 -9 -1 823.92 37.5
-3 -9 1 887.81 42.9
3 -9 -1 802.82 31.1
3 -9 -1 817.02 31
3 9 -1 840.32 35.1
-3 9 1 857.11 36
-3 9 1 799.62 30.8
3 9 -1 818.42 43
-3 9 1 799.42 36
3 9 -1 821.52 32.4
3 9 -1 855.61 31.8
-3 9 1 851.41 34.6
3 9 -1 797.72 41.6
3 9 -1 851.31 31.7
2 -9 -1 987.8 43
-2 -9 1 974.5 38.1
-2 -9 1 1002.3 38.2
2 -9 -1 1018.3 36.5
-2 -9 1 1013.9 38.1
2 -9 -1 988.3 39.4
-2 -9 1 960.7 37.1
2 -9 -1 1011.3 36.7
-2 -9 1 1003.2 46.7
2 9 -1 971.8 40.4
2 9 -1 951.4 46.2
-2 9 1 995.8 40.8
-2 9 1 986.9 35.8
2 9 -1 983.4 46.6
-2 9 1 973.6 36.2
-2 9 1 1057.79 40.5
-2 9 1 965.5 40.4
2 9 -1 989.6 37.5
2 9 -1 1005 37.8
2 9 -1 1003.1 36.6
-1 -9 1 46.9 4.2
1 -9 -1 52.29 8
1 -9 -1 54.79 3.7
-1 -9 1 57.39 9.4
-1 -9 1 49.1 4.3
-1 -9 1 50.89 4.3
1 -9 -1 50.19 3.6
1 -9 -1 52.29 4.9
1 -9 -1 55.39 3.8
1 -9 -1 55.89 3.6
-1 -9 1 50.89 4.2
-1 9 1 48.1 3
-1 9 1 47.4 5.5
1 9 -1 38.5 7.1
1 9 -1 49.9 5.7
1 9 -1 46.5 4.5
1 9 -1 47.6 4.1
-1 9 1 55.49 5.8
-1 9 1 48.6 3.4
-1 9 1 57.49 5.4
1 9 -1 47.5 8.6
0 -9 1 662.53 25.9
0 -9 1 664.33 25.9
0 -9 1 663.53 26
0 -9 -1 686.53 25.4
0 -9 1 654.53 31.6
0 -9 -1 669.93 25.4
0 -9 -1 668.23 26.3
0 -9 -1 670.73 25.3
0 -9 1 653.93 26.6
0 -9 1 671.63 26.1
0 9 -1 660.53 26.1
0 9 1 622.34 28.4
0 9 -1 619.54 27.2
0 9 -1 671.83 32
0 9 1 665.43 24.6
0 9 -1 667.63 25.5
0 9 1 671.13 25.1
0 9 -1 683.73 33.3
0 9 1 681.53 29.8
0 9 -1 584.84 28.3
0 9 1 695.13 27.6
-1 -9 -1 141.89 11.6
-1 -9 -1 132.89 7.6
1 -9 1 160.58 8.1
-1 -9 -1 140.29 7.7
1 -9 1 162.58 9.2
-1 -9 -1 147.99 7.8
1 -9 1 159.58 11.3
-1 -9 -1 149.19 7.7
1 -9 1 162.28 8.1
1 -9 1 167.18 8.2
1 9 1 153.78 11.9
-1 9 -1 156.38 8
1 9 1 169.68 10.6
1 9 1 139.79 8.3
-1 9 -1 149.39 12.3
-1 9 -1 148.39 11.6
-1 9 -1 165.18 9.9
-1 9 -1 157.48 10.4
1 9 1 140.39 11.5
1 9 1 146.09 7.5
-1 9 -1 161.78 7.6
1 9 1 155.48 7.4
2 -9 1 45.5 3.5
2 -9 1 29.3 4.3
2 -9 1 35.1 3.4
2 -9 1 39.1 3.5
-2 -9 -1 38.2 3.1
-2 -9 -1 38.6 7.3
2 -9 1 28.2 7.1
-2 -9 -1 37 3.6
-2 -9 -1 29.2 3.7
2 9 1 35.5 3.3
-2 9 -1 25.5 4.3
-2 9 -1 41.4 7.2
2 9 1 34 4.2
-2 9 -1 36.1 3.4
2 9 1 33.4 7.1
2 9 1 40.7 7.7
2 9 1 29.9 3.2
-2 9 -1 43.7 7.4
-2 9 -1 31.6 5
-2 9 -1 35.8 3.3
2 9 1 36.3 5.7
3 -9 1 34.8 7.9
-3 -9 -1 32.2 4.1
3 -9 1 24.5 3.1
3 -9 1 23.8 4.3
3 -9 1 28.5 3.1
-3 -9 -1 29.5 7.2
-3 -9 -1 20.7 3.3
3 9 1 37.8 3.5
3 9 1 23.6 4.4
-3 9 -1 25 2.6
-3 9 -1 22.5 5.3
3 9 1 31.6 2.7
-3 9 -1 24.4 5.8
3 9 1 24.1 3.4
-3 9 -1 28.3 3
-3 9 -1 26.4 5
3 9 1 40.5 8.3
3 9 1 39.2 8.3
-3 9 -1 25.2 4.6
3 9 1 30.5 2.7
4 -9 1 500.75 20.7
4 -9 1 491.05 20.6
-4 -9 -1 486.85 30.3
-4 -9 -1 497.35 22
4 -9 1 458.45 27.3
4 -9 1 544.95 24.2
-4 -9 -1 496.55 21.9
4 9 1 497.75 20.2
-4 9 -1 499.35 20.3
4 9 1 497.05 30
-4 9 -1 521.45 20.7
-4 9 -1 530.55 25.1
-4 9 -1 499.35 26.2
-4 9 -1 577.04 24
4 9 1 475.85 23.2
4 9 1 473.95 29.9
4 9 1 525.75 19.5
-4 9 -1 517.35 19.1
5 -9 1 24.9 3.2
-5 -9 -1 14 3.3
5 -9 1 23 4.8
-5 -9 -1 9.8 5.2
5 -9 1 19.8 5.7
-5 -9 -1 20.6 3.7
5 -9 1 18.9 3
5 9 1 19.6 4.4
-5 9 -1 21.2 3.1
5 9 1 14.7 5.6
-5 9 -1 22 6.4
-5 9 -1 17.9 4
5 9 1 15.6 1.8
-5 9 -1 23 5.3
5 9 1 19.2 3
-5 9 -1 18.8 2.3
-5 9 -1 27.3 3.5
-5 9 -1 14.8 4.7
5 9 1 22.4 3.6
-6 -9 -1 461.25 20.6
-6 -9 -1 424.56 29.9
6 -9 1 414.26 18.9
-6 -9 -1 441.66 20.7
6 -9 1 409.26 21.9
6 -9 1 437.96 27
6 -9 1 423.86 18.5
-6 9 -1 445.56 20.5
6 9 1 429.06 18.9
-6 9 -1 428.36 18.6
6 9 1 400.36 19.6
6 9 1 443.06 16.2
-6 9 -1 434.56 27.1
6 9 1 407.66 29.4
-6 9 -1 411.96 17
-6 9 -1 438.06 23.7
-7 -9 -1 57.39 13
7 -9 1 81.29 8.6
7 -9 1 60.39 10.9
-7 -9 -1 70.69 7.1
7 -9 1 83.39 6.1
7 -9 1 87.59 6.8
-7 -9 -1 78.99 7.6
-7 9 -1 85.79 7.4
7 9 1 61.59 6.4
-7 9 -1 74.89 12.9
-7 9 -1 77.39 5.1
-7 9 -1 79.29 11
-7 9 -1 80.69 6.2
7 9 1 78.49 7.7
7 9 1 77.99 4.1
7 9 1 72.69 4.6
7 9 1 78.39 15.5
8 -9 1 203.98 14.7
-8 -9 -1 232.28 14.1
8 -9 1 190.78 11.8
8 -9 1 220.28 11.5
-8 -9 -1 225.78 13.8
-8 -9 -1 240.08 23.6
8 -9 1 222.98 19.5
8 9 1 222.98 13
-8 9 -1 197.08 19.1
8 9 1 207.58 12.3
8 9 1 211.58 9.8
8 9 1 218.38 13.2
-8 9 -1 174.68 11.6
-8 9 -1 202.48 10.1
-8 9 -1 199.98 15.8
8 9 1 212.98 9
8 9 1 196.18 21.5
-8 9 -1 199.18 12.5
9 -9 1 2.3 2.9
-9 -9 -1 0 2.9
9 -9 1 0.5 2.4
9 -9 1 4.9 2.5
9 -9 1 7.2 3.5
-9 -9 -1 1.2 2.3
-9 -9 -1 6.4 6.8
9 9 1 1.1 1.5
-9 9 -1 1.6 4.4
-9 9 -1 2 2.2
9 9 1 -1.2 0.9
9 9 1 2.1 2.4
9 9 1 -0.4 2.6
9 9 1 -1.7 4.4
9 9 1 3.4 2.3
-10 -9 -1 120.29 19.7
-10 -9 -1 135.29 10.9
10 -9 1 153.18 9.7
-10 -9 -1 132.29 11.5
10 -9 1 140.29 20
10 -9 1 140.39 10.3
10 -9 1 132.29 12.6
10 9 1 132.59 21.6
-10 9 -1 121.19 8.6
-10 9 -1 143.79 8.2
10 9 1 124.19 9.8
10 9 1 145.89 10.9
10 9 1 149.19 7.2
10 9 1 125.29 9.8
10 9 1 137.99 7.9
11 -9 1 77.29 11.3
-11 -9 -1 65.29 14.8
11 -9 1 66.29 8.5
11 -9 1 65.79 8.6
-11 -9 -1 115.89 11.5
-11 9 -1 85.79 16.8
11 9 1 84.59 5.3
11 9 1 73.09 7.9
11 9 1 81.99 17.8
11 9 1 92.89 6.3
11 9 1 79.69 8.5
-11 9 -1 75.89 6.1
-11 9 -1 79.69 6.5
12 -9 1 -2.5 3.4
-12 -9 -1 3.1 3.3
-12 -9 -1 -1.3 3
12 -9 1 1.4 3.9
-12 -9 -1 -2.4 7.5
12 -9 1 1.5 2.5
-12 9 -1 1.6 2.1
-12 9 -1 3 1.9
12 9 1 -1.9 2.7
12 9 1 2.2 1.6
12 9 1 3.7 2.3
12 9 1 4.6 3.5
12 9 1 1.4 9.4
13 -9 1 12.1 6.2
-13 -9 -1 6 3.9
13 -9 1 6.7 7.2
13 -9 1 11.3 4.1
-13 -9 -1 4.3 4.3
13 9 1 5.9 7.5
13 9 1 9.2 4.2
-13 9 -1 4.1 2.6
13 9 1 4.6 2.1
13 9 1 4.8 2.2
14 -9 1 9.8 3.8
-14 -9 -1 16.7 6.2
-14 -9 -1 4.8 4.7
14 -9 1 13 6
14 -9 1 14.6 8.6
-14 9 -1 6.8 2.9
14 9 1 23.9 14.5
14 9 1 12.1 4.7
14 9 1 8.7 2.9
14 9 1 10.9 2.9
-15 -9 -1 14.1 5.9
-15 -9 -1 -4 5.6
15 -9 1 10.3 8.9
15 -9 1 10.1 4.9
15 -9 1 10.7 3.7
15 9 1 16.7 3.7
15 9 1 17.7 6.5
-15 9 -1 14 3.9
15 9 1 10.9 4.9
15 9 1 5.1 9.6
-16 -9 -1 64.99 10.1
16 -9 1 69.99 9
16 -9 1 71.69 11.8
16 -9 1 81.29 18.6
16 9 1 62.69 7.3
-16 9 -1 59.99 7.3
16 9 1 100.99 12.3
16 9 1 88.99 25
15 -10 -1 14.6 8.6
15 10 -1 21.3 12.7
15 10 -1 6.3 3.5
-15 10 1 9.2 2.8
15 10 -1 11.8 5.2
15 10 -1 7.9 3.9
-15 10 1 1.6 3
14 -10 -1 27.2 7.4
-14 -10 1 25.1 6.8
-14 -10 1 19.9 7.9
14 -10 -1 18.8 4.7
14 -10 -1 25.5 11.7
14 10 -1 25.4 4.1
-14 10 1 29.4 5
14 10 -1 38 15.2
14 10 -1 29.1 5.2
14 10 -1 20.5 5.6
-14 10 1 18 3.5
13 -10 -1 25.2 5.3
13 -10 -1 22 7.1
-13 -10 1 24.6 7.1
13 -10 -1 4 7.4
-13 -10 1 16.5 5.7
13 10 -1 19.6 4.2
13 10 -1 56.59 21.3
13 10 -1 19.1 3.4
13 10 -1 13 4.9
-13 10 1 17.1 3
12 -10 -1 171.78 15.6
12 -10 -1 209.18 12.4
-12 -10 1 182.18 14.3
-12 -10 1 211.18 34.4
-12 -10 1 164.98 14.1
12 -10 -1 191.68 22
12 10 -1 178.78 13.6
-12 10 1 161.48 9.7
12 10 -1 193.88 12.3
12 10 -1 201.68 31.7
12 10 -1 170.18 15.4
-12 10 1 193.38 9.1
-12 10 1 192.28 8.8
12 10 -1 167.18 9.6
11 -10 -1 84.29 7.2
-11 -10 1 84.19 8.6
-11 -10 1 73.19 10
11 -10 -1 66.09 8.4
11 -10 -1 76.69 15.4
11 -10 -1 85.69 12.5
-11 -10 1 48.6 16.9
-11 10 1 77.99 4.8
11 10 -1 81.99 7.9
11 10 -1 79.09 6.8
11 10 -1 62.99 15.4
-11 10 1 43 13.1
-11 10 1 77.89 4.6
-11 10 1 69.29 6.3
11 10 -1 76.59 5.6
10 -10 -1 453.75 27.1
10 -10 -1 469.15 32.6
10 -10 -1 511.95 22.1
10 -10 -1 432.56 22.7
-10 -10 1 485.45 24.8
-10 -10 1 443.96 24.7
-10 -10 1 433.76 37.9
10 10 -1 422.76 22.6
10 10 -1 497.15 39.5
10 10 -1 467.35 19.6
-10 10 1 477.65 21.5
10 10 -1 460.05 21.3
-10 10 1 488.05 17.9
-10 10 1 472.15 23.7
10 10 -1 513.45 23.8
-10 10 1 468.55 17.9
10 10 -1 496.55 24.3
-9 -10 1 -4.6 5.8
-9 -10 1 3 2.7
9 -10 -1 -3.1 2.7
-9 -10 1 -2.8 2.3
9 -10 -1 2.1 2.1
9 -10 -1 1.7 2.3
9 -10 -1 1.4 3.2
9 10 -1 -0.5 2.3
9 10 -1 4.2 3.1
9 10 -1 -0.2 2.5
-9 10 1 -0.6 1.9
9 10 -1 -2 1.3
9 10 -1 3.6 4.5
-9 10 1 2 4.4
8 -10 -1 230.48 19.9
8 -10 -1 250.87 16.9
-8 -10 1 240.58 15.2
-8 -10 1 287.57 26.8
-8 -10 1 222.08 14.5
8 -10 -1 218.98 12
8 -10 -1 236.88 13.2
-8 10 1 206.38 19.2
8 10 -1 232.58 13.5
8 10 -1 235.08 11
-8 10 1 265.97 14
-8 10 1 223.48 12.1
8 10 -1 255.97 14.6
8 10 -1 262.17 15
8 10 -1 251.67 24.7
7 -10 -1 650.33 27.7
7 -10 -1 751.82 33.9
-7 -10 1 675.23 31.1
-7 -10 1 752.42 31.4
7 -10 -1 705.13 28.8
7 -10 -1 694.93 37.1
-7 -10 1 708.13 30.6
-7 10 1 677.33 27.9
7 10 -1 701.63 26.8
-7 10 1 703.73 30.1
-7 10 1 665.33 36.9
7 10 -1 680.83 30.3
7 10 -1 693.63 29.4
7 10 -1 690.93 31.1
7 10 -1 711.83 44.8
6 -10 -1 515.85 28.5
-6 -10 1 469.95 22.5
-6 -10 1 509.95 34.3
6 -10 -1 464.75 20.7
6 -10 -1 491.15 25.3
6 -10 -1 479.75 20.3
-6 -10 1 518.35 23.4
-6 -10 1 520.65 23.6
-6 10 1 464.05 19.9
-6 10 1 490.65 20.3
-6 10 1 482.05 25.1
6 10 -1 488.55 23.7
6 10 -1 495.65 33.9
6 10 -1 446.16 33.4
-6 10 1 550.44 23.5
6 10 -1 484.75 22.6
-6 10 1 474.15 27.5
6 10 -1 497.15 19.7
6 10 -1 491.15 21.6
-6 10 1 518.55 26.8
-5 -10 1 110.29 8.4
5 -10 -1 113.09 6.5
5 -10 -1 114.29 11.3
5 -10 -1 108.19 6.6
5 -10 -1 106.39 9.3
-5 -10 1 126.79 8.5
-5 -10 1 74.99 12.8
-5 -10 1 118.69 8.3
5 10 -1 111.09 16.6
5 10 -1 100.99 6.9
5 10 -1 103.19 6.1
-5 10 1 111.79 6.2
-5 10 1 104.39 9.8
-5 10 1 109.99 8.5
5 10 -1 90.59 7.1
-5 10 1 100.49 6.1
5 10 -1 97.39 7.7
-5 10 1 104.79 10.5
5 10 -1 101.29 8.8
5 10 -1 92.09 15.6
-5 10 1 119.19 9.9
-4 -10 1 23.7 4
-4 -10 1 27.9 4.3
-4 -10 1 21.1 3.8
4 -10 -1 15.8 3.9
4 -10 -1 22.3 2.9
-4 -10 1 13.3 5.3
4 -10 -1 19.1 2.7
4 -10 -1 23.8 5.2
-4 10 1 23.8 2.8
4 10 -1 20.5 3.6
-4 10 1 21.2 5
-4 10 1 20.2 5.3
4 10 -1 19.8 5.9
4 10 -1 19.5 4.4
4 10 -1 20.9 7
4 10 -1 16.7 2.8
-4 10 1 14.5 3.6
4 10 -1 35.2 4.4
-4 10 1 21.6 2.6
4 10 -1 21 3
-3 -10 1 60.09 11.5
3 -10 -1 56.39 8.9
3 -10 -1 56.19 4
-3 -10 1 48.5 3.9
3 -10 -1 59.39 6.2
-3 -10 1 57.89 5.4
-3 -10 1 48.3 4.9
3 -10 -1 50.49 3.9
3 10 -1 53.39 4.5
3 10 -1 55.19 4.7
-3 10 1 54.49 7.9
3 10 -1 51.99 6.2
-3 10 1 56.59 3.8
3 10 -1 75.19 12.8
-3 10 1 54.29 6.1
3 10 -1 53.89 10.6
-3 10 1 52.39 3.5
3 10 -1 60.09 4.4
2 -10 -1 40.2 3.2
2 -10 -1 42.1 3.4
2 -10 -1 44.1 3.4
-2 -10 1 37.7 3.6
-2 -10 1 40 4.1
2 -10 -1 62.49 10.2
-2 -10 1 38.6 4
-2 -10 1 46.3 9.2
-2 -10 1 40.7 4.2
2 10 -1 24.7 4.7
-2 10 1 38.4 2.7
2 10 -1 28.5 6.5
-2 10 1 34.3 5.4
-2 10 1 35.8 6
-2 10 1 40.3 3.1
2 10 -1 34.3 3.6
2 10 -1 31 3
2 10 -1 26.6 3.8
-2 10 1 27.2 4.6
2 10 -1 30.8 7.4
2 10 -1 29.6 4
1 -10 -1 115.79 6.2
-1 -10 1 107.19 7
-1 -10 1 92.99 6.6
-1 -10 1 93.39 10.6
1 -10 -1 107.49 7.4
1 -10 -1 110.19 6.1
1 -10 -1 118.59 6.3
-1 -10 1 105.39 6.8
-1 -10 1 100.49 6.7
1 10 -1 112.39 7.5
-1 10 1 108.19 9.8
-1 10 1 116.79 5.9
1 10 -1 111.29 11.6
-1 10 1 110.19 5.3
1 10 -1 132.49 18.1
1 10 -1 102.39 6.2
-1 10 1 120.79 9.2
-1 10 1 115.29 8.5
0 -10 -1 643.44 30.4
0 -10 1 643.34 24.8
0 -10 1 619.64 30.6
0 -10 -1 635.94 24.1
0 -10 1 621.54 24.8
0 -10 -1 633.44 24.2
0 -10 1 610.84 33.5
0 -10 1 584.74 24.6
0 -10 1 603.94 24.5
0 -10 -1 629.04 25.1
0 -10 -1 615.04 24
0 -10 1 592.64 25.2
0 10 -1 603.04 23.9
0 10 -1 582.04 31.6
0 10 1 603.84 23.6
0 10 1 639.34 28.7
0 10 1 613.14 26.3
0 10 -1 612.04 24.6
0 10 -1 566.54 26
0 10 1 641.74 23.3
0 10 -1 620.44 30.9
1 -10 1 41 3.8
1 -10 1 32.5 4.5
-1 -10 -1 38.8 3.7
1 -10 1 44.2 8.4
-1 -10 -1 35.5 3.5
1 -10 1 37.8 3.7
1 -10 1 37.2 3.6
-1 -10 -1 42.7 3.8
-1 -10 -1 39.5 3.7
-1 -10 -1 31.7 6.7
-1 10 -1 45.2 6
1 10 1 41.7 4.3
-1 10 -1 34 3.5
-1 10 -1 35.6 6.8
-1 10 -1 29.4 5.8
-1 10 -1 36.3 3.2
-1 10 -1 42.5 7.3
1 10 1 39.8 3.1
1 10 1 37.3 3.4
1 10 1 33.5 6.5
1 10 1 42.8 7
1 10 1 37 6.9
2 -10 1 561.44 24.3
-2 -10 -1 526.05 22.5
2 -10 1 571.94 30.6
-2 -10 -1 534.35 22.6
-2 -10 -1 572.04 21.6
-2 -10 -1 525.95 29.5
2 -10 1 554.84 22.3
-2 -10 -1 542.05 22.4
2 -10 1 539.55 22.1
2 -10 1 526.45 22.1
-2 10 -1 565.64 21.4
-2 10 -1 578.44 29.2
-2 10 -1 486.25 26.8
2 10 1 559.54 22.2
2 10 1 564.94 22.6
-2 10 -1 561.34 25.5
2 10 1 563.54 29.6
-2 10 -1 567.24 28
2 10 1 540.85 21.8
2 10 1 544.35 25.6
-2 10 -1 551.94 22.2
2 10 1 561.74 29.4
3 -10 1 65.69 6.6
3 -10 1 61.19 10.1
-3 -10 -1 92.99 13.1
-3 -10 -1 80.59 4.5
3 -10 1 66.59 5
3 -10 1 67.19 5
-3 -10 -1 79.59 5.8
-3 -10 -1 80.49 6
-3 10 -1 71.59 7.4
3 10 1 68.89 4.7
3 10 1 73.69 5.2
3 10 1 76.99 11.6
3 10 1 76.19 4.2
-3 10 -1 64.49 4.5
-3 10 -1 65.89 7.9
-3 10 -1 66.69 10
3 10 1 71.09 7.1
3 10 1 77.59 5.6
-3 10 -1 58.79 4.8
-3 10 -1 57.29 9.7
3 10 1 78.59 11.6
-4 -10 -1 453.25 29
-4 -10 -1 481.55 20.8
4 -10 1 432.66 18.9
4 -10 1 492.55 27.6
-4 -10 -1 491.95 20.6
4 -10 1 423.76 21.7
4 -10 1 459.75 19
-4 10 -1 465.15 26.1
-4 10 -1 439.66 18.4
-4 10 -1 485.85 25.7
4 10 1 416.66 21.8
-4 10 -1 460.45 23.5
4 10 1 432.66 20.8
-4 10 -1 493.45 24.4
4 10 1 442.36 17.8
4 10 1 448.86 28.4
4 10 1 438.36 19.3
4 10 1 384.16 27.3
4 10 1 426.66 18
-4 10 -1 465.15 18.9
5 -10 1 0.1 2.4
-5 -10 -1 1.9 2
-5 -10 -1 -1.3 1.5
-5 -10 -1 1.8 3.8
5 -10 1 2.8 1.7
5 -10 1 8.7 4.7
5 -10 1 5.7 2.2
-5 10 -1 -0.5 1.9
-5 10 -1 4.6 1.2
5 10 1 4.4 4.3
-5 10 -1 1.4 3.5
-5 10 -1 1.9 1.6
5 10 1 1.7 1.7
-5 10 -1 4.3 3.3
5 10 1 3 4.6
5 10 1 1.3 2.1
5 10 1 2.2 1.1
-5 10 -1 8.9 4
5 10 1 2.6 1.8
-5 10 -1 2.7 1.7
6 -10 1 66.79 10.8
6 -10 1 81.29 8.5
6 -10 1 73.99 5.8
6 -10 1 76.59 6.1
-6 -10 -1 80.79 7.4
-6 -10 -1 73.99 6.9
-6 -10 -1 50.79 10.5
-6 10 -1 69.09 10.2
6 10 1 75.19 3.9
6 10 1 51.69 11
-6 10 -1 90.09 9.1
-6 10 -1 68.19 5.4
-6 10 -1 78.09 4.3
6 10 1 74.99 5.9
-6 10 -1 56.89 9.1
-6 10 -1 90.09 13.7
6 10 1 77.19 6.8
-6 10 -1 76.19 5.8
6 10 1 77.59 7.8
7 -10 1 132.49 11.2
-7 -10 -1 120.79 9.6
-7 -10 -1 129.69 20.5
7 -10 1 130.79 14.3
-7 -10 -1 114.59 9.3
7 -10 1 114.89 8.2
7 -10 1 130.49 7.9
7 10 1 81.29 14
7 10 1 122.79 9.9
7 10 1 90.39 10.3
-7 10 -1 134.79 12.2
-7 10 -1 142.79 15.1
7 10 1 115.69 5.3
7 10 1 111.39 5.6
-7 10 -1 126.09 8.1
7 10 1 114.99 8.9
-7 10 -1 124.99 6.3
-7 10 -1 103.89 9.7
8 -10 1 4 1.9
8 -10 1 -1 3.4
8 -10 1 0.2 2.5
-8 -10 -1 1.8 3.1
-8 -10 -1 1.9 4.6
-8 -10 -1 4 2.5
8 -10 1 -2.1 1.7
8 10 1 1.8 2.9
-8 10 -1 0.7 2.1
8 10 1 1.6 1.1
-8 10 -1 -3.1 3.4
8 10 1 2.2 5.7
-8 10 -1 5.1 3.3
8 10 1 1.2 0.9
8 10 1 -0.6 1.9
8 10 1 -0.7 2.1
-8 10 -1 2.8 1.5
-9 -10 -1 114.29 9.7
-9 -10 -1 92.59 17.5
9 -10 1 94.69 10.5
9 -10 1 120.99 18.7
9 -10 1 97.39 8.4
9 -10 1 107.99 7.8
-9 -10 -1 107.19 10.1
9 10 1 93.89 8.9
-9 10 -1 88.39 15.3
9 10 1 108.19 5.7
-9 10 -1 96.09 6.2
9 10 1 89.79 17.5
9 10 1 113.79 5.3
9 10 1 117.79 8.8
-9 10 -1 108.19 8.5
9 10 1 118.99 9.4
-10 -10 -1 25 9.1
10 -10 1 25.3 5.2
10 -10 1 32.1 10.7
10 -10 1 20.6 7.4
-10 -10 -1 32.8 6.5
-10 -10 -1 32.7 6.3
10 10 1 40.6 6.8
-10 10 -1 29.7 4.8
10 10 1 30.3 5.4
10 10 1 30.5 2.6
10 10 1 43.9 6.9
10 10 1 51.09 14.1
10 10 1 35.8 3.2
-11 -10 -1 -1 7.4
11 -10 1 5.6 2.9
11 -10 1 9.6 4.5
11 -10 1 6.6 6.1
11 -10 1 7.2 3.5
-11 -10 -1 10.6 4.5
11 10 1 5 1.6
-11 10 -1 6.4 2.3
-11 10 -1 7.3 2.7
11 10 1 4.4 1.6
11 10 1 2.3 2.7
11 10 1 11.1 9.6
11 10 1 0.7 3.2
-12 -10 -1 23.2 11
-12 -10 -1 22.8 6.5
-12 -10 -1 21.2 5.9
12 -10 1 6.4 6.3
12 -10 1 16.6 6.8
12 -10 1 12.6 3.8
12 10 1 16.1 9.2
12 10 1 16.3 2.3
12 10 1 11.2 3.7
12 10 1 17.2 2.7
-12 10 -1 18.8 3.3
12 10 1 10.5 4.1
-12 10 -1 17.8 3.8
-13 -10 -1 61.39 9.3
13 -10 1 49.7 13.5
13 -10 1 62.09 7.8
-13 -10 -1 51.19 9
13 -10 1 61.39 10.9
13 10 1 46.9 4.5
13 10 1 81.39 20.6
13 10 1 58.49 8.7
13 10 1 53.89 4.2
-13 10 -1 68.29 5.7
14 -10 1 10.3 4.2
14 -10 1 -5.9 6.3
-14 -10 -1 1.9 3.3
-14 -10 -1 13.7 5.6
14 -10 1 3.6 5
14 10 1 3.1 9.3
-14 10 -1 3.2 2.5
14 10 1 2.9 2
14 10 1 4.9 4.4
14 10 1 3 2.1
15 -10 1 17.7 15.3
-15 -10 -1 -2.8 5.9
-15 10 -1 0.4 4
15 10 1 4.8 2.3
15 10 1 9.5 5
15 10 1 0.2 2.2
-15 10 -1 1.8 2.9
15 10 1 15 16.2
-15 -11 1 -4 4.5
15 -11 -1 1.5 5.2
15 -11 -1 17.7 9.7
15 -11 -1 6.3 3.6
15 11 -1 2.7 5
15 11 -1 1.8 3.4
15 11 -1 5.3 11.1
-14 -11 1 32 7.6
14 -11 -1 44.3 6.6
14 -11 -1 38.1 9.7
14 -11 -1 40.9 12.5
14 11 -1 27.6 3.9
14 11 -1 38.3 17.7
14 11 -1 27.7 6.5
-13 -11 1 144.69 13.9
-13 -11 1 140.89 13
13 -11 -1 142.39 10.3
13 -11 -1 130.59 21.1
13 -11 -1 165.98 15.4
13 11 -1 120.79 8.6
13 11 -1 120.19 43.2
13 11 -1 121.99 11.4
13 11 -1 123.59 7.7
-12 -11 1 75.99 10.7
12 -11 -1 101.79 14.1
12 -11 -1 73.69 7.1
-12 -11 1 70.39 10.1
12 -11 -1 74.49 14.7
-12 -11 1 93.39 22.7
12 11 -1 72.59 9.7
12 11 -1 84.19 8.2
-12 11 1 65.99 6.5
12 11 -1 103.19 22.6
12 11 -1 65.19 5.3
12 11 -1 75.19 6.2
11 -11 -1 56.39 7.8
11 -11 -1 78.19 6.9
11 -11 -1 62.39 13.6
-11 -11 1 66.39 10.1
-11 -11 1 54.29 8.9
11 -11 -1 82.49 11.4
-11 11 1 71.89 6.8
11 11 -1 70.29 7.8
11 11 -1 71.59 5.1
11 11 -1 46.1 13.8
11 11 -1 64.59 8.9
11 11 -1 66.59 6.1
-10 -11 1 13.3 8.9
10 -11 -1 21 5.3
10 -11 -1 30.4 7.3
-10 -11 1 25 5.5
10 -11 -1 25.2 4.4
10 -11 -1 32.8 9.5
10 11 -1 23.8 3.1
-10 11 1 31.7 6.9
10 11 -1 25.4 3.9
10 11 -1 26.7 5.6
10 11 -1 22.7 5.5
10 11 -1 26.2 5.1
10 11 -1 28.8 13.3
-9 -11 1 507.25 39.7
-9 -11 1 515.95 25.9
-9 -11 1 517.35 26.2
9 -11 -1 529.15 24.4
9 -11 -1 547.95 23.1
-9 -11 1 531.35 27
9 -11 -1 574.24 34.4
9 -11 -1 547.85 29.1
9 11 -1 552.44 26
-9 11 1 478.35 23.8
9 11 -1 509.45 20.9
-9 11 1 537.65 33.9
9 11 -1 542.05 40.9
9 11 -1 537.95 25.9
9 11 -1 486.35 24.1
8 -11 -1 3 3
8 -11 -1 -0.4 3.2
8 -11 -1 -0.5 1.8
-8 -11 1 1.4 2.2
-8 -11 1 8.7 6.2
-8 -11 1 2.2 3.1
8 -11 -1 -0.1 1.7
8 11 -1 2.1 1.5
8 11 -1 7.5 6.1
-8 11 1 -5.3 3.3
8 11 -1 1.7 2.5
8 11 -1 -1.8 1.9
8 11 -1 1.8 2.2
-8 11 1 -1.9 2.4
-7 -11 1 184.18 12.2
7 -11 -1 176.98 9.9
7 -11 -1 185.48 14
7 -11 -1 150.78 15.2
7 -11 -1 188.18 10.7
-7 -11 1 211.38 12.9
-7 -11 1 200.08 13.3
-7 11 1 183.88 14.3
-7 11 1 186.28 9.6
7 11 -1 213.28 21.7
7 11 -1 198.38 12.2
7 11 -1 192.48 21.7
7 11 -1 196.28 13.2
7 11 -1 189.78 11.1
-7 11 1 198.48 12.4
7 11 -1 182.88 11.6
7 11 -1 191.58 9.2
-7 11 1 165.28 9.7
-7 11 1 189.18 16.9
6 -11 -1 244.78 11.7
6 -11 -1 219.38 17.6
-6 -11 1 248.98 22.9
-6 -11 1 242.48 13.7
-6 -11 1 229.08 14
6 -11 -1 243.98 15.9
6 -11 -1 230.48 12
-6 -11 1 250.47 14.2
-6 11 1 212.18 13.6
6 11 -1 235.58 13.2
6 11 -1 237.08 14.8
6 11 -1 225.38 12.3
6 11 -1 236.78 13.5
-6 11 1 238.98 16.5
-6 11 1 230.88 17.5
6 11 -1 228.88 22.8
-6 11 1 257.87 16.7
6 11 -1 238.98 23
-6 11 1 246.68 11.2
6 11 -1 238.18 11
-6 11 1 237.28 11.3
-5 -11 1 195.28 19.4
5 -11 -1 203.88 13.5
-5 -11 1 191.38 12
-5 -11 1 175.28 11.3
5 -11 -1 191.88 9.6
5 -11 -1 180.38 15.2
5 -11 -1 191.78 9.8
-5 -11 1 194.68 11.6
-5 11 1 186.58 9.2
5 11 -1 184.08 11.3
5 11 -1 159.98 18.1
-5 11 1 179.78 14.3
5 11 -1 189.78 10.9
-5 11 1 197.58 14.3
-5 11 1 212.38 12.7
-5 11 1 168.88 13.3
5 11 -1 192.28 9.6
5 11 -1 189.28 10.2
5 11 -1 191.48 13
-5 11 1 196.48 9.3
5 11 -1 192.78 19.5
-4 -11 1 4 2.4
-4 -11 1 -0.9 1.8
-4 -11 1 -1 2.9
4 -11 -1 1.6 2.3
4 -11 -1 2.7 1.4
4 -11 -1 2.8 2.7
-4 -11 1 1.2 1.8
4 -11 -1 -0.7 1.1
4 11 -1 2.6 1.4
-4 11 1 3.3 2.9
4 11 -1 3.2 1.7
-4 11 1 -1.1 0.9
4 11 -1 1.9 4.2
-4 11 1 0.3 1
4 11 -1 -0.3 1.2
4 11 -1 1 1.1
-4 11 1 -0.1 1.8
4 11 -1 1.1 3.6
4 11 -1 -2.5 1.9
-4 11 1 0.3 2.1
3 -11 -1 882.11 32.2
3 -11 -1 881.61 40.2
-3 -11 1 827.42 34.1
-3 -11 1 839.42 44
-3 -11 1 805.12 32.2
-3 -11 1 835.42 34
3 -11 -1 844.52 31.9
3 -11 -1 876.51 35.8
-3 -11 1 808.42 33.8
3 11 -1 811.82 33
3 11 -1 831.12 31.7
3 11 -1 750.72 42.6
3 11 -1 798.62 32.9
-3 11 1 865.51 37.6
-3 11 1 925.21 37.8
3 11 -1 847.32 36.7
-3 11 1 867.41 31.2
-3 11 1 824.92 36
-3 11 1 864.51 31.5
3 11 -1 807.12 43.6
-2 -11 1 25.4 7.2
-2 -11 1 24.8 3.9
-2 -11 1 28.2 3.5
2 -11 -1 19.1 3.8
2 -11 -1 22.4 3
2 -11 -1 28.2 6.7
-2 -11 1 26.3 4.8
2 -11 -1 22.6 3.1
2 -11 -1 27.4 3
2 11 -1 25.3 7.1
2 11 -1 22.8 3.3
-2 11 1 22.7 2.7
2 11 -1 26.7 6.9
-2 11 1 21.4 5
-2 11 1 19.6 4.5
-2 11 1 23.5 4.6
2 11 -1 18.6 4.2
2 11 -1 25.8 4
-2 11 1 19.4 2.1
2 11 -1 26.9 4.3
-1 -11 1 0.8 2.7
1 -11 -1 0.7 1.3
-1 -11 1 1.2 1.8
1 -11 -1 4.3 1.9
-1 -11 1 3.1 1.7
-1 -11 1 0.2 1.3
-1 -11 1 1.6 1.6
1 -11 -1 1.6 1.3
1 -11 -1 1.4 1.4
1 -11 -1 2.8 2.3
-1 11 1 4.4 2.3
-1 11 1 0.3 1.6
1 11 -1 1.4 1.5
1 11 -1 1.9 2.5
-1 11 1 3.1 1.1
-1 11 1 1.4 2.5
-1 11 1 1.6 1.1
1 11 -1 0.6 1.3
1 11 -1 -0.3 2.1
1 11 -1 1.9 1.4
1 11 -1 0.7 3.1
0 -11 1 166.38 13.1
0 -11 1 142.19 8.1
0 -11 -1 147.99 7.9
0 -11 -1 136.59 7.6
0 -11 -1 129.59 8.2
0 -11 1 148.79 8.4
0 -11 1 150.18 8.4
0 -11 1 141.89 8.2
0 -11 -1 131.39 11
0 -11 -1 132.39 7.4
0 -11 1 138.79 14.3
0 -11 1 152.48 8.8
0 11 -1 143.19 10.8
0 11 -1 135.29 12.1
0 11 1 129.49 10.3
0 11 1 137.19 9.3
0 11 1 142.49 6.8
0 11 -1 148.99 8.1
0 11 -1 131.29 9.3
0 11 1 116.19 9.9
0 11 -1 152.28 7.6
0 11 1 145.69 7.3
0 11 -1 147.29 13.4
-1 -11 -1 327.87 14.7
1 -11 1 309.07 15.8
1 -11 1 313.77 14.5
-1 -11 -1 321.97 14.5
-1 -11 -1 329.77 20.4
1 -11 1 330.97 22.7
1 -11 1 321.97 14.8
1 -11 1 314.57 14.7
-1 -11 -1 328.27 14.6
-1 -11 -1 324.27 14.6
-1 11 -1 330.97 13.7
-1 11 -1 329.77 17.2
1 11 1 314.27 17.7
1 11 1 332.27 15.9
-1 11 -1 343.07 14.7
1 11 1 332.97 14.1
1 11 1 340.47 13.8
-1 11 -1 330.87 21.2
-1 11 -1 327.87 19.9
-1 11 -1 270.07 17.1
1 11 1 355.86 20.7
2 -11 1 39.3 3.9
2 -11 1 48 9.2
2 -11 1 48.8 5.5
-2 -11 -1 42.6 3.7
2 -11 1 38.8 4
-2 -11 -1 38.6 4.1
-2 -11 -1 42.8 4.1
-2 -11 -1 51.59 9.8
2 -11 1 39.6 3.8
-2 -11 -1 42.7 4.3
-2 11 -1 49 4.2
2 11 1 30.1 5
-2 11 -1 34.8 5.7
2 11 1 27.9 6.7
-2 11 -1 42 7.4
-2 11 -1 44.4 3.5
2 11 1 40 3.6
-2 11 -1 42.3 6.8
-2 11 -1 37 7.1
2 11 1 41.3 8.1
2 11 1 43.4 4.3
2 11 1 44.1 4
-3 -11 -1 37.7 9.2
-3 -11 -1 26.8 4.9
3 -11 1 34.5 3.5
3 -11 1 24.8 6.6
3 -11 1 44.7 4.1
3 -11 1 39.6 4.6
-3 -11 -1 27.5 4.2
3 -11 1 33.1 5.2
-3 -11 -1 28.8 2.9
-3 -11 -1 23.9 4
3 11 1 28.5 7.7
3 11 1 29.3 3.8
-3 11 -1 37.5 3.2
-3 11 -1 28.5 5.2
-3 11 -1 52.39 9.1
3 11 1 34.4 3.5
-3 11 -1 37.4 6
-3 11 -1 33.2 3.6
-3 11 -1 40 7.8
3 11 1 29.7 7.7
3 11 1 25.1 3.7
3 11 1 23.2 4.9
-4 -11 -1 -2.1 2.9
4 -11 1 -1.5 2.2
4 -11 1 1.3 1.6
4 -11 1 4.1 2.5
4 -11 1 2.8 1.8
-4 -11 -1 -0.2 1.7
-4 -11 -1 2.9 2.3
-4 11 -1 3.7 3.2
4 11 1 1.5 1.2
4 11 1 1.4 1
-4 11 -1 -1.2 2.6
-4 11 -1 3.1 3
4 11 1 3.2 3.6
4 11 1 -1.2 3.3
4 11 1 1.5 1.5
-4 11 -1 1.3 1.4
4 11 1 -2.2 1.6
-4 11 -1 -1.2 2.4
4 11 1 1.3 1.6
-4 11 -1 3 1.7
5 -11 1 398.96 17.3
-5 -11 -1 393.06 19
5 -11 1 413.66 17.4
5 -11 1 379.76 25.2
-5 -11 -1 407.86 21
-5 -11 -1 373.66 27.7
5 -11 1 380.76 20.5
5 11 1 364.36 15.2
-5 11 -1 373.26 16.7
5 11 1 401.36 28
5 11 1 375.56 20.3
-5 11 -1 381.36 21.9
-5 11 -1 381.46 16.9
-5 11 -1 400.46 24.8
5 11 1 380.46 16.4
-5 11 -1 379.46 23.4
5 11 1 373.16 17.6
5 11 1 365.46 27.3
6 -11 1 0.1 2.6
-6 -11 -1 3.2 4.1
6 -11 1 3.3 4.1
-6 -11 -1 2.1 2.3
-6 -11 -1 -0.3 2.1
6 -11 1 3.3 2.1
6 -11 1 2.2 1.5
6 11 1 0.4 2.6
6 11 1 1.9 0.8
-6 11 -1 2.4 3.2
-6 11 -1 2.9 3.2
-6 11 -1 2.9 1.7
6 11 1 -1 2.8
-6 11 -1 1.6 1.4
-6 11 -1 1.8 2.5
-6 11 -1 0.8 3.3
6 11 1 1.2 1.7
6 11 1 6.2 5.4
6 11 1 -0.4 1.9
7 -11 1 30.5 4.4
7 -11 1 27.9 8.2
-7 -11 -1 20.8 4.5
-7 -11 -1 29.9 5.6
7 -11 1 19.2 5.4
7 -11 1 35 5.1
-7 -11 -1 23.9 8.5
-7 11 -1 26.8 6.7
-7 11 -1 27.9 5.2
-7 11 -1 32.2 2.3
-7 11 -1 39.8 10
7 11 1 32.3 6.1
7 11 1 32.9 4.6
-7 11 -1 24.5 3.9
7 11 1 26.9 8.5
-7 11 -1 23.8 6.7
7 11 1 34.4 5.3
-7 11 -1 36.8 4.7
8 -11 1 364.46 17.1
8 -11 1 366.76 18.1
8 -11 1 371.66 26.7
8 -11 1 333.57 21.1
-8 -11 -1 370.66 31
-8 -11 -1 335.07 18.9
-8 -11 -1 349.07 19.6
8 11 1 354.66 19.6
-8 11 -1 329.57 18.5
-8 11 -1 364.16 27.1
8 11 1 360.16 17.5
-8 11 -1 371.76 14.2
8 11 1 387.06 19
8 11 1 335.27 29.4
-9 -11 -1 19.4 9.2
9 -11 1 10.3 5.2
-9 -11 -1 2.3 3.2
9 -11 1 9 2.6
-9 -11 -1 14.3 4.3
9 -11 1 5.9 4.4
9 -11 1 3.9 2.7
9 11 1 5 3.3
9 11 1 6.8 3.3
-9 11 -1 10.3 3.1
-9 11 -1 1.6 2.5
9 11 1 4.8 2.7
-9 11 -1 5.1 1.6
9 11 1 2.5 6.2
10 -11 1 19.4 6
-10 -11 -1 22.3 6
10 -11 1 24.9 4.6
-10 -11 -1 1.9 7.7
-10 -11 -1 15.8 4.9
10 -11 1 17.2 4.5
10 11 1 18.3 4
10 11 1 13.4 4.2
10 11 1 22.4 9.4
-10 11 -1 12.5 7.6
-10 11 -1 17.3 4.3
-10 11 -1 22.6 2.9
10 11 1 22.4 5.5
11 -11 1 83.59 11.9
11 -11 1 83.69 16.7
-11 -11 -1 84.89 11.2
-11 -11 -1 60.99 8.7
-11 -11 -1 60.09 18.8
11 -11 1 83.29 7.6
11 11 1 106.59 22.8
-11 11 -1 73.29 5.1
-11 11 -1 72.69 7.1
11 11 1 70.99 8.7
11 11 1 80.89 8.5
11 11 1 66.19 8.7
12 -11 1 204.68 22.9
12 -11 1 147.09 14
-12 -11 -1 117.49 25.4
12 -11 1 152.78 10.9
-12 -11 -1 125.99 11.7
-12 -11 -1 150.98 13.6
12 11 1 150.58 12.4
12 11 1 109.29 21.8
-13 -11 -1 2.9 4.4
-13 -11 -1 1.8 4.8
13 -11 1 5.2 4.9
13 -11 1 -3.6 5
13 -11 1 1.6 2.7
-13 11 -1 -1.4 2.3
-13 11 -1 -2 2.2
13 11 1 2.5 3.7
13 11 1 4.8 9.9
-13 11 -1 1 2.2
-14 -11 -1 46.5 9.4
14 -11 1 36.9 8.8
14 -11 1 38 12.9
14 -11 1 44 6.7
-14 -11 -1 32.1 8.5
14 11 1 13.9 10.7
-14 11 -1 45.1 4.5
14 11 1 36.8 7.3
-14 11 -1 37.4 4.7
15 -11 1 30.8 12.7
15 -11 1 17.6 7.7
-15 -11 -1 23 6.8
15 -11 1 20.5 5.3
-15 11 -1 11.8 3.5
15 11 1 6.9 14.1
15 11 1 24.3 6.4
14 -12 -1 27.3 10.6
14 -12 -1 24.9 12.2
-14 -12 1 45.9 10.3
14 12 -1 27.5 3.6
14 12 -1 37.2 7
14 12 -1 26.4 3.4
14 12 -1 16 14.7
13 -12 -1 38.2 5.9
13 -12 -1 32.6 8
-13 -12 1 30.1 7.5
-13 -12 1 46.5 9
13 12 -1 58.89 18
-13 12 1 27.9 4.7
13 12 -1 31.9 3.7
13 12 -1 30.5 6.9
13 12 -1 27.8 3.6
12 -12 -1 127.19 9.3
12 -12 -1 142.69 20.7
-12 -12 1 120.49 12.3
12 -12 -1 134.09 14
-12 -12 1 127.29 12.3
-12 12 1 146.39 9.6
12 12 -1 125.19 11.5
12 12 -1 103.19 23.6
12 12 -1 129.49 10.9
12 12 -1 140.89 7.9
12 12 -1 120.39 6.9
11 -12 -1 13.3 6.9
-11 -12 1 4.2 9.5
11 -12 -1 16.1 5.7
-11 -12 1 19.9 6.2
11 -12 -1 14.8 3.7
-11 -12 1 11.2 4.9
11 12 -1 11.1 2.2
11 12 -1 8.2 3.6
11 12 -1 10.2 2.5
-11 12 1 11.3 3.6
11 12 -1 17.8 12.1
11 12 -1 9.5 3.7
10 -12 -1 14.6 6
-10 -12 1 10.7 4.7
10 -12 -1 17.7 3.7
-10 -12 1 13.1 4.9
-10 -12 1 -4.9 7.2
10 -12 -1 18.5 8.7
10 -12 -1 16.1 4.1
10 12 -1 10.3 3.4
-10 12 1 14.5 4.2
10 12 -1 7.7 1.8
10 12 -1 12.6 2.6
10 12 -1 6.4 7.2
-10 12 1 3.4 5.1
10 12 -1 10.5 4.1
10 12 -1 12.3 4.2
9 -12 -1 67.39 6.8
-9 -12 1 50.29 14
-9 -12 1 69.89 8.9
9 -12 -1 58.39 11.1
9 -12 -1 62.39 5.9
9 -12 -1 57.09 11.9
-9 -12 1 78.79 10
9 12 -1 67.29 4.4
9 12 -1 66.69 6.7
-9 12 1 60.59 9.9
-9 12 1 66.39 17.2
9 12 -1 71.59 8.3
9 12 -1 42.5 11.4
9 12 -1 70.09 8.6
-9 12 1 60.09 6.8
8 -12 -1 1.5 3.8
8 -12 -1 6.2 2.6
8 -12 -1 0.1 3.1
8 -12 -1 2 1.7
-8 -12 1 1.1 2.8
-8 -12 1 -3.4 5.3
-8 -12 1 4.4 3.1
-8 -12 1 -0.9 2.7
8 12 -1 2.9 1.5
8 12 -1 13.1 6.6
8 12 -1 2.2 2.9
8 12 -1 -0.1 4.8
8 12 -1 4.7 2.9
8 12 -1 2.5 2.8
-8 12 1 -3.3 4.1
8 12 -1 2.5 2.3
-8 12 1 3.1 1.7
-8 12 1 1.2 2.7
-8 12 1 0.2 3
-7 -12 1 65.09 15.4
7 -12 -1 65.99 11.5
7 -12 -1 58.99 5.5
7 -12 -1 51.59 8.3
-7 -12 1 40.2 6.9
-7 -12 1 58.19 7.8
-7 -12 1 40.5 6.7
7 -12 -1 46.3 4.8
7 12 -1 57.59 8.6
-7 12 1 47.2 5.1
7 12 -1 44.4 6.4
7 12 -1 50.59 13.7
-7 12 1 45 6.5
-7 12 1 43 8.3
7 12 -1 30.4 4.9
-7 12 1 44.2 4.3
7 12 -1 49.7 5.9
-7 12 1 55.19 9.8
7 12 -1 46.7 4
-6 -12 1 -0.9 2.1
6 -12 -1 1.2 1.8
-6 -12 1 -0.5 2.2
6 -12 -1 5.2 3.9
6 -12 -1 -0.1 2.3
6 -12 -1 0.9 1.7
-6 -12 1 -2.3 3.4
-6 -12 1 1.8 2.4
-6 12 1 -1 2.5
-6 12 1 -0.1 1.2
6 12 -1 5.5 5.2
-6 12 1 1.2 2.3
6 12 -1 2.9 2.1
6 12 -1 2.4 1.5
-6 12 1 3.8 3.8
6 12 -1 2 2.2
6 12 -1 0.4 2.8
6 12 -1 0.1 3.6
-6 12 1 0.2 2.2
-6 12 1 0.5 1.2
-5 -12 1 94.59 16
-5 -12 1 82.09 7.5
5 -12 -1 87.79 9
-5 -12 1 108.49 8.2
5 -12 -1 86.29 10.5
-5 -12 1 96.69 8
5 -12 -1 92.69 6.2
-5 12 1 83.39 10.1
5 12 -1 97.29 6.3
-5 12 1 87.49 8.5
5 12 -1 90.39 6.3
5 12 -1 89.89 9
5 12 -1 100.29 16
5 12 -1 115.19 18.5
5 12 -1 91.49 7.5
-5 12 1 87.09 9.7
-5 12 1 98.69 5.7
-5 12 1 87.89 5.6
-4 -12 1 14.7 3.9
-4 -12 1 13.7 3.6
4 -12 -1 17.9 4.6
-4 -12 1 14.7 6.2
4 -12 -1 16.8 2.8
-4 -12 1 16.4 4
4 -12 -1 16.6 2.9
4 -12 -1 12.3 5.3
4 12 -1 18 4.8
-4 12 1 17.1 4.5
4 12 -1 13.4 4.1
4 12 -1 7.2 5.2
4 12 -1 12.2 2.9
4 12 -1 10.6 2.4
-4 12 1 18 2.5
-4 12 1 21.4 5.5
-4 12 1 18.9 2.4
-4 12 1 13.4 4.1
4 12 -1 13 2.5
3 -12 -1 188.68 12.4
3 -12 -1 193.58 16
3 -12 -1 181.18 9.7
-3 -12 1 193.08 11.6
-3 -12 1 187.18 9.9
-3 -12 1 201.28 11.3
-3 -12 1 201.38 18.5
3 -12 -1 181.68 9.6
3 -12 -1 189.58 9.8
-3 -12 1 199.48 11.4
3 12 -1 208.18 9.3
-3 12 1 187.18 13.6
3 12 -1 197.08 10.9
-3 12 1 189.98 9.1
-3 12 1 219.28 14.2
3 12 -1 205.48 10.7
3 12 -1 207.78 13.9
3 12 -1 200.88 18
3 12 -1 197.38 11.1
-3 12 1 197.88 8.8
3 12 -1 223.68 18.9
-3 12 1 206.18 13.6
-3 12 1 188.28 13.7
-2 -12 1 0.7 1.9
2 -12 -1 1.2 1.5
-2 -12 1 1 1.7
-2 -12 1 1.4 1.8
2 -12 -1 0.6 2
2 -12 -1 2.2 1.6
2 -12 -1 0.7 1.4
-2 -12 1 0.8 3.7
-2 -12 1 -1.2 1.2
2 -12 -1 -0.4 2.5
2 12 -1 -0.2 1.6
-2 12 1 0.4 2.1
2 12 -1 -2.9 2.9
-2 12 1 1 2.6
-2 12 1 0.2 0.9
2 12 -1 1.4 2.8
2 12 -1 -0.4 1.7
2 12 -1 1.5 1.3
2 12 -1 1.1 2.5
-2 12 1 3.2 2.9
-2 12 1 -1.7 1
1 -12 -1 137.69 13.2
-1 -12 1 124.49 9.1
1 -12 -1 138.99 7.7
1 -12 -1 151.98 8
-1 -12 1 127.79 9.4
-1 -12 1 126.09 8.2
1 -12 -1 157.18 9.5
-1 -12 1 124.69 12.8
-1 -12 1 134.59 8.4
1 -12 -1 142.69 7.8
1 12 -1 138.59 11.1
-1 12 1 139.29 7
-1 12 1 141.49 11.1
-1 12 1 144.69 6.6
1 12 -1 122.69 7.5
1 12 -1 117.69 13.4
1 12 -1 138.09 9.3
1 12 -1 131.49 12.9
-1 12 1 142.59 10.4
1 12 -1 127.09 8.1
0 -12 1 17.8 3.4
0 -12 1 17.5 5.4
0 -12 1 23.5 3.7
0 -12 -1 30.3 3.8
0 -12 -1 31.6 4.6
0 -12 1 25.6 8.5
0 -12 -1 28.6 6.3
0 -12 1 21 3.4
0 -12 -1 27.2 3.5
0 -12 -1 25.5 3.6
0 -12 1 23 3.8
0 12 -1 27.1 5
0 12 -1 13.2 4.9
0 12 -1 20 6.3
0 12 1 26.4 2.5
0 12 1 20.9 5
0 12 -1 29.4 3.8
0 12 1 23.8 4.4
0 12 -1 24.1 5.2
0 12 -1 21.4 2.9
0 12 1 27.5 3
0 12 1 25.8 5.9
-1 -12 -1 130.79 7.8
-1 -12 -1 141.89 12.8
1 -12 1 180.68 16.2
-1 -12 -1 130.89 8.1
-1 -12 -1 135.99 8.1
1 -12 1 140.09 8.3
1 -12 1 140.79 8.2
1 -12 1 144.99 8.4
1 -12 1 133.99 9.2
-1 -12 -1 128.29 7.9
-1 12 -1 146.89 12.5
1 12 1 135.49 7.1
1 12 1 121.09 8.8
1 12 1 150.88 11.5
1 12 1 132.09 12.4
1 12 1 128.29 11.7
1 12 1 138.49 7.6
-1 12 -1 130.19 10.1
-1 12 -1 139.59 8
-1 12 -1 138.39 7.2
-1 12 -1 161.78 14.5
-1 12 -1 138.69 11
2 -12 1 0.9 2.1
-2 -12 -1 -0.2 3.1
2 -12 1 -0.9 1.3
-2 -12 -1 1.6 2.1
-2 -12 -1 2.3 1.2
-2 -12 -1 -1.1 1.4
2 -12 1 -0.2 1.4
-2 -12 -1 1.4 1.5
2 -12 1 0.3 1.6
2 -12 1 -3.2 2.6
-2 12 -1 0.2 1.1
-2 12 -1 2.1 2.9
-2 12 -1 0.9 2.4
2 12 1 0.2 1.4
-2 12 -1 2.2 1.6
2 12 1 1.4 1.7
2 12 1 -0.5 3.3
2 12 1 0 2.7
2 12 1 2.6 3.1
-2 12 -1 -1.4 2.6
-2 12 -1 2.5 2.2
2 12 1 -0.1 1.1
-3 -12 -1 203.38 11.4
3 -12 1 191.68 17.6
-3 -12 -1 204.08 11.5
-3 -12 -1 198.58 17.9
-3 -12 -1 207.18 11.7
3 -12 1 228.38 11.2
3 -12 1 223.08 13.3
-3 -12 -1 214.08 9.9
3 12 1 226.98 18.6
-3 12 -1 204.98 9.9
3 12 1 206.48 10.6
3 12 1 208.98 17.6
-3 12 -1 201.78 15.7
-3 12 -1 198.68 14.1
-3 12 -1 235.88 17.3
3 12 1 202.98 10.8
-3 12 -1 204.58 13.9
-3 12 -1 219.08 10.7
3 12 1 246.28 14.9
3 12 1 200.48 10.8
4 -12 1 618.84 25.9
-4 -12 -1 695.53 38.5
4 -12 1 637.44 26.2
-4 -12 -1 652.93 27.6
-4 -12 -1 619.04 27.1
4 -12 1 620.24 29.1
-4 -12 -1 621.04 26.9
4 -12 1 585.84 34.9
4 -12 1 645.54 25.9
-4 12 -1 656.13 33.8
4 12 1 656.23 25.1
4 12 1 656.43 23.8
-4 12 -1 601.64 30.6
4 12 1 646.04 26.2
-4 12 -1 596.64 32.8
-4 12 -1 612.14 24.9
-4 12 -1 625.64 25.5
4 12 1 618.14 36.5
-4 12 -1 553.44 28.8
4 12 1 662.53 26.6
4 12 1 668.33 37.6
4 12 1 653.83 30.2
-5 -12 -1 77.39 15.5
5 -12 1 48.8 10.8
-5 -12 -1 56.09 6.7
5 -12 1 58.29 8
5 -12 1 47.5 4.9
-5 -12 -1 52.19 6.9
5 -12 1 43.9 4.8
-5 12 -1 47.3 4.2
5 12 1 50.89 3.7
-5 12 -1 37.2 7.3
-5 12 -1 50.99 4.5
5 12 1 48 5
-5 12 -1 43.2 9.5
-5 12 -1 47.8 6.9
-5 12 -1 55.29 9.8
5 12 1 39.6 6.2
5 12 1 49.99 4
5 12 1 56.69 11
5 12 1 52.39 5.5
5 12 1 57.39 12.4
6 -12 1 205.58 14.2
6 -12 1 209.18 18.7
-6 -12 -1 192.58 12.2
-6 -12 -1 190.48 12.4
6 -12 1 185.18 10.5
-6 -12 -1 201.68 20.6
6 -12 1 174.48 10.6
6 12 1 188.28 8.8
-6 12 -1 209.18 18.1
6 12 1 201.38 13.8
-6 12 -1 173.98 10.1
-6 12 -1 204.88 13.4
-6 12 -1 169.28 14.8
6 12 1 200.38 19.9
-6 12 -1 178.58 15.7
-6 12 -1 183.48 10.1
6 12 1 195.18 10
6 12 1 185.38 20.4
7 -12 1 190.18 11.1
-7 -12 -1 179.68 12.5
-7 -12 -1 206.38 21.9
7 -12 1 183.78 14
7 -12 1 189.18 18.3
7 -12 1 182.08 10.5
-7 -12 -1 182.08 12.3
-7 12 -1 173.48 15.9
-7 12 -1 178.38 10.1
-7 12 -1 169.28 16.9
7 12 1 183.18 11.5
7 12 1 169.18 13
-7 12 -1 161.48 12.2
7 12 1 182.68 10.2
7 12 1 168.88 19.9
-8 -12 -1 10.7 4
8 -12 1 21.5 4.1
-8 -12 -1 17.8 8.9
8 -12 1 17.6 3.9
-8 -12 -1 16.1 4.8
8 -12 1 21.7 5.2
8 -12 1 17.9 7.4
8 12 1 23.7 5.7
8 12 1 19.8 4.5
8 12 1 21.5 4.1
-8 12 -1 20.1 3.4
-8 12 -1 19.6 4.7
-8 12 -1 10.7 4.9
-8 12 -1 10.7 6.2
8 12 1 15 7.6
9 -12 1 0.3 2.7
-9 -12 -1 11.5 7.2
9 -12 1 9.7 5.1
-9 -12 -1 1 3
9 -12 1 -1.7 3.7
-9 -12 -1 1.5 3.1
9 -12 1 0.6 1.9
9 12 1 -0.3 3
9 12 1 1 2.6
9 12 1 0.4 2.3
9 12 1 6.3 5.9
-9 12 -1 1.7 3.3
-9 12 -1 2.5 2.3
10 -12 1 304.47 17.4
10 -12 1 279.97 15.4
-10 -12 -1 312.87 19.1
10 -12 1 255.57 24.6
-10 -12 -1 309.77 18.7
10 -12 1 300.97 20.3
-10 -12 -1 304.67 31.7
10 12 1 280.27 15.9
10 12 1 264.97 28
10 12 1 307.67 18.1
10 12 1 290.57 17.3
-10 12 -1 290.27 16.5
-11 -12 -1 46.6 8.8
-11 -12 -1 40.5 7.3
11 -12 1 42.5 6.2
-11 -12 -1 16.9 12.8
11 -12 1 39.9 8.5
11 -12 1 37.4 11.8
11 12 1 41.1 14.4
11 12 1 42.6 7.1
11 12 1 49.7 7.6
-11 12 -1 48.3 6.1
11 12 1 33.8 5.6
-12 -12 -1 91.79 12.2
12 -12 1 82.99 17.6
12 -12 1 81.79 13
-12 -12 -1 59.39 18.9
-12 -12 -1 107.69 10.9
12 -12 1 78.49 7.8
-12 12 -1 83.99 8
12 12 1 69.09 9.4
12 12 1 61.89 17.2
13 -12 1 112.79 19.7
-13 -12 -1 104.89 11.7
-13 -12 -1 122.19 12.3
13 -12 1 113.59 9.8
13 -12 1 119.29 15.5
13 12 1 117.29 11.6
-13 12 -1 120.29 9.2
13 12 1 117.59 25.7
-14 -12 -1 48.2 10.1
14 -12 1 47.3 13.4
14 -12 1 55.99 13.7
14 12 1 70.89 9.9
14 12 1 70.19 20.8
14 -13 -1 4.3 3.5
-14 -13 1 11.7 5.8
14 -13 -1 4 5
14 13 -1 -1.6 13.5
14 13 -1 -0.7 5.5
-13 -13 1 6.7 4.6
13 -13 -1 30.1 8.7
13 -13 -1 24.7 10.3
-13 -13 1 20.1 6.7
13 -13 -1 23.3 4.9
13 13 -1 19.4 5.4
-13 13 1 22.3 4.8
13 13 -1 29.6 13.6
12 -13 -1 18.6 4.3
12 -13 -1 5 6.1
-12 -13 1 19.6 6.3
12 -13 -1 11.8 6.5
-12 -13 1 4.4 6.2
12 13 -1 13.9 4.6
-12 13 1 13.1 4.1
12 13 -1 8.5 10.9
-11 -13 1 7.4 4.9
-11 -13 1 4.2 10.7
11 -13 -1 1.3 5.4
11 -13 -1 4.7 2.7
-11 -13 1 11.9 4.9
11 -13 -1 11.9 5.4
-11 13 1 9.2 3.1
-11 13 1 6.5 3.4
11 13 -1 8.4 1.7
11 13 -1 5.1 3.4
-11 13 1 2.6 3.9
11 13 -1 9.3 1.7
11 13 -1 5.4 3.9
11 13 -1 11.8 8.7
-10 -13 1 76.79 9.8
10 -13 -1 75.39 11.3
-10 -13 1 93.39 22.5
-10 -13 1 66.59 9.7
10 -13 -1 57.69 12.1
10 -13 -1 70.79 8.6
10 -13 -1 75.09 6.8
10 13 -1 70.49 4.7
10 13 -1 72.89 7.4
10 13 -1 73.99 4.5
-10 13 1 64.89 7.4
10 13 -1 82.69 9.3
-10 13 1 67.19 6
10 13 -1 84.19 20.2
10 13 -1 68.79 8.9
-10 13 1 73.39 16.8
-10 13 1 80.69 12.5
9 -13 -1 13.9 3.2
-9 -13 1 13 4.9
9 -13 -1 20 7.3
-9 -13 1 7.1 4.8
-9 -13 1 13.8 9.6
9 -13 -1 11.8 3.8
9 -13 -1 18.4 5.5
9 13 -1 11.3 2.1
9 13 -1 9.4 4
-9 13 1 14.9 4.2
-9 13 1 17.1 3.2
9 13 -1 6.2 6.6
-9 13 1 8.5 4.9
9 13 -1 11.4 3.6
9 13 -1 7.7 3.8
8 -13 -1 66.19 11.1
8 -13 -1 63.79 6.5
8 -13 -1 72.39 6.8
-8 -13 1 76.59 9.6
8 -13 -1 61.39 12.9
-8 -13 1 70.99 8.9
-8 -13 1 67.09 17.1
-8 -13 1 70.89 7.6
8 13 -1 58.29 13
-8 13 1 73.29 8
8 13 -1 57.59 7.7
8 13 -1 70.89 8.6
-8 13 1 69.79 5.4
-8 13 1 56.79 10.1
-8 13 1 65.29 11.4
-8 13 1 71.29 5.5
8 13 -1 56.99 6.1
8 13 -1 63.89 4.5
7 -13 -1 4.5 4.4
7 -13 -1 6.2 4
-7 -13 1 2.3 3.3
-7 -13 1 6.9 6
7 -13 -1 1.9 1.9
7 -13 -1 5.8 2.3
-7 -13 1 13.8 3.7
-7 -13 1 6.9 3.8
7 13 -1 12.8 3.8
-7 13 1 12 4.8
-7 13 1 9.3 2.3
-7 13 1 8.8 4.3
-7 13 1 4 2.9
7 13 -1 1.9 5.6
7 13 -1 7.1 2.7
7 13 -1 12.2 2.3
7 13 -1 12.1 8.3
7 13 -1 0.2 2.1
6 -13 -1 77.19 12.7
6 -13 -1 58.59 5.2
-6 -13 1 70.29 7
-6 -13 1 67.49 14.2
-6 -13 1 59.79 7.4
6 -13 -1 58.09 8.9
6 -13 -1 55.49 5.3
-6 -13 1 64.59 7
6 13 -1 43.2 10.3
-6 13 1 54.99 4.5
-6 13 1 46.2 8.8
6 13 -1 54.99 7.8
6 13 -1 62.39 4.9
-6 13 1 56.79 4.4
6 13 -1 49.99 5.1
6 13 -1 70.19 6.8
-6 13 1 60.79 7.5
5 -13 -1 96.59 13.9
5 -13 -1 85.39 6.3
-5 -13 1 94.09 15.1
-5 -13 1 98.99 8.2
-5 -13 1 109.69 8.5
5 -13 -1 103.39 9.7
-5 -13 1 85.59 8
5 -13 -1 99.49 6.6
-5 13 1 104.29 9.6
-5 13 1 93.09 10.4
5 13 -1 73.59 14.8
5 13 -1 88.99 6.2
5 13 -1 82.39 15.7
-5 13 1 96.79 5.9
-5 13 1 89.59 5.5
5 13 -1 84.69 6.3
-5 13 1 85.99 10.1
-5 13 1 88.79 10.4
5 13 -1 101.19 10
4 -13 -1 8.8 2.7
-4 -13 1 9.5 2.8
4 -13 -1 4.6 3.7
4 -13 -1 8.8 3.4
-4 -13 1 3.2 2.7
4 -13 -1 7.8 2.2
-4 -13 1 0.5 3.3
4 13 -1 14.7 6.3
-4 13 1 7.9 4.5
4 13 -1 8 5.4
4 13 -1 2.7 1.6
-4 13 1 18.7 5.2
4 13 -1 5.1 2.1
-4 13 1 11.9 4.5
4 13 -1 7.7 3
-4 13 1 7.2 3.8
-4 13 1 7.6 1.9
4 13 -1 3.6 3.5
-4 13 1 9.1 1.8
-3 -13 1 187.38 11.1
-3 -13 1 197.18 11.6
-3 -13 1 193.08 10
3 -13 -1 187.08 9.6
3 -13 -1 182.58 9.8
3 -13 -1 191.98 9.7
-3 -13 1 212.68 19.2
-3 -13 1 194.08 11.3
3 -13 -1 183.38 12.3
3 -13 -1 200.78 16.4
-3 13 1 173.18 13.3
-3 13 1 171.58 8.6
3 13 -1 185.98 18.1
-3 13 1 192.98 13.5
-3 13 1 184.78 8.5
3 13 -1 181.88 17.7
3 13 -1 169.98 10.5
3 13 -1 185.18 13.7
3 13 -1 188.08 10.3
3 13 -1 190.78 11
-3 13 1 174.78 13.6
-3 13 1 171.88 16.5
2 -13 -1 15.3 3.5
-2 -13 1 23.2 4.2
-2 -13 1 17.8 3.6
-2 -13 1 26.8 7.4
-2 -13 1 19.5 3.3
-2 -13 1 21.4 4.1
2 -13 -1 10.7 2.6
2 -13 -1 18 3
2 -13 -1 23.1 7.2
2 -13 -1 14.7 2.7
2 13 -1 18.5 3.2
2 13 -1 15 4.7
-2 13 1 12.3 3.9
-2 13 1 13.5 2.2
-2 13 1 14.5 2
2 13 -1 11.4 5.5
-2 13 1 13.3 4.5
2 13 -1 18.1 3.4
-2 13 1 16.8 4.7
2 13 -1 18.2 3.9
-2 13 1 11.7 4.2
2 13 -1 20.5 5.9
-1 -13 1 691.33 27.7
1 -13 -1 664.43 26.7
-1 -13 1 727.33 36.5
1 -13 -1 611.04 28.2
-1 -13 1 698.03 28.3
-1 -13 1 707.83 28
1 -13 -1 670.73 26.9
-1 -13 1 682.83 28
1 13 -1 669.23 27.3
1 13 -1 676.33 35.4
1 13 -1 654.03 26.5
1 13 -1 716.83 37.6
-1 13 1 606.74 32.6
1 13 -1 697.23 29.6
-1 13 1 585.24 29.7
-1 13 1 644.44 24.9
-1 13 1 639.74 30.8
1 13 -1 679.23 31.9
-1 13 1 650.23 25.6
-1 13 1 707.63 32
0 -13 -1 448.06 19.2
0 -13 1 452.85 19.8
0 -13 1 450.25 26
0 -13 1 469.65 20.5
0 -13 1 446.16 20
0 -13 -1 450.25 19.7
0 -13 -1 437.66 24.4
0 -13 1 474.05 20.9
0 -13 -1 474.35 20.5
0 -13 -1 447.16 19.5
0 13 -1 439.76 22.4
0 13 1 448.56 17.8
0 13 -1 433.56 25.9
0 13 1 455.35 23.9
0 13 1 427.86 21.9
0 13 1 485.25 24.4
0 13 -1 434.86 18.6
0 13 -1 416.46 26.9
0 13 -1 521.15 25
0 13 -1 483.15 19.8
0 13 1 455.75 18.6
-1 -13 -1 15.8 5.2
-1 -13 -1 18.3 3.4
1 -13 1 17.8 3.6
1 -13 1 11.4 2.9
-1 -13 -1 15.2 3
1 -13 1 17.3 3.3
1 -13 1 12.7 6
-1 -13 -1 19.1 3.6
1 -13 1 17.5 3.9
-1 13 -1 18.4 5.5
1 13 1 16.4 2.9
-1 13 -1 15 4.2
-1 13 -1 16.3 2.9
1 13 1 17.1 2.5
1 13 1 18.7 5.2
1 13 1 21.7 5.9
1 13 1 21.2 4.3
1 13 1 13.2 4.7
-1 13 -1 16 4.2
-1 13 -1 16.5 2.5
-1 13 -1 20.9 5.8
2 -13 1 8.8 2.7
2 -13 1 6 3
-2 -13 -1 10.3 2.8
-2 -13 -1 5.5 2
-2 -13 -1 5.4 2.5
-2 -13 -1 7.3 2.6
2 -13 1 4.9 2.2
2 -13 1 13.1 5.8
2 -13 1 7.2 2.3
-2 -13 -1 6.9 3.8
2 13 1 6.4 1.7
2 13 1 4 1.8
-2 13 -1 6.6 1.5
-2 13 -1 6.1 3.4
2 13 1 4.8 4.3
2 13 1 7.8 4.4
2 13 1 8.1 4.1
-2 13 -1 8.2 4.2
2 13 1 4 2.2
-2 13 -1 4.1 3.7
-2 13 -1 7.9 2.2
-2 13 -1 5 3
-3 -13 -1 7.6 2.8
-3 -13 -1 9.6 2.8
3 -13 1 16.4 3.3
-3 -13 -1 9.1 2
3 -13 1 15.4 5.5
-3 -13 -1 6.8 2.6
3 -13 1 11.3 3.7
3 -13 1 7.3 2.5
3 -13 1 9.9 2.7
-3 -13 -1 4.9 4.7
3 13 1 10.2 2.9
3 13 1 4.4 4
-3 13 -1 7.8 4.3
3 13 1 7.1 5.4
3 13 1 11.6 2.3
-3 13 -1 12.9 2.4
3 13 1 8 3.5
-3 13 -1 10.9 4.6
-3 13 -1 11.6 4.7
3 13 1 9.2 2.5
-3 13 -1 11.1 4.1
-3 13 -1 8.4 2.4
4 -13 1 1.1 1.8
4 -13 1 3.1 1.9
4 -13 1 4 2.6
-4 -13 -1 0.4 2.1
-4 -13 -1 -0.6 2
4 -13 1 1.4 1.7
-4 -13 -1 0.2 1.9
-4 -13 -1 -1.8 3.2
4 -13 1 6.8 4.3
4 13 1 5.5 3.6
4 13 1 -0.1 1.8
-4 13 -1 -0.7 3.8
-4 13 -1 4.8 3.4
4 13 1 3.3 4.7
-4 13 -1 2.7 3.1
-4 13 -1 -1.4 2.3
-4 13 -1 0.9 1.2
4 13 1 2 1.9
4 13 1 0.9 1.4
-4 13 -1 0 1.6
4 13 1 -5.2 2.9
5 -13 1 5.5 2.5
-5 -13 -1 7.4 3
5 -13 1 3.7 2.1
5 -13 1 3.6 4.4
5 -13 1 1.3 3.3
-5 -13 -1 6.7 2.9
-5 -13 -1 3.5 2.4
-5 -13 -1 4.7 4.8
5 13 1 1.9 1.5
5 13 1 3.4 4.1
-5 13 -1 -0.2 3.3
-5 13 -1 1.8 3.2
5 13 1 4.2 2.3
-5 13 -1 2.3 2.9
5 13 1 4.1 4
5 13 1 2 2.9
5 13 1 2 1.4
-5 13 -1 6 1.9
-5 13 -1 9.2 5
-5 13 -1 3.2 2.1
-6 -13 -1 11.6 3.8
-6 -13 -1 11.3 3.8
6 -13 1 16.8 3.4
6 -13 1 12.5 3.2
6 -13 1 14.2 7.1
6 -13 1 19.2 5.2
-6 -13 -1 11.6 6
-6 -13 -1 11.1 3.7
6 13 1 6.9 7.4
6 13 1 12.1 4.6
-6 13 -1 21.3 6.5
-6 13 -1 17.9 3.4
-6 13 -1 16.9 4.7
6 13 1 11.9 2.6
6 13 1 9.5 5.8
-6 13 -1 21 7
7 -13 1 250.07 14.4
7 -13 1 267.47 17.8
-7 -13 -1 239.48 25.2
7 -13 1 276.47 14.2
-7 -13 -1 288.27 16.2
7 -13 1 301.07 23.5
-7 -13 -1 270.97 16.4
-7 13 -1 252.77 21.4
-7 13 -1 278.77 13.6
-7 13 -1 284.07 16.8
-7 13 -1 272.77 20.7
7 13 1 258.87 13.1
7 13 1 324.57 27.4
7 13 1 263.77 15
7 13 1 260.27 17.3
-8 -13 -1 110.29 21.6
-8 -13 -1 96.99 9.5
-8 -13 -1 90.19 9.4
8 -13 1 100.39 8.3
8 -13 1 96.29 7.5
8 -13 1 109.39 16.5
-8 -13 -1 69.29 8
8 13 1 81.39 16
8 13 1 98.39 9.8
8 13 1 90.99 7.2
-8 13 -1 108.79 7.4
8 13 1 104.89 8.6
-8 13 -1 98.49 9.1
-8 13 -1 106.19 12.6
-9 -13 -1 6.1 7.8
9 -13 1 6 5.7
9 -13 1 3.5 3.2
9 -13 1 0.5 3.4
-9 -13 -1 9 3.6
9 -13 1 2.3 2.5
-9 -13 -1 8.8 4.4
9 13 1 3.3 3.3
-9 13 -1 -5.1 3.1
-9 13 -1 -2.2 2.1
-9 13 -1 0.9 4.9
9 13 1 10.6 9
9 13 1 3.3 2.6
9 13 1 3.7 3.2
-9 13 -1 6.1 2.5
10 -13 1 3.3 2.5
-10 -13 -1 9.8 9.6
10 -13 1 6.3 5.9
-10 -13 -1 2 3.5
-10 -13 -1 4.8 3.3
10 -13 1 4 4.2
10 13 1 3.6 3.9
-10 13 -1 2.2 2.9
-10 13 -1 2.4 2.4
10 13 1 -12.9 5.7
10 13 1 3 3.4
10 13 1 -0.3 2.5
-10 13 -1 -4.7 4.3
11 -13 1 152.98 23.8
-11 -13 -1 143.29 13.1
-11 -13 -1 135.19 12.3
11 -13 1 144.49 10.1
11 -13 1 139.89 14.1
11 13 1 153.28 12.5
11 13 1 132.79 10.5
11 13 1 158.08 26.9
-11 13 -1 137.59 15.6
11 13 1 124.59 10.9
-11 13 -1 117.59 10.2
12 -13 1 30.3 7.9
-12 -13 -1 4.2 14.1
-12 -13 -1 20.9 6.4
12 -13 1 20.3 4.4
12 -13 1 32.6 10.6
-12 -13 -1 13.3 4.9
12 13 1 13.6 11.6
12 13 1 11.8 5.4
-12 13 -1 15.7 4.5
-13 -13 -1 232.98 17.7
13 -13 1 230.68 14.6
-13 -13 -1 230.58 17.6
13 -13 1 234.68 19.3
13 -13 1 221.48 25
-13 13 -1 222.68 13.6
13 13 1 316.87 49.99
14 -13 1 11.5 4
-14 -13 -1 11.3 5.2
14 -13 1 20.9 11.7
14 -13 1 12.4 6.8
14 13 1 12.6 14.3
14 13 1 10.4 5.9
-14 13 -1 8.3 3.7
13 -14 -1 9.3 3.9
13 -14 -1 9.7 6.9
13 -14 -1 10.7 6
13 14 -1 11.9 5.9
13 14 -1 18.2 14
-13 14 1 9.1 4.1
-13 14 1 -6.2 7.4
12 -14 -1 17.5 6.2
-12 -14 1 22.8 6.7
12 -14 -1 20.1 4.2
-12 -14 1 29.9 6.9
12 -14 -1 21.7 8.2
12 14 -1 8.9 11
-12 14 1 21.2 4.1
-12 14 1 19.5 4.3
12 14 -1 16.8 5.2
-12 14 1 10.8 6
12 14 -1 20.3 6.1
-11 -14 1 62.99 19.1
11 -14 -1 64.39 11
-11 -14 1 45.5 8.5
11 -14 -1 44.2 12.3
-11 -14 1 44.7 8.3
11 -14 -1 67.49 6.9
11 14 -1 59.19 16.2
-11 14 1 47.3 7
-11 14 1 48.4 5.9
-11 14 1 48.5 10.8
11 14 -1 57.39 8.9
11 14 -1 61.49 8.5
10 -14 -1 14.5 6.2
10 -14 -1 2.2 3.5
10 -14 -1 17.9 6.5
-10 -14 1 3 3.8
-10 -14 1 1.9 9.6
10 -14 -1 11.9 3.5
-10 -14 1 13.1 5.7
10 14 -1 12.2 4
10 14 -1 5.5 4.5
10 14 -1 19.6 11.2
-10 14 1 7.1 4.2
10 14 -1 7.6 3.9
-10 14 1 16.4 6.1
-10 14 1 12.8 3.4
9 -14 -1 44.4 9
-9 -14 1 53.79 8.3
9 -14 -1 67.19 6.2
-9 -14 1 58.79 9
-9 -14 1 57.69 17.3
9 -14 -1 50.29 7.1
9 -14 -1 90.19 16.5
9 14 -1 49.99 3.4
9 14 -1 49.9 3.5
9 14 -1 23.7 11.4
9 14 -1 75.79 10.9
-9 14 1 64.89 7.7
-9 14 1 58.09 5.2
9 14 -1 52.09 7.3
9 14 -1 44.9 6
-9 14 1 44.9 8.9
8 -14 -1 1.1 3.9
-8 -14 1 -4.7 5.2
8 -14 -1 6.6 2.6
-8 -14 1 6.2 3.5
8 -14 -1 1.3 2.7
8 -14 -1 -7.1 3.3
-8 -14 1 10.4 4.3
8 14 -1 0.3 2.1
8 14 -1 0 6.7
-8 14 1 -1 2.8
-8 14 1 4.2 5.9
8 14 -1 3.4 1.6
-8 14 1 6.3 2.1
8 14 -1 1.1 2.8
8 14 -1 1.7 3.7
7 -14 -1 15.8 3.9
7 -14 -1 4.2 3.4
-7 -14 1 8.5 8.7
7 -14 -1 4.1 4.6
-7 -14 1 12.4 4.5
-7 -14 1 7 3.7
-7 -14 1 11.6 4.4
7 -14 -1 13.1 3
7 14 -1 5 6.7
7 14 -1 16.7 4.3
-7 14 1 6.7 5.8
7 14 -1 11.1 4.1
-7 14 1 13.6 5
7 14 -1 12.1 3.7
-7 14 1 8.9 2.1
7 14 -1 13.2 2.3
6 -14 -1 97.49 7
-6 -14 1 109.09 9.8
6 -14 -1 102.49 7.4
-6 -14 1 116.49 23.8
6 -14 -1 91.09 9.7
-6 -14 1 99.59 9
-6 -14 1 102.39 9.2
6 -14 -1 78.29 13.4
6 14 -1 107.79 6.8
-6 14 1 119.29 12.3
-6 14 1 98.89 6.2
-6 14 1 109.49 10.2
6 14 -1 102.69 6.9
-6 14 1 82.39 11.8
6 14 -1 92.79 15.3
6 14 -1 113.49 11.1
-5 -14 1 190.38 20.6
-5 -14 1 192.38 12.9
-5 -14 1 192.38 13.2
5 -14 -1 208.58 17.9
5 -14 -1 222.08 11.4
-5 -14 1 207.78 12.9
5 -14 -1 227.98 11.3
5 -14 -1 239.78 15.5
-5 14 1 203.38 15.3
-5 14 1 212.38 9.8
-5 14 1 202.28 16.2
5 14 -1 206.38 15.2
5 14 -1 208.58 11.3
5 14 -1 195.88 10.1
5 14 -1 196.98 21.1
5 14 -1 208.68 14.1
-5 14 1 216.28 14.9
-5 14 1 219.38 9.9
-4 -14 1 252.87 23
-4 -14 1 281.67 15.5
-4 -14 1 267.27 14.9
4 -14 -1 265.47 12.9
4 -14 -1 272.77 13
-4 -14 1 258.87 14.6
4 -14 -1 266.97 16.3
4 -14 -1 266.27 13.2
4 -14 -1 255.87 20.1
-4 14 1 259.67 11.5
-4 14 1 253.27 17.6
4 14 -1 231.78 21.3
-4 14 1 257.77 16.9
-4 14 1 244.18 11.2
4 14 -1 275.97 17.8
4 14 -1 276.87 24.1
4 14 -1 267.57 15.5
4 14 -1 274.27 13.8
-4 14 1 262.87 17.2
-4 14 1 263.97 17.4
-3 -14 1 21.2 8.5
-3 -14 1 18.8 4.1
3 -14 -1 24.1 4.5
3 -14 -1 28.8 7.8
-3 -14 1 24.3 4.7
3 -14 -1 26.4 3.7
-3 -14 1 22.3 4.3
3 -14 -1 24.2 3.6
-3 -14 1 24.1 3.6
-3 14 1 35.3 6.7
3 14 -1 18.7 4
3 14 -1 16.6 5
3 14 -1 17.6 6.8
3 14 -1 36.5 9.7
-3 14 1 26.2 2.7
3 14 -1 26.1 4.3
-3 14 1 31 3
-3 14 1 26.4 5.7
-3 14 1 24 5.9
-3 14 1 25.9 6
-2 -14 1 17.2 3.9
2 -14 -1 19.3 3.8
2 -14 -1 15.1 3.8
2 -14 -1 21.7 3.9
2 -14 -1 23.3 7.4
-2 -14 1 17.9 4.1
-2 -14 1 17.4 3.6
-2 -14 1 6.5 4.7
-2 -14 1 15.7 3.2
2 -14 -1 15.9 3.1
2 14 -1 16.7 3.7
2 14 -1 11.2 6
-2 14 1 15.8 5
-2 14 1 18.8 7.2
2 14 -1 19.6 3.5
-2 14 1 17.9 2.6
2 14 -1 12.5 5
2 14 -1 14.5 3
-2 14 1 21.4 5.4
-2 14 1 18.1 2.2
-2 14 1 19.5 5.3
2 14 -1 8.3 4.8
-1 -14 1 129.89 13.5
1 -14 -1 140.89 9.5
-1 -14 1 119.29 8.6
1 -14 -1 139.59 9.4
-1 -14 1 133.59 8.4
1 -14 -1 125.09 8.8
-1 -14 1 136.19 8.9
-1 -14 1 134.99 8.8
-1 14 1 113.09 11.5
-1 14 1 114.89 10.3
1 14 -1 125.09 11.4
1 14 -1 128.89 10.6
-1 14 1 120.39 6.1
1 14 -1 118.09 7.3
-1 14 1 128.29 6.8
1 14 -1 134.49 14.6
1 14 -1 126.49 13.1
1 14 -1 135.59 8.4
-1 14 1 116.49 10.2
-1 14 1 111.79 10.8
0 -14 -1 283.27 18.2
0 -14 1 313.17 15.2
0 -14 -1 288.97 13.8
0 -14 -1 306.07 15.8
0 -14 -1 272.57 13.1
0 -14 1 295.27 13.9
0 -14 1 260.87 14.2
0 -14 1 264.67 13.9
0 -14 1 302.17 19.7
0 -14 -1 288.97 14.4
0 14 -1 279.27 13.5
0 14 1 256.57 17.1
0 14 -1 265.27 16
0 14 1 293.57 18.3
0 14 -1 264.37 12.5
0 14 -1 264.87 19.2
0 14 1 277.27 17.8
0 14 1 270.47 11.7
0 14 -1 261.57 20.6
0 14 1 271.47 12.4
0 14 -1 270.07 17.7
-1 -14 -1 171.18 9.8
1 -14 1 144.59 9.4
-1 -14 -1 154.68 9.5
1 -14 1 148.09 9.2
-1 -14 -1 191.38 15.3
1 -14 1 160.88 10.6
1 -14 1 148.29 16.7
1 -14 1 148.29 9.3
-1 -14 -1 171.98 9.3
-1 14 -1 151.08 12.6
-1 14 -1 138.99 7.8
1 14 1 167.08 11
1 14 1 160.78 13.3
-1 14 -1 160.78 8.9
-1 14 -1 150.98 14.8
1 14 1 141.89 12.3
1 14 1 153.08 8.4
-1 14 -1 148.59 13.6
-1 14 -1 140.99 11.8
1 14 1 156.08 7.8
1 14 1 184.98 15
2 -14 1 408.66 18.4
-2 -14 -1 393.86 17.5
2 -14 1 397.26 18.5
-2 -14 -1 391.16 18.3
2 -14 1 431.66 28.9
-2 -14 -1 417.66 19.1
2 -14 1 401.56 18.2
-2 -14 -1 425.16 26.8
2 -14 1 435.86 20.6
-2 -14 -1 401.76 18.7
-2 14 -1 374.86 21.8
2 14 1 412.36 19.5
2 14 1 418.86 25.3
2 14 1 385.96 16.9
-2 14 -1 369.06 23.7
2 14 1 406.46 17.6
2 14 1 424.46 26.5
-2 14 -1 388.56 17.6
2 14 1 405.86 22.7
-2 14 -1 378.16 22.2
-2 14 -1 403.36 25.9
-2 14 -1 372.36 16.5
-3 -14 -1 100.59 7.4
3 -14 1 98.39 7.1
-3 -14 -1 82.89 13.6
-3 -14 -1 93.19 6
-3 -14 -1 85.99 7.4
-3 -14 -1 93.39 7.7
3 -14 1 88.29 7.1
3 -14 1 108.09 9.1
3 -14 1 88.29 15.2
3 -14 1 96.09 6.9
-3 14 -1 95.59 10.1
3 14 1 85.29 6.9
3 14 1 98.99 14.7
3 14 1 87.49 6.7
-3 14 -1 100.69 11.6
3 14 1 101.19 10.4
-3 14 -1 96.09 5.8
-3 14 -1 91.99 12.9
3 14 1 82.09 13.1
-3 14 -1 87.29 9.8
-3 14 -1 89.89 6.5
-4 -14 -1 693.53 30.8
4 -14 1 750.62 30.4
4 -14 1 720.13 33.1
-4 -14 -1 752.22 31.7
4 -14 1 707.43 29.6
4 -14 1 763.02 30
4 -14 1 748.83 41.6
-4 -14 -1 690.33 41.5
-4 -14 -1 697.93 30.8
4 14 1 683.33 40.1
-4 14 -1 727.73 34.3
-4 14 -1 727.83 38.1
4 14 1 734.63 34.8
4 14 1 730.83 29
-4 14 -1 742.33 37.9
-4 14 -1 724.53 35.7
4 14 1 697.73 41
4 14 1 696.03 29.8
-4 14 -1 758.32 29.2
5 -14 1 13.1 6.3
5 -14 1 18.1 3.7
-5 -14 -1 16.8 8.2
5 -14 1 9.3 3.1
5 -14 1 16.8 4.7
-5 -14 -1 17.9 3.9
-5 -14 -1 14.9 3.7
-5 -14 -1 21.1 4.7
5 -14 1 11 3
5 14 1 24.5 7.8
5 14 1 17.6 5.1
5 14 1 23.2 4.2
5 14 1 36.3 10.9
-5 14 -1 14.7 5.8
-5 14 -1 18.7 3.3
-5 14 -1 14 5.3
-5 14 -1 10.6 4.8
-5 14 -1 10.2 4.8
5 14 1 16.3 2.6
-6 -14 -1 263.97 15.6
6 -14 1 265.37 13.8
6 -14 1 237.98 21.9
-6 -14 -1 231.58 23.7
-6 -14 -1 266.47 17.4
6 -14 1 263.87 14.1
6 -14 1 266.87 17.5
-6 -14 -1 283.37 16.2
6 14 1 243.38 11.4
6 14 1 269.67 25
-6 14 -1 230.48 19.2
6 14 1 246.58 17.2
-6 14 -1 287.87 21.7
-6 14 -1 274.27 17.1
-6 14 -1 270.67 13.1
-7 -14 -1 15.5 4.3
7 -14 1 21.7 4.1
7 -14 1 30.2 4.6
7 -14 1 11 5.3
-7 -14 -1 27.6 5.8
-7 -14 -1 38.4 6.3
7 -14 1 19.8 6
7 14 1 16.3 8.6
-7 14 -1 22.1 5.6
-7 14 -1 28.8 7.8
7 14 1 26.7 6.5
7 14 1 14.7 7.8
-7 14 -1 17.5 3.3
7 14 1 26.3 3.7
-8 -14 -1 9.3 3.8
-8 -14 -1 4.1 3.1
8 -14 1 10.7 3.1
-8 -14 -1 11 6.9
8 -14 1 11.4 4.8
8 14 1 9 4.7
-8 14 -1 13.3 4.4
8 14 1 6.3 7.6
8 14 1 10.1 3.3
8 14 1 7.6 3.1
-8 14 -1 14.5 6.4
-8 14 -1 14.2 3.2
9 -14 1 29.7 8.7
9 -14 1 42.8 5.7
9 -14 1 35.5 8.1
-9 -14 -1 9.2 9.8
-9 -14 -1 37.2 7.4
-9 -14 -1 32.6 6.7
9 -14 1 30 6
-9 14 -1 37.1 6.8
9 14 1 44.1 8.4
9 14 1 20.9 10.3
-9 14 -1 39.8 9
-9 14 -1 36 5.1
9 14 1 35.4 5.7
9 14 1 36.9 5.2
-10 -14 -1 522.65 27.1
-10 -14 -1 440.06 39
-10 -14 -1 475.15 25.5
10 -14 1 510.75 36.1
10 -14 1 469.85 22.5
10 -14 1 448.96 27.3
-10 14 -1 474.75 31.1
10 14 1 483.55 26.1
10 14 1 431.06 37.9
10 14 1 467.25 22
-10 14 -1 439.46 23.9
10 14 1 512.35 24.9
-10 14 -1 447.06 21.5
11 -14 1 80.39 7.7
11 -14 1 84.29 17.4
-11 -14 -1 71.79 20.1
-11 -14 -1 65.99 10
11 -14 1 72.79 11.8
-11 -14 -1 50.39 9.1
-11 14 -1 56.49 7
11 14 1 57.09 16.2
-11 14 -1 50.99 11.5
11 14 1 63.09 8.5
-11 14 -1 52.29 7.9
11 14 1 59.19 7.7
11 14 1 67.89 9.7
12 -14 1 161.58 24.3
12 -14 1 124.79 13.8
12 -14 1 131.79 10.2
-12 -14 -1 135.09 13.3
-12 -14 -1 134.89 13.1
12 14 1 135.19 11.5
12 14 1 121.49 26.7
-12 14 -1 123.89 18.2
-12 14 -1 144.29 10.6
-12 14 -1 125.09 10.3
13 -14 1 7.7 6.5
13 -14 1 15.4 8.5
13 -14 1 4.2 3.2
13 14 1 20.1 6.4
-13 14 -1 -3.7 7.6
-13 14 -1 1.1 3.7
-12 -15 1 37.4 8.2
12 -15 -1 20.3 8.7
-12 15 1 25.5 5.6
12 15 -1 45.4 15.2
-12 15 1 29.1 6.2
12 15 -1 43.6 7.9
-12 15 1 33.7 10.2
-11 -15 1 -2.6 4.8
-11 -15 1 6.9 12.6
11 -15 -1 4 4.4
11 -15 -1 0.5 5.6
11 -15 -1 -1.6 2.1
-11 -15 1 -2.4 2.9
11 15 -1 -2 4
-11 15 1 0.5 3
11 15 -1 -1.5 3.3
-11 15 1 -1.7 3.6
-11 15 1 -3.9 5.3
11 15 -1 -2.5 9.3
10 -15 -1 62.39 10.7
10 -15 -1 52.09 11.6
-10 -15 1 75.39 10.5
10 -15 -1 61.99 6
-10 -15 1 69.29 10
-10 15 1 53.49 5.8
-10 15 1 69.89 13.4
10 15 -1 25.5 12.4
10 15 -1 53.99 8.5
-10 15 1 41.3 7.2
10 15 -1 58.99 7.1
10 15 -1 64.39 10
9 -15 -1 28 7.3
9 -15 -1 19.7 3.9
9 -15 -1 33.9 10.9
9 -15 -1 25.6 5
-9 -15 1 31.1 12.2
-9 -15 1 31.7 6.7
-9 -15 1 33.3 7.1
9 15 -1 18.4 8.4
-9 15 1 28.3 3.8
9 15 -1 26.1 6.8
-9 15 1 16.7 5.7
-9 15 1 16.2 8.4
9 15 -1 26.4 5.8
9 15 -1 18.5 4.2
8 -15 -1 141.49 11.2
-8 -15 1 121.89 11.7
-8 -15 1 128.49 11.1
8 -15 -1 150.68 13.7
-8 -15 1 105.99 21.9
8 -15 -1 159.58 9.6
-8 15 1 128.19 11.6
8 15 -1 146.39 24.5
-8 15 1 135.79 7.9
8 15 -1 148.39 10.9
8 15 -1 143.89 12.8
8 15 -1 121.19 8.7
-8 15 1 128.09 18.1
8 15 -1 132.99 6.4
7 -15 -1 62.09 6.3
-7 -15 1 34.6 11.6
-7 -15 1 52.79 7.8
-7 -15 1 53.19 8.3
7 -15 -1 50.49 11.3
7 -15 -1 55.29 9.4
7 -15 -1 54.89 5.4
-7 15 1 50.89 4.5
7 15 -1 60.09 5.3
7 15 -1 95.19 19.1
-7 15 1 41.2 8.1
7 15 -1 54.99 9.8
7 15 -1 52.99 6.8
-7 15 1 47.5 9
-7 15 1 45.4 7.5
7 15 -1 47 4.2
6 -15 -1 119.69 11.4
-6 -15 1 110.29 10.4
-6 -15 1 115.59 10
6 -15 -1 125.39 8
6 -15 -1 107.59 8
-6 -15 1 134.69 24.1
6 -15 -1 135.39 18.5
-6 -15 1 121.59 10.1
6 15 -1 115.09 11.6
-6 15 1 114.99 6.5
6 15 -1 118.09 21.2
-6 15 1 89.99 10.7
-6 15 1 129.29 12.8
6 15 -1 117.69 7
6 15 -1 104.39 7.2
-6 15 1 124.29 11.4
5 -15 -1 11.3 2.9
5 -15 -1 12.1 3.3
-5 -15 1 13.8 4.1
-5 -15 1 13.7 3.9
5 -15 -1 10.5 5.6
-5 -15 1 15.8 3.8
5 -15 -1 11.1 2.8
-5 -15 1 19.4 7.5
5 -15 -1 13.2 4.2
5 15 -1 7.8 4.4
-5 15 1 12.5 3.8
-5 15 1 12.1 4.1
5 15 -1 1.4 4.2
-5 15 1 14.2 5
5 15 -1 14.9 3.3
-5 15 1 13 2.2
5 15 -1 3.4 5.2
4 -15 -1 181.68 10
-4 -15 1 156.88 18.4
4 -15 -1 177.18 10.3
4 -15 -1 190.18 17.4
-4 -15 1 168.68 11.8
-4 -15 1 177.18 11.5
4 -15 -1 176.48 9.9
-4 -15 1 168.58 12
4 -15 -1 194.18 13.4
4 15 -1 195.48 19.9
-4 15 1 176.28 8.3
-4 15 1 190.98 13.7
-4 15 1 173.98 8.5
-4 15 1 163.68 13.5
-4 15 1 166.08 14.2
4 15 -1 186.98 11.2
4 15 -1 177.58 10.9
4 15 -1 159.68 13.8
4 15 -1 183.78 11.9
-4 15 1 171.28 13.6
3 -15 -1 1.4 3.6
3 -15 -1 1.7 2.9
-3 -15 1 -1.4 1.4
-3 -15 1 2.1 1.8
-3 -15 1 0 2.4
-3 -15 1 0 3.8
-3 -15 1 -0.1 2.4
3 -15 -1 1 1.5
3 -15 -1 1.3 1.9
3 -15 -1 0.6 2
-3 15 1 -0.3 2.8
-3 15 1 0.5 2.6
-3 15 1 -0.3 1
-3 15 1 -0.9 2.9
-3 15 1 3.3 2
3 15 -1 3 4.1
3 15 -1 1.6 4.9
3 15 -1 -1.6 1.5
3 15 -1 -0.7 1.8
-3 15 1 1.2 3.5
3 15 -1 -2 4
3 15 -1 -0.3 1.7
-2 -15 1 163.98 16.2
-2 -15 1 143.99 9.6
2 -15 -1 149.88 8.8
-2 -15 1 161.28 10.6
-2 -15 1 161.88 9.5
2 -15 -1 154.98 10.8
2 -15 -1 148.99 9.1
-2 -15 1 140.89 9.9
-2 15 1 134.49 12.1
2 15 -1 120.39 14.1
2 15 -1 139.59 9.1
-2 15 1 134.39 11.9
2 15 -1 140.29 12.6
-2 15 1 165.28 13.3
-2 15 1 135.09 11.3
-2 15 1 145.99 6.9
2 15 -1 160.98 17.1
-1 -15 1 1.3 3.5
-1 -15 1 0.8 1.9
-1 -15 1 1.9 2.2
1 -15 -1 0.5 2.1
-1 -15 1 2.5 2.1
-1 -15 1 1.4 2.5
1 -15 -1 1.8 1.7
1 -15 -1 2.7 1.7
1 15 -1 4.5 2.9
-1 15 1 0.7 3.4
1 15 -1 3.8 4.3
1 15 -1 0 3.1
-1 15 1 2.8 1.2
-1 15 1 5.5 3.5
1 15 -1 0.4 1.8
-1 15 1 -1.7 3
1 15 -1 -4.9 4
-1 15 1 2 1.4
-1 15 1 3.2 2.8
0 -15 1 13.2 2.8
0 -15 -1 8.7 2.9
0 -15 -1 8.2 3
0 -15 -1 9.3 2.6
0 -15 1 9.7 3.1
0 -15 1 14.9 3.6
0 15 1 15.3 5.3
0 15 1 11.1 4.3
0 15 -1 16 5.8
0 15 -1 9.8 2.6
0 15 -1 7.6 4.1
0 15 1 3.3 4
0 15 -1 9.9 4.8
0 15 1 12.3 3.9
0 15 1 14.4 2.6
0 15 -1 12 3.9
0 15 1 10 1.8
1 -15 1 358.46 16.4
-1 -15 -1 319.57 15.4
-1 -15 -1 291.97 20.8
-1 -15 -1 306.07 15.8
1 -15 1 304.67 15.4
-1 -15 -1 287.77 15.4
-1 -15 -1 315.47 15.1
1 -15 1 325.77 16.9
-1 15 -1 308.67 20.9
-1 15 -1 303.37 18.7
1 15 1 305.07 14.1
-1 15 -1 351.16 20.6
1 15 1 302.07 18.2
-1 15 -1 319.87 22.7
1 15 1 282.27 19.1
1 15 1 352.46 20.6
-1 15 -1 323.47 14.8
-2 -15 -1 85.69 7.3
2 -15 1 98.69 7.2
2 -15 1 90.39 7.1
2 -15 1 94.49 7.4
2 -15 1 106.69 16.9
-2 -15 -1 84.19 13.6
-2 -15 -1 90.59 7.3
-2 -15 -1 80.59 6.3
-2 -15 -1 87.49 6.9
2 -15 1 92.79 8.3
2 15 1 94.09 6.5
2 15 1 102.89 12.2
2 15 1 92.89 10.9
2 15 1 82.79 7.5
-2 15 -1 101.69 10
-2 15 -1 71.39 11.9
-2 15 -1 85.39 6.4
-2 15 -1 84.49 12.1
-2 15 -1 109.19 11.1
2 15 1 80.09 9.8
-3 -15 -1 53.29 6.6
3 -15 1 37.8 5
-3 -15 -1 57.99 6.1
-3 -15 -1 41.9 5.5
3 -15 1 44 6.5
3 -15 1 31.7 9
3 -15 1 43.4 5.6
-3 -15 -1 47.9 9.8
-3 -15 -1 48.2 4.1
3 -15 1 41.1 5.5
-3 15 -1 32.2 7.9
-3 15 -1 38.2 7.8
-3 15 -1 38.7 9.1
3 15 1 41.8 8.1
3 15 1 43.6 5.1
3 15 1 57.79 11.7
3 15 1 63.79 11.7
3 15 1 43.8 4.5
-3 15 -1 28.7 6.6
-3 15 -1 45.1 4.5
-4 -15 -1 369.16 28.2
4 -15 1 358.16 17.4
-4 -15 -1 377.86 19
-4 -15 -1 352.86 19.1
4 -15 1 388.26 20.9
4 -15 1 386.16 17.8
4 -15 1 347.37 27.1
4 -15 1 356.46 17.9
-4 -15 -1 388.96 18.8
-4 15 -1 389.06 16.8
4 15 1 354.76 26.6
-4 15 -1 358.16 21.6
4 15 1 396.36 22.8
-4 15 -1 351.66 24.2
-4 15 -1 348.17 23.6
4 15 1 378.76 16.9
4 15 1 395.46 17.8
4 15 1 357.36 17
4 15 1 368.06 27.4
-4 15 -1 358.76 23
5 -15 1 24.3 8.9
-5 -15 -1 17 3.8
5 -15 1 21.1 4.3
-5 -15 -1 3.1 5.8
5 -15 1 16.9 5.4
5 -15 1 24.7 4.5
-5 -15 -1 23.2 4.9
5 -15 1 25.5 6.2
-5 -15 -1 21.2 4.8
5 15 1 23 4.2
-5 15 -1 19.6 3.1
5 15 1 10.3 5.2
-5 15 -1 24.4 6.6
-5 15 -1 21.3 5.2
-5 15 -1 18.2 3.2
5 15 1 23.3 8.8
-5 15 -1 17.1 5.7
-6 -15 -1 10.7 8
-6 -15 -1 5.8 3.3
-6 -15 -1 8.9 3.5
6 -15 1 8.9 3
-6 -15 -1 17.1 4.3
6 -15 1 17.1 4.2
6 -15 1 11.6 6.1
6 -15 1 14.9 5.2
6 -15 1 16.5 3.7
-6 15 -1 9 4.2
6 15 1 5.1 5.7
-6 15 -1 5.6 6.5
-6 15 -1 12.9 2.8
-6 15 -1 8.7 5.6
6 15 1 3.2 5.3
6 15 1 9.4 4.5
-6 15 -1 2.5 6.2
6 15 1 16.3 3.8
7 -15 1 99.09 10.5
-7 -15 -1 80.59 8.8
-7 -15 -1 89.49 19.7
7 -15 1 64.99 15.4
7 -15 1 87.49 8.6
7 -15 1 88.69 7.3
-7 -15 -1 80.59 8.4
-7 15 -1 91.19 6.6
7 15 1 70.39 5.1
-7 15 -1 90.79 13.6
-7 15 -1 92.59 10
7 15 1 90.09 17.3
7 15 1 75.39 10.8
8 -15 1 155.08 11.5
-8 -15 -1 219.68 31.3
8 -15 1 178.88 15.1
8 -15 1 145.19 21.5
-8 -15 -1 152.68 14.6
8 -15 1 194.08 11.6
-8 -15 -1 188.38 13.3
-8 15 -1 159.08 16.2
8 15 1 196.28 21.6
-8 15 -1 148.99 16.9
-8 15 -1 188.88 14.2
-8 15 -1 151.98 10.1
8 15 1 176.58 14.6
8 15 1 183.08 9.6
9 -15 1 -1.6 3.7
9 -15 1 0.7 2.6
-9 -15 -1 1.5 6.9
9 -15 1 7.6 5.5
-9 -15 -1 -0.7 3.1
-9 -15 -1 4.2 3.7
9 15 1 -3.2 2.6
-9 15 -1 -0.2 4.9
-9 15 -1 2.4 3.3
-9 15 -1 -2.7 2.3
9 15 1 -10.4 6.5
9 15 1 0.1 3.5
9 15 1 -0.2 2.8
-10 -15 -1 11.6 5.2
-10 -15 -1 24.8 13.7
-10 -15 -1 22.6 6.8
10 -15 1 9.7 5.2
10 -15 1 11 6.7
10 -15 1 15.4 3.8
10 15 1 13.3 8.5
10 15 1 7.8 4.4
10 15 1 4.9 3.6
10 15 1 12 4.1
-10 15 -1 5.2 6.9
-10 15 -1 4.8 3.9
-10 15 -1 16.6 3.7
11 -15 1 -0.8 4.2
-11 -15 -1 8.8 5.2
11 -15 1 -0.7 2.4
-11 -15 -1 3.2 3.5
11 -15 1 -0.5 7.1
-11 -15 -1 14 12.8
-11 15 -1 3.1 6.4
-11 15 -1 0.5 3.2
11 15 1 2.1 10
-11 15 -1 3.8 3.8
11 15 1 -1.7 3.9
11 15 1 4.4 3.8
12 -15 1 21.6 9.1
-12 -15 -1 42.8 8.4
12 -15 1 36.1 6.3
12 -15 1 25.1 9.1
-12 15 -1 14.9 8.8
-12 15 -1 26.4 5.5
-12 15 -1 19.7 5.6
12 15 1 26.9 6.9
12 15 1 34.1 7.2
12 15 1 36 13.9
11 -16 -1 16.7 6.9
11 -16 -1 19.2 8.9
-11 -16 1 24.8 7.6
-11 16 1 25.5 12.7
-11 16 1 26.2 4.9
11 16 -1 17.5 6.5
11 16 -1 14 5.6
11 16 -1 43.7 14.2
11 16 -1 22.8 6.3
-11 16 1 24.7 6.4
-10 -16 1 67.29 10.4
-10 -16 1 52.79 8.6
10 -16 -1 45.3 12.2
10 -16 -1 47.6 6.4
-10 -16 1 76.99 23.4
10 -16 -1 41 9
-10 16 1 52.19 5.2
-10 16 1 44 7.8
10 16 -1 24.9 12.5
10 16 -1 45.7 8.6
-10 16 1 48.1 11.6
10 16 -1 47.4 6.4
10 16 -1 47.4 7.5
9 -16 -1 89.89 12.4
-9 -16 1 127.89 26.8
9 -16 -1 107.79 8.1
-9 -16 1 81.29 10.9
-9 -16 1 109.49 10.7
9 -16 -1 83.09 15.4
9 16 -1 109.79 18
9 16 -1 102.39 19.7
-9 16 1 86.99 6.2
-9 16 1 94.79 10.4
9 16 -1 108.49 10
-9 16 1 93.29 13.2
9 16 -1 102.49 7.9
8 -16 -1 66.79 10.5
-8 -16 1 60.69 9.1
8 -16 -1 56.69 12.1
-8 -16 1 55.69 9.1
8 -16 -1 55.49 5.6
8 -16 -1 53.69 7.2
-8 -16 1 29.3 12.1
8 16 -1 46.9 6.9
-8 16 1 56.79 4.6
8 16 -1 60.49 10.7
-8 16 1 47.1 8.4
-8 16 1 48.4 10
8 16 -1 43.4 14.1
-7 -16 1 2.6 6.1
7 -16 -1 -4.8 4.9
7 -16 -1 5 4.4
7 -16 -1 3 2.8
-7 -16 1 3.5 3.2
-7 -16 1 5.1 3.9
7 -16 -1 4.7 2.4
-7 16 1 7.9 4.8
-7 16 1 0.4 4.3
-7 16 1 3.7 1.9
-7 16 1 5.5 4.2
7 16 -1 2.1 4.1
7 16 -1 -0.6 7.1
7 16 -1 4.3 2.4
7 16 -1 4.9 1.8
6 -16 -1 206.88 11.5
-6 -16 1 212.78 14.8
6 -16 -1 189.88 11.8
6 -16 -1 202.28 15.7
-6 -16 1 228.38 14.3
-6 -16 1 249.97 25.6
6 -16 -1 196.48 12
6 -16 -1 225.28 20.3
-6 16 1 190.48 9.2
-6 16 1 200.08 15.5
6 16 -1 234.08 17.3
-6 16 1 193.08 14.9
-6 16 1 203.18 10.4
6 16 -1 213.58 23.4
6 16 -1 218.28 11
5 -16 -1 7.3 5.5
-5 -16 1 -0.3 5.7
-5 -16 1 1.4 2.7
5 -16 -1 2.8 2.4
-5 -16 1 -2 2.4
5 -16 -1 -2 1.9
5 -16 -1 2.7 2.9
-5 -16 1 -1.3 3.5
5 -16 -1 1.1 1.8
5 16 -1 2.1 2.7
-5 16 1 1.3 3.5
5 16 -1 2.7 5.6
-5 16 1 0.4 3.6
-5 16 1 2.7 1.3
5 16 -1 -2.2 2
-5 16 1 2.9 3.7
5 16 -1 3.7 4.1
-4 -16 1 6.9 3.3
-4 -16 1 5.7 3.1
-4 -16 1 18.1 4.3
4 -16 -1 9.3 2.8
4 -16 -1 10.7 2.9
-4 -16 1 8.9 5.2
4 -16 -1 6.9 3.7
4 -16 -1 10.3 2.9
4 -16 -1 13.5 6
4 16 -1 9.8 3.5
-4 16 1 10.6 1.7
-4 16 1 2.1 3.5
4 16 -1 5 6.3
-4 16 1 15 4.7
4 16 -1 9.2 4.7
-4 16 1 8.1 4.3
4 16 -1 -1.1 5.1
4 16 -1 11.9 3.5
3 -16 -1 47.9 7.2
-3 -16 1 51.49 7.2
-3 -16 1 53.89 7
-3 -16 1 54.39 12.4
3 -16 -1 43 4.8
-3 -16 1 45.4 6
3 -16 -1 50.29 6.3
3 -16 -1 54.79 11
3 -16 -1 54.89 5.6
-3 16 1 41.3 7.7
3 16 -1 43.8 7.3
-3 16 1 41.5 7.3
3 16 -1 56.39 5.9
-3 16 1 40.3 7.5
3 16 -1 49.8 9.2
3 16 -1 51.19 11.7
-3 16 1 46.4 7.5
-3 16 1 45.1 3.2
-2 -16 1 248.78 20.7
-2 -16 1 241.98 13.4
2 -16 -1 248.38 14.7
-2 -16 1 252.57 13.9
2 -16 -1 243.58 12.6
2 -16 -1 233.78 12.8
-2 -16 1 228.98 12.8
-2 -16 1 267.17 14.7
2 16 -1 218.18 12.4
-2 16 1 265.67 16.4
-2 16 1 222.18 10.1
-2 16 1 239.98 15.5
-2 16 1 233.78 16.5
2 16 -1 220.08 21
2 16 -1 233.78 14.6
-2 16 1 234.98 17
2 16 -1 230.18 17.2
-1 -16 1 -1.6 2
-1 -16 1 3.5 2.2
1 -16 -1 2.3 1.9
-1 -16 1 3.6 2.4
-1 -16 1 0.4 3.8
1 -16 -1 -1.2 2.2
1 -16 -1 2 2.2
-1 -16 1 3.2 2.7
1 16 -1 6.7 4.5
1 16 -1 1.9 1.7
-1 16 1 1.3 3.5
-1 16 1 1.5 3.4
1 16 -1 1.3 3.6
-1 16 1 3.9 3.4
-1 16 1 3.7 1.5
-1 16 1 3.4 3.5
1 16 -1 4.5 2.1
1 16 -1 4.7 3.3
1 16 -1 1.2 3.7
0 -16 1 120.59 8.6
0 -16 -1 116.19 8.4
0 -16 -1 114.99 8.2
0 -16 1 133.69 9.5
0 -16 -1 112.09 8.8
0 -16 1 127.09 9.2
0 16 -1 118.69 7.7
0 16 -1 138.39 11.4
0 16 1 120.59 10.6
0 16 1 101.69 11.7
0 16 -1 108.09 11.9
0 16 1 125.79 11
0 16 -1 117.49 15.9
0 16 -1 112.49 12.1
-1 -16 -1 330.47 21.9
-1 -16 -1 318.17 16.3
1 -16 1 344.07 17.8
-1 -16 -1 337.67 15.8
1 -16 1 337.47 16.9
1 -16 1 308.47 16.2
-1 -16 -1 313.67 16.7
-1 -16 -1 323.27 16
-1 16 -1 320.57 21.4
1 16 1 322.97 20.2
-1 16 -1 354.06 15.4
1 16 1 344.47 18.5
-1 16 -1 299.77 20.3
1 16 1 326.37 14.5
-1 16 -1 323.87 19.6
1 16 1 291.07 20.1
-1 16 -1 349.17 23.5
-2 -16 -1 100.99 7.1
2 -16 1 117.49 18.4
-2 -16 -1 100.09 7.6
2 -16 1 109.29 8.2
2 -16 1 90.99 7.4
-2 -16 -1 101.09 8.3
-2 -16 -1 99.49 8.2
-2 -16 -1 104.49 14.8
2 -16 1 95.79 9
-2 16 -1 115.59 11.6
-2 16 -1 107.09 14.8
-2 16 -1 98.29 11.5
-2 16 -1 93.49 10.4
-2 16 -1 98.29 6.7
2 16 1 97.49 10.9
2 16 1 98.59 6.6
2 16 1 77.99 12.8
2 16 1 101.29 11.6
2 16 1 93.79 8.3
-3 -16 -1 170.48 11.5
-3 -16 -1 170.78 11.6
3 -16 1 200.58 11.2
-3 -16 -1 200.68 11.5
3 -16 1 181.18 10.9
3 -16 1 181.18 11.4
3 -16 1 216.88 13.8
-3 -16 -1 184.48 18.5
3 -16 1 205.18 19.9
-3 16 -1 171.08 15.2
3 16 1 181.48 16.8
-3 16 -1 179.18 14.9
-3 16 -1 184.68 9.8
3 16 1 192.58 15.4
3 16 1 156.38 16.9
3 16 1 190.38 11.3
-3 16 -1 166.28 9.1
3 16 1 180.18 10.3
4 -16 1 53.99 12.9
4 -16 1 45.1 5.6
-4 -16 -1 56.29 6.1
-4 -16 -1 31.2 10.5
-4 -16 -1 47.2 6.8
-4 -16 -1 47.8 6.5
4 -16 1 54.59 8.1
4 -16 1 47 5.8
4 -16 1 43.1 6
-4 16 -1 53.19 9.3
4 16 1 39.7 11.1
4 16 1 47.6 9.4
-4 16 -1 35.2 8.8
-4 16 -1 42.2 4.5
4 16 1 49.99 5.3
5 -16 1 84.49 9.6
5 -16 1 90.89 7.6
5 -16 1 88.89 7.6
5 -16 1 93.79 7.3
-5 -16 -1 72.19 7.7
5 -16 1 73.39 14.1
-5 -16 -1 87.19 8.8
-5 -16 -1 89.59 8.8
-5 -16 -1 90.49 17.7
5 16 1 64.49 13.7
5 16 1 100.09 11.3
-5 16 -1 106.19 10.7
5 16 1 85.99 7.1
-5 16 -1 93.79 6.5
-5 16 -1 87.19 11.4
-5 16 -1 100.29 21.8
5 16 1 65.29 12.6
-6 -16 -1 26.5 6
6 -16 1 18.6 4.2
-6 -16 -1 21.4 5.4
-6 -16 -1 24.3 5.2
6 -16 1 25.9 4.5
-6 -16 -1 17.3 8.9
6 -16 1 20.4 6.2
6 -16 1 27.1 6.4
6 16 1 16 5.9
-6 16 -1 15.4 3.2
6 16 1 24.3 9.3
6 16 1 17.8 3.9
-6 16 -1 2.4 5.4
-6 16 -1 19.8 5.5
-7 -16 -1 38.1 13.4
-7 -16 -1 78.29 12.2
7 -16 1 63.29 7
7 -16 1 49.6 11.6
-7 -16 -1 61.89 8.1
7 -16 1 64.59 10.1
7 -16 1 60.09 7.4
7 -16 1 57.39 6.2
7 16 1 58.49 9.5
-7 16 -1 61.69 9.9
7 16 1 71.89 7.2
-7 16 -1 57.69 11
7 16 1 44.4 12.6
-7 16 -1 57.49 6.2
8 -16 1 82.59 11.2
-8 -16 -1 83.69 9.1
-8 -16 -1 61.09 16.8
-8 -16 -1 98.39 10.5
8 -16 1 77.29 7.5
8 -16 1 83.19 8.2
8 -16 1 98.89 18.1
8 16 1 79.29 17.4
-8 16 -1 85.29 10.1
-8 16 -1 81.49 13.6
8 16 1 92.49 5.5
-9 -16 -1 287.57 18.8
9 -16 1 239.18 14.5
-9 -16 -1 242.88 16.9
9 -16 1 272.27 19.7
-9 -16 -1 214.08 31
9 -16 1 239.58 24.1
9 16 1 295.87 19.8
9 16 1 244.18 12.5
-9 16 -1 249.18 22.2
9 16 1 265.47 28.9
-9 16 -1 294.17 18.4
-10 -16 -1 -7.1 4.1
-10 -16 -1 6.9 4.2
-10 -16 -1 -2.8 10.6
10 -16 1 2.7 2.7
10 -16 1 -4.3 3
10 -16 1 5.2 5.6
10 16 1 -0.1 3.6
-10 16 -1 -0.6 3.4
10 16 1 -18.9 7.7
-10 16 -1 -2.5 6.6
10 16 1 2.2 3.1
-10 16 -1 2.9 3.5
10 16 1 2.6 4.7
11 -16 1 141.09 22.9
11 -16 1 257.47 34.1
-11 -16 -1 168.48 15
-11 -16 -1 156.48 27.6
-11 -16 -1 200.68 18.6
11 16 1 168.78 14.6
-11 16 -1 176.28 11.5
11 16 1 174.18 13.7
-11 16 -1 196.98 20.7
11 16 1 154.28 27.4
11 16 1 153.18 11.3
-11 16 -1 172.38 13.8
11 -17 -1 19 7.1
11 -17 -1 17.7 4.1
11 -17 -1 16.2 7
11 17 -1 16.6 12.8
11 17 -1 24 7.6
-11 17 1 7.9 5.1
10 -17 -1 4.4 3.4
-10 -17 1 10.8 6.5
-10 -17 1 10.1 4.7
-10 -17 1 -9.8 14
10 -17 -1 1.6 5.5
10 -17 -1 5.9 6.2
10 17 -1 4.9 4.9
-10 17 1 -1.6 7.6
-10 17 1 -1.3 4
10 17 -1 9.9 4.8
10 17 -1 -1.7 3.7
10 17 -1 -6.5 9.6
-9 -17 1 15.2 12.2
9 -17 -1 6.8 4.7
9 -17 -1 9.3 3.1
-9 -17 1 12.1 4.7
9 -17 -1 4.9 6.6
-9 -17 1 16.3 5.3
-9 17 1 1.6 4.9
-9 17 1 5.9 6.3
9 17 -1 22 5.1
9 17 -1 18.7 6.3
9 17 -1 1.9 10.8
-8 -17 1 153.28 13.3
8 -17 -1 145.69 10.5
8 -17 -1 119.39 12.9
8 -17 -1 122.29 8.9
-8 -17 1 127.99 11.7
8 -17 -1 108.29 11
-8 -17 1 87.79 19.5
8 -17 -1 142.99 20.3
8 17 -1 129.09 22.5
-8 17 1 147.79 13
8 17 -1 137.79 7.9
-8 17 1 123.79 12.8
8 17 -1 138.39 14
7 -17 -1 75.69 14.4
7 -17 -1 60.89 7.3
7 -17 -1 65.69 6.2
-7 -17 1 42.5 13.6
-7 -17 1 66.89 8.7
7 -17 -1 56.39 7
-7 -17 1 52.89 8.9
7 -17 -1 68.19 10.3
7 17 -1 42.2 8.8
7 17 -1 42.6 11.1
-7 17 1 67.59 10.6
7 17 -1 55.49 8.3
-7 17 1 58.59 9.2
-7 17 1 69.89 9.9
-6 -17 1 33.4 6.9
6 -17 -1 31.5 5.2
-6 -17 1 42.7 12.4
6 -17 -1 33.3 7.2
6 -17 -1 29.5 5
-6 -17 1 34.8 6.3
6 -17 -1 37.2 5.1
6 17 -1 27.1 5.2
6 17 -1 21.9 6.5
6 17 -1 21.9 3.8
-6 17 1 16.6 5.7
-6 17 1 24 5.5
-6 17 1 19.7 5.9
6 17 -1 33.3 10.6
5 -17 -1 84.19 7.4
5 -17 -1 104.19 7.3
5 -17 -1 85.29 15.3
5 -17 -1 70.19 14.9
5 -17 -1 92.79 7.8
-5 -17 1 89.09 9.7
-5 -17 1 89.69 16
-5 -17 1 92.39 8.5
5 17 -1 113.09 20.8
-5 17 1 76.99 8.7
5 17 -1 99.29 19.2
5 17 -1 87.39 7.4
-5 17 1 103.09 11.6
5 17 -1 91.99 8.1
-4 -17 1 -4.5 2.7
4 -17 -1 -5.2 3.9
-4 -17 1 1.6 3
4 -17 -1 -0.3 2.2
-4 -17 1 5.9 2.8
-4 -17 1 -4 5.6
4 -17 -1 0.2 2.9
4 -17 -1 -1.8 1.7
4 -17 -1 -0.6 2
-4 17 1 0.5 2.9
4 17 -1 3.3 4.2
-4 17 1 -0.7 3.4
4 17 -1 0.2 2.6
4 17 -1 3.3 2.9
4 17 -1 -5.6 5.9
-4 17 1 5.2 4.2
-3 -17 1 40.7 6.1
-3 -17 1 38 6.6
3 -17 -1 42 5.6
-3 -17 1 46.5 6.6
3 -17 -1 39.6 6.9
3 -17 -1 40.5 5.1
-3 -17 1 36.8 9.8
3 17 -1 47 11.8
3 17 -1 35.1 9.8
-3 17 1 37.2 7.8
3 17 -1 44.3 6.3
3 17 -1 32 7.2
-3 17 1 45.9 7.1
3 17 -1 47.9 5.8
-3 17 1 39.7 6.3
-2 -17 1 13.1 3.2
-2 -17 1 9.8 3.7
2 -17 -1 6.8 2.9
2 -17 -1 14.8 3.3
-2 -17 1 7 2.8
-2 -17 1 4.6 4.7
2 -17 -1 8.2 3.8
-2 17 1 6.2 4
-2 17 1 9.5 4.9
2 17 -1 7 4.5
2 17 -1 -0.7 4.5
2 17 -1 7 3.8
-2 17 1 12.1 4.6
2 17 -1 8.2 2.7
2 17 -1 16.4 7.1
-2 17 1 -0.4 3.9
-1 -17 1 180.58 12
-1 -17 1 166.38 15.9
-1 -17 1 191.28 11.6
-1 -17 1 158.38 10.3
1 -17 -1 158.48 11
-1 -17 1 170.68 10.8
1 -17 -1 166.18 10.4
1 -17 -1 157.78 10.5
-1 17 1 166.28 13.3
-1 17 1 173.58 7.8
1 17 -1 163.18 14.8
1 17 -1 186.08 18
1 17 -1 175.68 12.9
-1 17 1 150.08 12.5
1 17 -1 159.98 9.9
-1 17 1 166.98 15
-1 17 1 164.18 13.4
0 -17 -1 75.99 6.7
0 -17 1 55.39 6.3
0 -17 -1 77.19 6.8
0 -17 1 53.59 6.8
0 -17 -1 62.29 6.4
0 -17 1 74.29 7
0 17 -1 86.19 13.2
0 17 -1 74.09 11.1
0 17 -1 61.19 8.8
0 17 1 62.29 8.3
0 17 1 50.79 3.7
0 17 -1 64.19 5.5
0 17 1 66.59 4.4
0 17 1 68.19 9.5
0 17 1 72.09 11
0 17 1 83.49 12.3
1 -17 1 48.1 6.3
-1 -17 -1 40.1 5.3
-1 -17 -1 34.3 8.5
1 -17 1 44.1 5.9
-1 -17 -1 47.1 6.2
-1 -17 -1 46.3 4.7
1 -17 1 40.1 6.3
-1 -17 -1 43.2 5.7
1 17 1 28.6 6.5
-1 17 -1 37.4 10.2
1 17 1 36.5 4.5
-1 17 -1 40.2 9.9
-1 17 -1 41.4 4.7
-1 17 -1 43.1 7.7
1 17 1 26.6 5.5
-1 17 -1 49.3 9.9
1 17 1 40.4 7.8
2 -17 1 21.6 4.2
-2 -17 -1 16.3 3.1
-2 -17 -1 13.4 5.7
2 -17 1 16.6 4.6
-2 -17 -1 18.7 4.1
-2 -17 -1 18.9 4.6
-2 -17 -1 19 4.2
2 -17 1 12.8 3.5
-2 17 -1 15 3
2 17 1 18 2.9
2 17 1 24.8 6.4
-2 17 -1 9.7 4.6
-2 17 -1 13.5 5.3
-2 17 -1 20.2 6.9
2 17 1 10.7 4.6
-3 -17 -1 16.4 3.7
3 -17 1 6.8 3.9
3 -17 1 9.9 3.4
-3 -17 -1 18.2 5
-3 -17 -1 4.3 5.2
3 -17 1 5.7 2.7
3 -17 1 10.2 3.2
3 -17 1 13.6 6.4
-3 -17 -1 11.4 3.4
-3 17 -1 19.9 7
3 17 1 10.5 5.7
3 17 1 15.6 6.2
3 17 1 11.7 2.6
-3 17 -1 7.3 4.9
4 -17 1 3.7 2.4
-4 -17 -1 -1.6 2.7
4 -17 1 -2.2 2.3
-4 -17 -1 -2.4 2.6
4 -17 1 3.6 3.2
-4 -17 -1 2.6 2.7
4 -17 1 1.9 2
-4 -17 -1 -0.7 4.2
4 -17 1 -5.3 5.3
-4 17 -1 -1.9 1.7
-4 17 -1 -4.8 4
-4 17 -1 -4.3 3.6
4 17 1 2.6 5.9
-4 17 -1 1.2 3.3
4 17 1 3.3 5.9
4 17 1 2.6 2.2
4 17 1 3.6 5.1
5 -17 1 123.89 11.7
-5 -17 -1 142.79 21.5
-5 -17 -1 118.29 10.8
5 -17 1 129.89 20.8
-5 -17 -1 139.19 10.5
5 -17 1 125.09 13.4
5 -17 1 129.09 9.2
5 -17 1 129.69 9.9
-5 -17 -1 131.69 11
5 17 1 137.89 16.4
-5 17 -1 152.98 13.9
5 17 1 149.59 17.9
5 17 1 136.69 9.2
-5 17 -1 108.29 15.1
-5 17 -1 134.59 8.1
6 -17 1 38.2 6
-6 -17 -1 29.3 9.2
6 -17 1 18.4 4.6
6 -17 1 21.5 5.6
6 -17 1 22.2 9.6
-6 -17 -1 35.5 6.6
6 -17 1 26.8 4.5
-6 -17 -1 28.1 5.3
6 17 1 19.4 6.6
6 17 1 26.5 4.5
-6 17 -1 19.2 7.3
6 17 1 23.8 10.7
-6 17 -1 30.8 7.5
7 -17 1 12.2 6.2
7 -17 1 10 4
-7 -17 -1 9.5 5.9
7 -17 1 14 3.6
-7 -17 -1 14.3 5.2
7 -17 1 13.8 5.5
-7 -17 -1 11.2 7.3
7 17 1 15 4
7 17 1 15.7 6
-7 17 -1 10.9 5.4
-7 17 -1 11.1 3.2
7 17 1 -5.4 6.4
8 -17 1 40 12.4
8 -17 1 21 4.2
-8 -17 -1 8.7 10.7
8 -17 1 22.5 5.3
-8 -17 -1 14.6 5.6
8 -17 1 14.2 5.3
-8 -17 -1 18.8 5.3
8 17 1 14.7 5.7
8 17 1 8 9.4
-8 17 -1 23.8 4
8 17 1 18.7 4.6
-8 17 -1 24.4 6.9
-9 -17 -1 42.4 8.2
-9 -17 -1 43.5 7.2
9 -17 1 50.79 7.3
9 -17 1 47.7 6.2
9 -17 1 34.3 11.2
9 -17 1 49.9 9.9
-9 -17 -1 52.49 16.8
-9 17 -1 40.4 5.3
9 17 1 40 7.6
9 17 1 52.79 10
-9 17 -1 27.4 7.7
9 17 1 32.8 12.5
-10 -17 -1 9.6 5
10 -17 1 9.3 5.2
10 -17 1 3.6 5.5
-10 -17 -1 0.3 4.9
10 -17 1 -3.9 3.2
10 17 1 3.7 5.3
-10 17 -1 6.6 3.9
10 17 1 -0.8 2.8
10 17 1 -2.2 8.4
-10 17 -1 -6.7 7.1
-9 -18 1 71.89 10
9 -18 -1 42.4 12.3
9 -18 -1 54.59 10.5
9 -18 -1 50.19 7.5
9 -18 -1 58.99 8.6
9 18 -1 29.5 15.7
9 18 -1 51.19 9.8
9 18 -1 48.6 8.6
-9 18 1 56.59 9.5
8 -18 -1 32.4 5.9
8 -18 -1 33.5 5.1
8 -18 -1 19.7 9.2
-8 -18 1 23.7 6.5
-8 -18 1 39.8 13.2
8 -18 -1 19.9 6.2
-8 -18 1 32.3 6.1
-8 18 1 28.9 7.3
8 18 -1 32.1 12
8 18 -1 24.9 6.7
8 18 -1 23.9 5.7
7 -18 -1 29.2 4.5
7 -18 -1 28.7 5.5
-7 -18 1 17.3 5.3
7 -18 -1 32.8 6
-7 -18 1 30.5 11.6
7 -18 -1 12.6 6.9
7 -18 -1 32.5 7.5
-7 -18 1 24 5.8
7 18 -1 21.4 4.9
-7 18 1 21.3 6.6
7 18 -1 31 13.3
7 18 -1 30.4 8.1
-6 -18 1 63.39 16.3
6 -18 -1 64.19 7
-6 -18 1 75.89 10.7
6 -18 -1 54.29 8.9
6 -18 -1 63.79 6.9
6 -18 -1 74.39 14.3
6 -18 -1 76.19 6.3
6 18 -1 61.19 5.4
6 18 -1 71.39 11
6 18 -1 86.09 15.4
-6 18 1 58.19 9.8
6 18 -1 59.79 7.7
-5 -18 1 58.89 7.9
-5 -18 1 79.79 25
5 -18 -1 51.29 8.5
5 -18 -1 65.09 6.7
-5 -18 1 94.19 9.7
5 -18 -1 69.99 12.8
5 -18 -1 70.19 6.1
5 18 -1 66.19 6.6
5 18 -1 84.09 13.1
-5 18 1 54.99 9.3
5 18 -1 63.89 7.1
5 18 -1 61.49 14.7
-4 -18 1 62.99 8.4
4 -18 -1 46.3 6.1
-4 -18 1 57.79 7.6
-4 -18 1 50.69 12
4 -18 -1 67.09 6.7
4 18 -1 57.59 9.3
-4 18 1 61.09 9.8
4 18 -1 58.79 8.9
4 18 -1 45.8 11.5
4 18 -1 59.69 7
3 -18 -1 6 3
-3 -18 1 -1.2 2.6
3 -18 -1 8.4 4.1
-3 -18 1 4.9 2.7
3 -18 -1 4.8 2.8
-3 -18 1 -0.4 3.9
3 18 -1 1.8 2.6
3 18 -1 8.9 4.4
3 18 -1 0.1 5.7
-3 18 1 12.1 5.3
3 18 -1 4 3.8
2 -18 -1 317.07 17.5
2 -18 -1 303.87 15.5
-2 -18 1 283.87 22.9
-2 -18 1 286.27 17.1
-2 -18 1 300.87 15.6
-2 -18 1 286.07 15.8
2 -18 -1 287.47 15.7
-2 -18 1 301.27 17
2 18 -1 298.47 21
2 18 -1 290.17 24.3
2 18 -1 280.27 17.5
2 18 -1 307.77 15.3
-2 18 1 330.47 21.6
1 -18 -1 53.59 7.1
-1 -18 1 57.59 7.5
-1 -18 1 55.79 7.1
1 -18 -1 31 5.3
1 -18 -1 45.6 6.4
-1 -18 1 43.3 6
1 18 -1 63.19 12.1
-1 18 1 43.1 8.6
-1 18 1 41.1 6.3
1 18 -1 39.2 7.3
1 18 -1 34.6 8.2
1 18 -1 49.8 5.4
-1 18 1 52.89 8.2
0 -18 1 12.6 3.8
0 -18 -1 8.5 3.2
0 -18 -1 11.3 3.6
0 -18 -1 9.5 3.5
0 -18 1 7.9 3.2
0 -18 1 6.8 3.5
0 18 -1 4.5 4.9
0 18 -1 1.8 5.1
0 18 -1 4 8.8
0 18 1 11.9 5.3
0 18 -1 3.9 4.1
0 18 1 -0.7 3.5
0 18 1 8 4.7
0 18 1 5.8 1.6
1 -18 1 12.4 4
1 -18 1 -0.5 2.8
-1 -18 -1 3.8 2.9
-1 -18 -1 8.1 3.3
-1 -18 -1 3.2 2.2
1 -18 1 1.3 3.5
1 18 1 2.6 1.8
-1 18 -1 4.8 4.4
1 18 1 1.4 4.7
-1 18 -1 4.4 2.4
-1 18 -1 5.1 4.5
1 18 1 1.8 4.1
-2 -18 -1 6.2 3.5
-2 -18 -1 1.4 2.3
2 -18 1 8.4 3.6
-2 -18 -1 8.4 3.6
-2 -18 -1 2.1 4.6
2 -18 1 0.7 3.4
-2 -18 -1 4.2 2.1
2 -18 1 0.3 2.5
-2 18 -1 2.8 8.5
2 18 1 5.3 2.3
-2 18 -1 4.3 2.3
2 18 1 2.8 5.6
-2 18 -1 6 5
2 18 1 15.7 7.2
3 -18 1 14.5 4.1
-3 -18 -1 14.2 4.2
3 -18 1 17.9 5.1
-3 -18 -1 15.4 3.4
-3 -18 -1 15.2 4.6
3 -18 1 15.9 4.2
3 -18 1 28.2 10.3
-3 -18 -1 27 9.4
-3 18 -1 7.5 5.5
3 18 1 -0.3 4.9
-3 18 -1 16.4 6
3 18 1 13.5 5.6
-3 18 -1 13.6 2.8
-3 18 -1 21.8 7.2
3 18 1 23.3 8.3
4 -18 1 47.4 7.8
4 -18 1 51.59 7.1
4 -18 1 57.99 6
4 -18 1 38.8 6.2
4 -18 1 42.2 12.4
-4 -18 -1 52.39 7.7
-4 -18 -1 34.7 10.3
-4 -18 -1 56.79 7.2
-4 18 -1 54.49 10.5
4 18 1 40.8 5.1
-4 18 -1 41.5 4.2
4 18 1 36.3 8.5
-4 18 -1 43.6 9.1
4 18 1 52.29 11.9
5 -18 1 11 4.9
-5 -18 -1 9.8 4.8
5 -18 1 18.5 4.2
5 -18 1 7.4 6.7
5 -18 1 14.7 3.5
-5 -18 -1 14.8 4
5 -18 1 11.2 3.9
-5 -18 -1 14.9 6.7
-5 18 -1 15.1 6.6
-5 18 -1 15.1 2.8
5 18 1 19.5 4.1
5 18 1 20.5 9.9
-5 18 -1 8 6.3
5 18 1 18.4 6.1
6 -18 1 63.99 15
6 -18 1 48 8.5
6 -18 1 56.49 7.5
-6 -18 -1 37.9 12.5
-6 -18 -1 36.8 6.5
6 -18 1 50.79 6.4
-6 -18 -1 52.99 8.2
-6 18 -1 47.6 8.6
6 18 1 45.5 12.6
-6 18 -1 44.4 12
6 18 1 56.99 10.5
6 18 1 44.9 6.2
-6 18 -1 35.6 4.2
-6 18 -1 39.8 9.3
7 -18 1 11.3 4.3
7 -18 1 10.7 4.7
-7 -18 -1 13.3 4.8
-7 -18 -1 8.2 9.6
7 -18 1 23.4 8.9
7 -18 1 19 4
-7 -18 -1 19.7 5.3
7 18 1 -3.2 8.1
7 18 1 14.1 4.3
-7 18 -1 13.8 3.2
-7 18 -1 7.4 5.2
-7 18 -1 19.9 6.4
7 18 1 23.5 7.7
8 -18 1 24.4 5.5
8 -18 1 33.1 7.6
-8 -18 -1 16.4 5.6
-8 -18 -1 15 5.7
8 -18 1 35.8 5.6
-8 -18 -1 4.1 9.8
8 -18 1 49.99 13
-8 18 -1 22.1 9.3
-8 18 -1 24.1 4
8 18 1 18.9 20.4
8 18 1 24.3 7.9
8 18 1 39.1 6.3
-8 18 -1 19.5 5.7
9 -18 1 119.39 19.7
-9 -18 -1 148.69 13.6
9 -18 1 127.49 11.1
9 -18 1 132.99 11.5
9 -18 1 131.79 14.2
9 18 1 131.79 14.4
-9 18 -1 150.28 13.8
9 18 1 126.09 23.1
-9 18 -1 119.39 18.1
-9 18 -1 123.09 10.6
9 18 1 130.69 11.1
8 -19 -1 157.88 15.1
-8 -19 1 160.68 14.6
8 -19 -1 173.38 12.2
8 -19 -1 126.49 18.8
8 19 -1 196.58 17.3
-8 19 1 171.38 15.5
8 19 -1 178.08 26.3
-7 -19 1 -12.4 9.8
7 -19 -1 -2.9 2.8
7 -19 -1 4.6 4.1
-7 -19 1 2.4 3.7
-7 -19 1 -1.6 4
7 -19 -1 3.4 6.3
7 -19 -1 3.9 2.4
7 19 -1 11.4 5.4
-7 19 1 7.6 5.3
7 19 -1 -4.4 4.3
6 -19 -1 45.4 8.3
-6 -19 1 53.79 13.9
6 -19 -1 52.09 11.8
-6 -19 1 51.19 8.6
6 -19 -1 60.49 7.6
-6 -19 1 50.39 7.6
6 -19 -1 58.69 5.6
6 19 -1 62.69 7.6
-6 19 1 65.99 11.2
6 19 -1 57.19 11.4
6 19 -1 66.39 15.9
5 -19 -1 1.9 2.8
-5 -19 1 5 4.4
5 -19 -1 -6.7 5
5 -19 -1 -2 3
-5 -19 1 -14.1 7.1
-5 -19 1 2.4 3.5
5 -19 -1 3.9 3.7
-5 19 1 -3.6 4.1
5 19 -1 0.3 3.9
5 19 -1 1.1 4.5
5 19 -1 8.8 10
-4 -19 1 88.69 16.7
-4 -19 1 93.09 8.6
4 -19 -1 87.29 8
-4 -19 1 102.49 10.1
4 -19 -1 78.09 7.5
4 -19 -1 99.99 10.2
4 19 -1 80.19 7.8
4 19 -1 96.09 13.8
4 19 -1 89.89 17.1
-4 19 1 78.29 11.2
-3 -19 1 1 6.5
-3 -19 1 6.9 3.4
3 -19 -1 8 3
3 -19 -1 1.9 2.7
3 19 -1 -4 6.4
3 19 -1 1.2 3
3 19 -1 11.1 4.3
3 19 -1 1.1 3.7
-3 19 1 4.9 4.7
-2 -19 1 6.9 2.8
2 -19 -1 9.3 3.9
-2 -19 1 9.6 5.3
-2 -19 1 13.7 3.4
-2 -19 1 11.5 4.6
2 -19 -1 6.9 3.8
2 -19 -1 14.1 3.5
2 19 -1 33.2 8.9
2 19 -1 17.7 6.3
-2 19 1 7.7 4.8
2 19 -1 5.6 4.3
1 -19 -1 7.4 3.4
1 -19 -1 9.7 3.5
1 -19 -1 3.8 3.3
-1 -19 1 6.9 2.9
-1 -19 1 9.9 3.8
1 19 -1 0.5 4.1
-1 19 1 4.9 4.6
1 19 -1 13 3.2
1 19 -1 -0.3 8
1 19 -1 20.1 5.7
0 -19 1 181.08 13
0 -19 1 225.68 13.7
0 -19 1 246.28 14.7
0 -19 -1 234.98 13.2
0 -19 -1 231.08 13.4
0 -19 -1 219.18 13.5
0 19 -1 211.38 16.5
0 19 -1 191.38 20.1
0 19 1 242.38 18.7
0 19 1 226.48 16
0 19 -1 208.88 17.8
0 19 -1 239.38 25.4
0 19 1 208.38 14.7
0 19 -1 201.88 11.1
1 -19 1 4.8 3.2
1 -19 1 -0.3 2.9
-1 -19 -1 3 3.3
-1 -19 -1 6.2 2.8
1 -19 1 6.7 3.6
-1 -19 -1 8 3.5
-1 19 -1 6.4 5.8
-1 19 -1 -2.2 3.8
1 19 1 4.1 4.5
1 19 1 -2.6 5
1 19 1 4.9 1.8
-1 19 -1 3 2.3
-1 19 -1 0.8 6.9
-2 -19 -1 -1.2 1.9
-2 -19 -1 -9.3 2.9
2 -19 1 -3.3 2.7
-2 -19 -1 -4.4 3
2 -19 1 0.5 2.4
2 -19 1 3.8 3.4
-2 -19 -1 1.1 3
-2 -19 -1 -1.8 2.1
-2 19 -1 1.1 3.9
-2 19 -1 -6.2 5.1
-2 19 -1 -1.5 2
2 19 1 4.5 2
-2 19 -1 -8.7 4.9
-2 19 -1 -7.7 5.2
2 19 1 -3.4 3.1
2 19 1 -13 5.9
3 -19 1 42.3 6.5
3 -19 1 46.4 7.4
-3 -19 -1 54.69 8
3 -19 1 68.29 7.1
-3 -19 -1 49.8 10.1
-3 -19 -1 53.69 6.8
3 19 1 51.49 14.6
3 19 1 40 4.8
-3 19 -1 39.6 9.2
-3 19 -1 43.7 4.3
-3 19 -1 59.69 9.2
3 19 1 42.6 9.4
-4 -19 -1 83.59 14.7
-4 -19 -1 109.89 8.5
4 -19 1 66.79 15.3
4 -19 1 91.19 8.4
4 -19 1 92.79 10
-4 -19 -1 95.79 14.7
-4 19 -1 99.59 11.9
4 19 1 97.69 8.4
4 19 1 114.69 16.9
-4 19 -1 97.59 12.8
-4 19 -1 82.59 5.7
4 19 1 86.49 12.4
5 -19 1 8.9 3.5
-5 -19 -1 9.4 4.7
5 -19 1 9.6 3.2
5 -19 1 5 3.8
5 -19 1 7.1 7.9
-5 -19 -1 12.7 4.3
-5 -19 -1 10.5 8.7
-5 19 -1 3.2 5.4
-5 19 -1 1.4 6.7
5 19 1 6.3 4.8
5 19 1 -0.7 7
-5 19 -1 8 5.6
6 -19 1 50.69 13.5
-6 -19 -1 40.8 6.9
-6 -19 -1 50.39 13.7
6 -19 1 50.19 8.8
6 -19 1 55.09 10.3
-6 -19 -1 39.9 8
6 -19 1 37.8 5.8
6 19 1 40.6 11
-6 19 -1 43 9.7
6 19 1 56.59 11.3
6 19 1 50.39 6.3
-6 19 -1 38.3 9.2
-7 -19 -1 4.9 4.7
7 -19 1 0.6 4.3
-7 -19 -1 -10.3 8.5
-7 -19 -1 -1.5 3.5
7 -19 1 -2.4 2.4
7 -19 1 2.8 3.6
7 -19 1 -5 4.9
-7 19 -1 -12.4 7.5
7 19 1 2 3.9
7 19 1 1.5 4.8
7 19 1 -11.4 8.5
-7 19 -1 -5.8 4.5
8 -19 1 3.7 4.1
8 -19 1 1.4 2.9
-8 -19 -1 14.5 4.7
8 -19 1 10.6 7
8 -19 1 6 5
-8 19 -1 12.5 5.9
8 19 1 1.6 4.3
8 19 1 -4.9 12.2
-6 -20 1 3.5 4.4
6 -20 -1 1.2 3.6
6 -20 -1 1.2 3.8
6 -20 -1 13.3 6.9
-6 -20 1 8.5 4.7
6 20 -1 5.3 4
6 20 -1 0.9 11.6
-6 20 1 8.2 6.4
-5 -20 1 96.59 23.1
5 -20 -1 114.89 11.9
-5 -20 1 116.39 10.3
5 -20 -1 107.29 9.3
-5 -20 1 135.19 12.1
-5 20 1 107.79 13.3
5 20 -1 128.89 14.7
5 20 -1 147.69 11.4
5 20 -1 113.59 20.8
4 -20 -1 17.6 5.2
-4 -20 1 22.8 5.2
-4 -20 1 11.2 5.7
4 -20 -1 30.9 5.4
-4 -20 1 13.9 9.3
4 20 -1 -0.3 10.3
4 20 -1 8.8 6.8
-4 20 1 6.1 5.8
4 20 -1 20.5 7.7
3 -20 -1 4.4 3.6
3 -20 -1 8.3 4.2
-3 -20 1 2.9 3.9
-3 -20 1 -4.3 5.1
-3 -20 1 2 2.9
3 -20 -1 6.4 3.3
3 20 -1 1.2 4.9
3 20 -1 -0.5 3.2
-3 20 1 0.6 4.4
3 20 -1 -2 7.9
3 20 -1 -0.2 4.5
2 -20 -1 -3.2 2.8
-2 -20 1 0.8 2.8
2 -20 -1 1.3 2.8
2 -20 -1 -3.8 3.2
-2 -20 1 0.6 2.5
2 20 -1 2.4 4.6
2 20 -1 -1.9 4.5
-2 20 1 -2 4.4
2 20 -1 0.1 2.9
1 -20 -1 15.2 4.6
1 -20 -1 9.5 3.7
1 -20 -1 1.7 3
-1 -20 1 9.6 3.7
1 20 -1 6.9 4.8
1 20 -1 -3.1 5.6
-1 20 1 9.4 5
1 20 -1 8.9 3.1
1 20 -1 8.9 7.8
0 -20 -1 4.6 3.6
0 -20 1 4.3 3
0 -20 1 4.2 3.3
0 -20 -1 4.6 3.2
0 20 -1 11.1 2.6
0 20 -1 12.8 7.1
0 20 -1 -0.1 4.8
0 20 1 10.9 5.6
-1 -20 -1 26.3 4.6
-1 -20 -1 27.6 5.4
1 -20 1 30.9 6.5
1 -20 1 18.1 4.5
-1 20 -1 20.7 7.9
-1 20 -1 4.7 5.8
1 20 1 19.4 6.9
-1 20 -1 17.4 7.4
-1 20 -1 16.5 3.4
1 20 1 18.9 6.6
-2 -20 -1 1.3 2.1
-2 -20 -1 2.5 3.5
2 -20 1 5.8 3.6
2 -20 1 5.6 3.7
2 20 1 8.9 6
2 20 1 -0.4 6.5
-2 20 -1 -12.9 5.3
-2 20 -1 8.1 4.6
-3 -20 -1 7.8 8.3
3 -20 1 21.8 5.4
-3 -20 -1 29 5
3 -20 1 22.5 6
-3 -20 -1 26.3 6.7
3 20 1 28.3 8.1
-3 20 -1 23.2 7.8
-3 20 -1 15.4 6
3 20 1 26.6 9.5
-3 20 -1 12.2 7.3
3 20 1 30.2 3.6
-4 -20 -1 42 12
-4 -20 -1 36.3 7.4
4 -20 1 47.8 8.6
-4 -20 -1 38 6.7
4 20 1 42.4 9.7
4 20 1 60.29 5.6
-4 20 -1 39.4 9.9
-4 20 -1 58.89 9.3
-4 20 -1 45.3 9.5
-5 -20 -1 49.5 8.2
5 -20 1 57.19 7.8
-5 -20 -1 71.69 7.9
5 -20 1 61.49 9.1
-5 -20 -1 70.59 18.7
5 -20 1 70.29 15.5
-5 20 -1 65.79 10.1
-5 20 -1 81.69 12.7
5 20 1 70.19 7.4
5 20 1 93.09 16.2
5 20 1 81.59 13.1
-6 -20 -1 10.3 4.4
6 -20 1 2.7 6.7
6 -20 1 18.4 5.6
6 -20 1 17.1 5.8
-6 -20 -1 22.1 5.8
6 -20 1 17.7 4.5
6 20 1 19.8 7.4
6 20 1 18.1 10.4
-6 20 -1 11 6.3
-4 -21 1 15.8 5.5
-4 -21 1 7.3 4.6
4 -21 -1 1 4
4 -21 -1 9.3 4.7
-4 21 1 5.4 5.8
4 21 -1 11.7 6.6
4 21 -1 18.4 13.7
-3 -21 1 50.09 8.7
3 -21 -1 59.19 7.8
3 -21 -1 67.29 9.3
3 21 -1 58.59 10.9
-3 21 1 47.3 9.7
2 -21 -1 -1.7 3.4
-2 -21 1 -1.4 3.7
2 -21 -1 -0.6 2.5
2 21 -1 1.7 4.6
2 21 -1 3.2 4.1
-2 21 1 2.3 4.9
-1 -21 1 2.2 3.2
1 -21 -1 3.2 3.3
1 -21 -1 5.7 3.4
-1 -21 1 11.2 4.7
1 21 -1 -14.6 8.4
1 21 -1 4.3 5
-1 21 1 3.4 5.3
0 -21 1 7.2 3.2
0 -21 1 4.3 4.1
0 -21 -1 -7.8 3.7
0 -21 -1 0.7 3
0 21 -1 -17.6 7.9
0 21 -1 3.9 5.4
0 21 1 2.2 4.6
1 -21 1 233.58 15.6
1 -21 1 232.08 15.2
-1 -21 -1 210.28 20.3
-1 -21 -1 227.38 13.5
1 21 1 237.58 20
-1 21 -1 272.57 19.8
-1 21 -1 272.27 21.1
2 -21 1 12.1 4.6
2 -21 1 9.8 4.4
2 21 1 -0.9 9.6
-2 21 -1 10.4 6.8
-2 21 -1 -1.2 10.1
2 21 1 8.4 6
3 -21 1 16.9 5.3
3 -21 1 16.2 4.9
-3 -21 -1 32.5 6.6
3 21 1 19.2 7.3
-3 21 -1 28.8 7.9
-4 -21 -1 3.7 3.4
4 -21 1 -2 3.3
-4 -21 -1 8.3 5
4 -21 1 4.3 4
4 21 1 6.1 6
-4 21 -1 2 5.2
17 0 -2 2.8 8.6
17 0 -2 0.3 3.4
17 0 -2 3.8 4.8
-17 0 2 1.2 4
16 0 -2 174.18 15.8
16 0 -2 188.08 14.5
-16 0 2 163.58 13.6
16 0 -2 132.79 23.6
15 0 -2 2.9 4.4
15 0 -2 5.4 9.2
15 0 -2 2.3 3.6
14 0 -2 36.2 14
14 0 -2 12.6 5.2
14 0 -2 26 5.9
-14 0 2 22.8 6.8
-13 0 2 3.5 3.1
13 0 -2 -0.4 2.5
13 0 -2 -3.2 4.8
-13 0 2 3.6 3.1
13 0 -2 0.1 2.8
-12 0 2 344.07 31.4
-12 0 2 439.26 21.5
-12 0 2 373.26 20.9
12 0 -2 437.06 24
12 0 -2 443.76 36
12 0 -2 386.36 20.9
-11 0 2 -1.8 2.2
11 0 -2 0.7 2.1
11 0 -2 -0.7 2.2
11 0 -2 0.8 2.4
-11 0 2 -0.9 4.3
11 0 -2 -1.8 2.9
-11 0 2 -1.5 1.8
10 0 -2 49 6.8
-10 0 2 50.19 6.7
10 0 -2 54.09 8.1
-10 0 2 32.8 9.5
10 0 -2 49.6 12.9
10 0 -2 53.09 7
-10 0 2 43.2 6.3
9 0 -2 2.1 2.1
-9 0 2 0.5 2.2
9 0 -2 -3.6 3.6
9 0 -2 -0.3 2
9 0 -2 -0.8 2.2
-9 0 2 2.2 1.9
-9 0 2 1.7 4.1
8 0 -2 194.18 19.1
-8 0 2 177.78 12.3
8 0 -2 193.98 11.5
-8 0 2 199.48 11.3
8 0 -2 212.68 11.6
-8 0 2 174.08 17.5
8 0 -2 202.78 13
7 0 -2 0.2 1.4
7 0 -2 0.3 3.2
7 0 -2 2.3 1.9
-7 0 2 1.6 2
-7 0 2 1.7 1.8
-7 0 2 2.6 2.6
7 0 -2 1.4 1.9
6 0 -2 24.6 3.6
6 0 -2 23.3 3.5
-6 0 2 26.7 3.8
-6 0 2 40.6 8.5
-6 0 2 21.7 3.6
6 0 -2 20.1 6.8
5 0 -2 1.6 2.3
5 0 -2 1.2 1.3
-5 0 2 -1 1.8
5 0 -2 1.1 1.5
-5 0 2 0.1 1.3
-5 0 2 2.2 1.5
-4 0 2 104.99 9.9
4 0 -2 107.59 6.3
-4 0 2 116.69 6.3
-4 0 2 117.89 6.3
4 0 -2 99.99 9.9
4 0 -2 116.09 6.2
-3 0 2 -0.7 0.7
-3 0 2 0.9 2.2
3 0 -2 -0.7 0.7
3 0 -2 -0.2 0.8
3 0 -2 -3.1 1.2
-3 0 2 0.5 1
-2 0 2 8.2 1.4
2 0 -2 5 2
-2 0 2 14.4 3.4
-2 0 2 8.2 1.4
-2 0 2 10.2 1.4
2 0 -2 10 1.5
2 0 -2 9.6 1.4
-1 0 2 0.3 1
-1 0 2 0.7 0.5
-1 0 2 0.5 0.5
1 0 -2 0.7 0.5
1 0 -2 0.7 1.1
1 0 -2 0.7 0.5
-1 0 2 0.2 0.4
1 0 -2 0.6 0.5
0 0 2 334.37 14.4
0 0 -2 347.17 12.6
0 0 2 320.77 12.4
0 0 -2 348.87 12.4
0 0 -2 347.17 14.2
-1 0 -2 2.7 0.7
1 0 2 1.9 0.5
1 0 2 1.3 0.5
1 0 2 3 0.7
1 0 2 1.3 1.3
-1 0 -2 1.1 0.9
-1 0 -2 1.6 0.5
-1 0 -2 2.4 0.7
3 0 2 6.1 1.6
-3 0 -2 9.7 3.7
3 0 2 4.3 1.3
-3 0 -2 4.8 1.4
-3 0 -2 7.1 1.7
3 0 2 7.5 3.5
-3 0 -2 4.2 1.3
3 0 2 2.7 1.2
-4 0 -2 279.57 11.9
4 0 2 245.78 16.8
4 0 2 260.87 12
-4 0 -2 280.67 12.4
4 0 2 262.97 11.6
-4 0 -2 254.87 17.2
4 0 2 258.47 11.8
-4 0 -2 256.97 11.8
5 0 2 1.2 1.5
-5 0 -2 0.9 1.6
-5 0 -2 1.1 1.5
5 0 2 0.5 1.1
5 0 2 1.3 2.3
-5 0 -2 0.6 1.3
5 0 2 1.7 1.4
-5 0 -2 3.7 3.7
6 0 2 6.8 2
6 0 2 3.7 3.3
-6 0 -2 6.1 2.2
-6 0 -2 7 2.3
-6 0 -2 4.7 3.7
6 0 2 3.7 2
6 0 2 5.1 2.2
7 0 2 0.7 1.5
7 0 2 2.6 5.3
-7 0 -2 0.4 0.9
-7 0 -2 0.5 3.1
-7 0 -2 0.6 1.8
7 0 2 0.7 1.3
7 0 2 -0.4 1.1
-7 0 -2 3.8 2.1
-8 0 -2 38.9 9.9
-8 0 -2 51.39 3.5
8 0 2 55.79 12.1
8 0 2 51.49 5.2
-8 0 -2 48.9 5.3
-8 0 -2 58.69 5.6
8 0 2 50.79 5.8
8 0 2 51.19 6
9 0 2 2.2 4.3
9 0 2 0.4 1.9
-9 0 -2 1.3 1
-9 0 -2 0.6 2.1
9 0 2 0 1.6
-9 0 -2 0.4 2
9 0 2 -0.9 1.7
-9 0 -2 0.1 3
-10 0 -2 115.39 9.3
10 0 2 117.59 9.1
-10 0 -2 85.19 15.6
10 0 2 98.19 17.6
10 0 2 122.59 9.2
-10 0 -2 117.09 9.2
10 0 2 126.99 10
-11 0 -2 -2.7 2.1
-11 0 -2 -0.4 5.1
-11 0 -2 0.6 2.7
11 0 2 -0.6 4.7
11 0 2 2 2.4
11 0 2 2 2.8
-12 0 -2 625.54 29.1
12 0 2 617.34 28.7
-12 0 -2 594.84 29.2
12 0 2 621.04 30.1
12 0 2 652.63 45.3
-12 0 -2 571.14 43.5
-13 0 -2 3.2 3
13 0 2 -1.2 2.7
13 0 2 11 8.8
13 0 2 -0.7 3.1
14 0 2 41.1 15.2
14 0 2 37.4 7.3
14 0 2 37.6 7
-14 0 -2 36.5 7.1
-14 0 -2 33.6 6.9
15 0 2 -0.3 7.3
15 0 2 4.1 4.8
-15 0 -2 1.8 3.4
16 0 2 268.57 17.6
16 0 2 230.28 18.3
-16 0 -2 304.87 18.7
-17 0 -2 -3.3 4.1
17 0 2 2.4 3.1
17 0 2 0.7 5.1
17 0 2 -6.3 7.7
-17 -1 2 14.7 5.7
17 -1 -2 2 4
17 -1 -2 3.1 4.7
17 -1 -2 -8.1 10
17 1 -2 1 3.7
17 1 -2 3.6 8.2
17 1 -2 4 5.4
-17 1 2 -0.8 3.3
16 -1 -2 -7.4 7.2
-16 -1 2 -3.5 3.4
16 -1 -2 0.6 3.8
16 -1 -2 4 4.6
-16 1 2 1.2 3.7
16 1 -2 -2.4 4.1
16 1 -2 -3 8.7
16 1 -2 4 3.9
15 -1 -2 241.58 18.8
15 -1 -2 283.77 39.4
-15 -1 2 257.27 17.2
15 -1 -2 261.77 17.2
-15 1 2 272.07 17.2
15 1 -2 220.38 33.5
15 1 -2 243.58 17.3
15 1 -2 264.77 21.7
14 -1 -2 228.48 32.6
14 -1 -2 290.27 20
-14 -1 2 244.48 16.2
14 -1 -2 240.28 18.3
14 1 -2 236.88 17.6
14 1 -2 241.28 29.2
14 1 -2 223.58 15.6
-14 1 2 214.38 15.2
13 -1 -2 272.37 18.7
13 -1 -2 254.27 16.2
-13 -1 2 264.77 16.4
13 -1 -2 224.48 36.4
-13 -1 2 240.28 16.2
-13 1 2 227.68 15.8
13 1 -2 262.77 16.6
13 1 -2 311.27 31.5
-13 1 2 253.67 15.8
13 1 -2 257.87 18
12 -1 -2 97.49 10.2
-12 -1 2 90.99 8.8
12 -1 -2 69.69 15.9
-12 -1 2 74.89 7.9
12 -1 -2 76.19 8.1
-12 -1 2 62.09 14.7
12 -1 -2 80.59 7.9
12 1 -2 141.49 25.2
12 1 -2 95.89 8.9
-12 1 2 74.39 7.7
-12 1 2 73.59 7.8
12 1 -2 89.59 11.4
-11 -1 2 382.96 32.5
11 -1 -2 458.95 35.3
11 -1 -2 439.86 22.3
11 -1 -2 447.76 21.8
-11 -1 2 429.56 22
-11 -1 2 439.46 22.1
11 -1 -2 468.55 24.8
11 1 -2 415.46 21.7
-11 1 2 431.36 21.9
-11 1 2 454.75 21.6
11 1 -2 457.15 35.9
11 1 -2 413.56 23.4
-10 -1 2 56.19 7.1
10 -1 -2 59.19 7.1
10 -1 -2 40.2 11.2
-10 -1 2 52.19 6.9
10 -1 -2 56.29 8.3
-10 -1 2 38.9 10.2
10 -1 -2 44.1 6.2
10 1 -2 49.1 6.8
-10 1 2 43.8 6.2
-10 1 2 42.8 11.9
-10 1 2 45.1 6.1
10 1 -2 45.1 11.6
10 1 -2 49.99 7.6
10 1 -2 43.6 6.4
-9 -1 2 1075.79 57.29
9 -1 -2 1063.09 57.09
9 -1 -2 1126.29 44.1
-9 -1 2 1154.88 44.6
-9 -1 2 1116.69 44.5
9 -1 -2 1122.59 47
9 -1 -2 1105.79 44.5
-9 1 2 1069.89 56.19
-9 1 2 1110.09 43.8
-9 1 2 1155.28 44.3
9 1 -2 1111.29 58.49
9 1 -2 1096.49 46.3
9 1 -2 1076.49 44.2
9 1 -2 1051.49 44.3
-8 -1 2 107.99 16.5
8 -1 -2 86.99 6.9
8 -1 -2 94.49 8.8
-8 -1 2 95.89 7.2
-8 -1 2 98.59 7.5
8 -1 -2 96.09 14.7
8 -1 -2 85.19 7
-8 1 2 87.59 6.8
-8 1 2 93.79 7.1
8 1 -2 87.49 14.2
-8 1 2 70.69 11.2
8 1 -2 74.19 6.8
8 1 -2 89.99 8.2
8 1 -2 105.09 9.9
-7 -1 2 127.69 8.6
7 -1 -2 121.19 8.3
7 -1 -2 158.28 15.5
7 -1 -2 120.99 8.2
-7 -1 2 125.59 8.3
7 -1 -2 136.79 10.2
-7 -1 2 135.29 14.5
7 1 -2 120.39 8.1
-7 1 2 133.19 8.2
-7 1 2 144.59 8.4
7 1 -2 134.59 8.5
7 1 -2 121.59 14.3
-7 1 2 138.69 14
6 -1 -2 810.42 40.6
6 -1 -2 775.72 33.9
6 -1 -2 807.32 31.9
-6 -1 2 827.82 41.3
-6 -1 2 827.32 32.2
6 -1 -2 807.82 31.8
-6 -1 2 829.02 32.3
6 1 -2 804.82 32
-6 1 2 822.62 40.3
-6 1 2 795.42 31.7
6 1 -2 777.12 32.1
6 1 -2 855.41 42.2
-6 1 2 806.62 31.6
-5 -1 2 813.92 31.4
-5 -1 2 804.42 39.1
-5 -1 2 799.62 31.4
5 -1 -2 824.72 31.1
5 -1 -2 840.72 31.3
-5 1 2 830.22 38.4
5 1 -2 776.32 31.3
5 1 -2 802.12 39.5
-5 1 2 820.62 30.9
5 1 -2 760.02 31.2
-5 1 2 815.92 31.1
4 -1 -2 112.49 10.3
4 -1 -2 120.79 6.5
-4 -1 2 140.79 11.6
-4 -1 2 133.69 7.1
-4 -1 2 130.99 6.9
4 -1 -2 120.29 6.6
4 1 -2 137.19 5.4
-4 1 2 119.79 6.5
-4 1 2 116.69 10.3
4 1 -2 132.09 7
-4 1 2 113.19 6.3
4 1 -2 130.89 7
-3 -1 2 112.69 5.8
-3 -1 2 125.99 9.8
3 -1 -2 114.39 5.5
-3 -1 2 101.79 5.7
3 -1 -2 107.79 5.5
3 -1 -2 91.89 8.4
3 1 -2 126.29 9.9
-3 1 2 106.79 5.4
-3 1 2 104.69 8.5
3 1 -2 108.79 5.8
-3 1 2 104.69 5.3
3 1 -2 111.79 5.9
2 -1 -2 490.05 16.7
-2 -1 2 429.36 17.1
-2 -1 2 417.66 17
2 -1 -2 471.05 19.8
2 -1 -2 422.56 16.2
2 -1 -2 471.55 16.7
2 1 -2 401.16 20.4
-2 1 2 485.35 16.5
-2 1 2 459.35 16.6
-2 1 2 507.45 19.9
2 1 -2 390.46 16.9
2 1 -2 414.66 17
-1 -1 2 1016.7 38.4
-1 -1 2 1074.39 38.4
-1 -1 2 1070.39 41.5
1 -1 -2 1072.29 39.4
-1 -1 2 1119.89 38.4
1 -1 -2 1053.39 37.7
1 -1 -2 1084.79 37.6
1 -1 -2 1099.09 37.9
1 1 -2 1014.8 38.4
-1 1 2 1078.19 37.8
1 1 -2 1056.19 38.3
-1 1 2 1108.49 39.4
1 1 -2 1091.19 41.6
-1 1 2 1056.49 37.5
1 1 -2 1123.39 38.4
1 1 -2 1102.99 38.4
1 1 -2 1126.79 42.2
0 -1 2 131.99 5.3
0 -1 2 114.49 5.1
0 -1 2 135.89 5.3
0 -1 -2 126.09 4.7
0 -1 2 125.79 5.3
0 -1 -2 118.49 4.6
0 -1 2 131.49 5.4
0 -1 -2 119.29 5.7
0 1 -2 127.29 5.2
0 1 -2 131.39 7.1
0 1 -2 128.09 5.3
0 1 -2 132.49 5.4
0 1 -2 129.19 7.4
0 1 2 115.99 4.7
0 1 -2 130.39 5.3
-1 -1 -2 277.57 10
1 -1 2 264.57 12.9
1 -1 2 277.17 10.7
-1 -1 -2 279.17 10.3
-1 -1 -2 276.97 10.4
-1 -1 -2 270.57 12.6
1 -1 2 283.77 10.5
1 -1 2 264.07 10.3
1 1 2 280.47 12.6
-1 1 -2 255.17 12.8
1 1 2 247.48 10.2
-1 1 -2 274.17 10.4
-1 1 -2 272.27 10.5
-1 1 -2 274.37 10.8
1 1 2 282.77 10
-2 -1 -2 60.19 3.6
-2 -1 -2 59.99 3.3
2 -1 2 79.19 6.6
2 -1 2 70.59 4
2 -1 2 58.69 3.6
-2 -1 -2 58.79 6.2
2 -1 2 64.49 3.5
2 1 2 60.29 3.1
-2 1 -2 67.79 3.5
-2 1 -2 72.39 4.2
-2 1 -2 74.39 6.5
2 1 2 61.49 3.6
2 1 2 60.39 3.5
-2 1 -2 59.79 3.5
-3 -1 -2 184.78 8.5
3 -1 2 150.08 11.7
-3 -1 -2 224.48 13.6
3 -1 2 181.58 8.5
-3 -1 -2 199.48 8.5
3 -1 2 161.58 8.6
-3 1 -2 169.88 12.4
3 1 2 210.38 8.3
-3 1 -2 191.58 9.2
-3 1 -2 174.98 8.3
-3 1 -2 181.98 8.4
3 1 2 181.68 8.3
3 1 2 189.48 8.6
3 1 2 193.68 13
-4 -1 -2 180.18 7.5
4 -1 2 161.78 8.7
4 -1 2 157.68 7.9
-4 -1 -2 174.68 8.3
-4 -1 -2 168.18 13.3
4 -1 2 156.28 12.8
-4 -1 -2 173.38 8.4
4 -1 2 153.68 8.1
-4 1 -2 154.38 8
4 1 2 168.08 8
4 1 2 169.08 13.4
4 1 2 182.78 8.3
-4 1 -2 141.89 12.4
4 1 2 157.48 8.2
-4 1 -2 149.69 8.7
-4 1 -2 136.39 7.8
5 -1 2 2190.88 77.49
-5 -1 -2 2166.98 76.29
5 -1 2 2152.78 77.89
5 -1 2 2091.49 78.49
-5 -1 -2 2195.28 77.89
-5 -1 -2 2139.59 87.39
-5 -1 -2 2084.79 77.89
5 -1 2 2041.6 86.19
-5 1 -2 2141.29 79.09
5 1 2 2159.18 77.89
5 1 2 2168.38 77.69
-5 1 -2 2158.58 86.89
-5 1 -2 2171.08 77.69
5 1 2 2196.48 77.79
-5 1 -2 2204.08 77.79
6 -1 2 852.01 34.8
6 -1 2 883.11 33.7
-6 -1 -2 836.12 31.9
-6 -1 -2 829.22 43.4
-6 -1 -2 921.21 34.5
6 -1 2 920.41 44
-6 -1 -2 877.21 34.1
6 -1 2 850.81 34
-6 1 -2 895.41 35.7
6 1 2 867.41 33.8
-6 1 -2 885.21 34
6 1 2 855.61 43.8
-6 1 -2 881.01 43.6
6 1 2 807.22 33.8
-6 1 -2 842.82 33.7
6 1 2 831.82 34
-7 -1 -2 6.8 4.2
7 -1 2 9.3 2.3
-7 -1 -2 6.4 2.4
7 -1 2 13.7 5.5
7 -1 2 7.5 2.8
7 -1 2 8.7 2.4
-7 -1 -2 6.1 2.4
-7 -1 -2 9.9 1.9
7 1 2 11.2 3
7 1 2 10.4 2.7
-7 1 -2 7.9 2.4
7 1 2 6.9 2.3
7 1 2 18.9 7.8
-7 1 -2 8.8 4.2
-7 1 -2 8.9 2.4
-8 -1 -2 56.79 12.8
-8 -1 -2 46.5 3.5
8 -1 2 53.59 5.9
-8 -1 -2 42.8 5.8
8 -1 2 31.3 7.6
8 -1 2 44.9 5
8 -1 2 44.7 5.5
-8 -1 -2 49.1 5.3
-8 1 -2 53.49 5.5
8 1 2 51.09 5.5
8 1 2 46.6 5.1
8 1 2 34.7 8.7
-8 1 -2 63.39 13.5
-8 1 -2 48.6 5.2
8 1 2 49.8 5.2
-9 -1 -2 12.5 2.1
-9 -1 -2 12.4 3.4
9 -1 2 10.7 3.1
-9 -1 -2 10.6 5.3
9 -1 2 17.4 4.2
9 -1 2 10.2 3.3
-9 -1 -2 10.6 3.5
9 -1 2 11.7 4.6
-9 1 -2 6 5.7
9 1 2 7.6 2.9
-9 1 -2 11.2 3.2
9 1 2 7.6 3
-9 1 -2 11.1 3.2
9 1 2 12.3 6.4
9 1 2 13.1 3.6
-10 -1 -2 2 2.5
-10 -1 -2 0.4 4.2
10 -1 2 2.2 2.4
10 -1 2 -1.2 1.6
10 -1 2 -1.9 2.1
10 -1 2 8.4 7.3
-10 -1 -2 1.6 2
10 1 2 2.6 5
-10 1 -2 0.1 2.1
10 1 2 2.5 2.5
10 1 2 0.8 2
-10 1 -2 -1 3.1
-10 1 -2 0.5 2.2
10 1 2 2.1 2.4
-11 -1 -2 150.28 11.6
11 -1 2 185.78 13.1
-11 -1 -2 162.98 11.7
11 -1 2 156.48 11.1
11 -1 2 164.98 24.6
-11 -1 -2 177.28 27.1
11 1 2 162.48 11.9
-11 1 -2 183.48 21.5
11 1 2 151.68 11.2
11 1 2 176.48 25.7
-11 1 -2 174.88 12
-11 1 -2 173.28 11.8
11 1 2 159.68 11.9
12 -1 2 5.1 3.1
-12 -1 -2 3.1 3.5
-12 -1 -2 8.2 3.9
-12 -1 -2 10.4 7.8
12 -1 2 5.5 8.4
12 -1 2 11.1 3.9
12 1 2 6.7 3.4
-12 1 -2 2.6 3.2
12 1 2 0.7 5.2
12 1 2 4.3 3.1
-12 1 -2 0.7 2.5
-12 1 -2 6.7 7.6
-13 -1 -2 2 3.2
-13 -1 -2 -7.6 6.8
13 -1 2 6.7 3.6
13 -1 2 0.2 3
-13 -1 -2 -1.6 3.4
13 -1 2 -5.3 5.8
13 1 2 -2 5.4
13 1 2 4.8 3.7
13 1 2 3.8 3.1
-13 1 -2 7.6 3.8
-13 1 -2 -1.7 2.9
14 -1 2 11.5 10
14 -1 2 6.1 3.7
14 -1 2 17.3 5.4
-14 -1 -2 21.9 5.7
-14 -1 -2 15.6 5.2
14 1 2 7.9 7
-14 1 -2 19.6 4.9
14 1 2 15.4 4.7
14 1 2 17 4.6
15 -1 2 20.6 13
15 -1 2 20.5 6.2
15 -1 2 18.6 5.4
-15 -1 -2 30 6.5
15 1 2 16.7 5.1
15 1 2 14.3 5.3
15 1 2 22.8 10.9
-15 1 -2 18.9 5
16 -1 2 3.4 3.4
-16 -1 -2 -0.3 3.2
16 -1 2 5.2 8.8
16 -1 2 -1.1 3.4
-16 1 -2 2 3.4
16 1 2 0.2 3.4
16 1 2 -5.7 6.7
16 1 2 -3.4 3.3
17 -1 2 47.3 7.7
17 -1 2 66.99 20.5
-17 -1 -2 52.09 8.3
17 -1 2 50.09 9.2
-17 1 -2 39.1 8.5
17 1 2 45.7 8.8
17 1 2 68.79 18.8
17 1 2 48.4 8.7
17 -2 -2 69.79 12.4
17 -2 -2 28.1 23.9
17 -2 -2 75.59 10.2
-17 -2 2 107.89 11.4
-17 2 2 91.99 11
17 2 -2 82.29 11.1
17 2 -2 62.59 19.6
17 2 -2 86.49 12.8
16 -2 -2 -0.1 4.1
16 -2 -2 6.9 8.4
16 -2 -2 3.8 4.3
-16 -2 2 4.5 4.1
16 2 -2 5 4.1
16 2 -2 0.5 3.7
-16 2 2 0.5 3.1
16 2 -2 3.2 8.7
15 -2 -2 56.19 8.9
15 -2 -2 29 13.8
-15 -2 2 68.99 9.4
15 -2 -2 55.69 10
15 2 -2 47.2 8.9
15 2 -2 72.09 9.9
-15 2 2 59.39 8.4
15 2 -2 32.8 12.3
-14 -2 2 -1.9 3
14 -2 -2 -6.4 4.7
14 -2 -2 3.2 4.5
14 -2 -2 7 3.6
-14 -2 2 4.9 3.6
-14 2 2 3 3.1
14 2 -2 -0.7 8.1
14 2 -2 -0.4 3.1
14 2 -2 0.9 3.7
-13 -2 2 162.48 15.3
13 -2 -2 189.88 13
-13 -2 2 202.28 13.8
13 -2 -2 149.09 33.8
13 -2 -2 163.38 14.9
-13 2 2 181.18 12.5
-13 2 2 156.08 12.3
13 2 -2 142.99 25.9
13 2 -2 198.08 15
13 2 -2 177.08 13.1
-12 -2 2 203.18 13.7
-12 -2 2 206.48 24.6
12 -2 -2 179.18 13
12 -2 -2 206.98 29
-12 -2 2 188.18 13.4
12 -2 -2 176.68 12.6
12 -2 -2 203.18 15.6
12 2 -2 188.88 28.6
12 2 -2 208.48 13.7
12 2 -2 187.78 14.5
-12 2 2 203.58 12.8
-11 -2 2 33.1 6
11 -2 -2 17.3 5.3
11 -2 -2 31.8 5.7
-11 -2 2 40.2 12.7
11 -2 -2 28.3 5
11 -2 -2 43.1 13.4
-11 -2 2 27.3 5.4
-11 2 2 23.5 4.8
11 2 -2 20.3 4.9
11 2 -2 29.8 11.4
-11 2 2 30.2 5.3
11 2 -2 21.2 5.5
-10 -2 2 -0.4 2
10 -2 -2 3 2.7
10 -2 -2 6.5 4.9
-10 -2 2 3 4.7
-10 -2 2 8.2 3.4
10 -2 -2 -1.9 2.5
10 -2 -2 2.8 2.3
10 2 -2 3.9 3.3
-10 2 2 1.4 3.6
10 2 -2 8.1 2.7
10 2 -2 1.9 5.8
10 2 -2 -0.4 2.4
-10 2 2 1.9 2.4
-10 2 2 1.2 2.3
9 -2 -2 562.54 25
9 -2 -2 571.34 25.5
-9 -2 2 569.24 25.8
-9 -2 2 620.24 38.4
-9 -2 2 588.54 25.9
9 -2 -2 560.34 36.3
9 -2 -2 568.54 28
-9 2 2 537.95 35.3
-9 2 2 584.84 25.2
9 2 -2 549.45 25.4
9 2 -2 552.64 25.6
9 2 -2 520.95 36.5
9 2 -2 554.74 26.9
-9 2 2 568.04 24.6
-8 -2 2 351.96 26.9
-8 -2 2 351.26 17.5
8 -2 -2 365.36 17.2
8 -2 -2 378.46 17.6
-8 -2 2 362.36 17.9
8 -2 -2 376.36 20
8 -2 -2 365.66 26.3
-8 2 2 372.36 17.4
8 2 -2 357.76 17.6
8 2 -2 318.57 17.2
-8 2 2 383.36 17
-8 2 2 386.26 26.4
8 2 -2 327.47 26.6
-7 -2 2 3.7 2.1
7 -2 -2 5.4 2.2
7 -2 -2 1.3 2.3
-7 -2 2 0.8 1.8
-7 -2 2 -2.8 2.5
7 -2 -2 1.7 1.9
7 -2 -2 1.4 2.9
7 2 -2 1.8 2.9
-7 2 2 5.3 2
7 2 -2 2.9 1.9
7 2 -2 3.2 2
-7 2 2 -1.1 2.2
-7 2 2 4 1.9
-6 -2 2 768.52 29.3
6 -2 -2 720.43 31
6 -2 -2 661.33 28.2
-6 -2 2 750.72 29.1
6 -2 -2 711.93 36.8
-6 -2 2 683.63 37.4
6 -2 -2 722.23 28.3
6 2 -2 737.63 26.2
-6 2 2 708.13 27.9
-6 2 2 690.33 28.1
6 2 -2 681.13 37.8
6 2 -2 712.33 28.9
6 2 -2 700.93 28.8
-6 2 2 674.63 35.8
5 -2 -2 26.9 3.3
-5 -2 2 22.5 3.5
5 -2 -2 31.1 6.3
5 -2 -2 37.9 5.4
-5 -2 2 25.8 3.6
5 -2 -2 28.7 3.2
-5 2 2 19.8 4.9
5 2 -2 25.9 3.7
-5 2 2 28.4 3.4
-5 2 2 28.3 3
5 2 -2 31.9 8.2
5 2 -2 26.6 2.4
5 2 -2 25.2 3.8
4 -2 -2 231.68 9.8
-4 -2 2 217.38 15.5
-4 -2 2 215.78 10.3
-4 -2 2 203.88 10.2
4 -2 -2 212.58 9.6
4 -2 -2 208.68 11.5
4 -2 -2 221.38 14.4
4 2 -2 235.98 9.2
-4 2 2 190.68 8.3
4 2 -2 218.08 10.3
4 2 -2 225.78 16
-4 2 2 227.58 14.4
4 2 -2 209.78 10.2
-4 2 2 207.68 9.6
-4 2 2 220.58 9.4
-3 -2 2 1474.95 56.49
3 -2 -2 1583.54 55.79
3 -2 -2 1563.64 55.79
-3 -2 2 1535.65 56.69
3 -2 -2 1631.64 60.79
-3 -2 2 1553.14 62.79
3 2 -2 1550.74 56.59
-3 2 2 1592.84 55.39
-3 2 2 1614.24 55.89
-3 2 2 1557.24 55.39
-3 2 2 1647.54 60.49
3 2 -2 1574.24 56.59
-3 2 2 1531.75 55.29
-2 -2 2 834.12 34.4
2 -2 -2 771.12 28.6
-2 -2 2 779.22 29.3
-2 -2 2 781.92 29.1
-2 -2 2 792.42 29.3
2 -2 -2 777.52 28.1
2 -2 -2 737.33 28.3
2 -2 -2 802.82 31.2
-2 2 2 744.13 28.2
-2 2 2 813.72 31
2 2 -2 802.32 34.1
-2 2 2 847.62 28.7
-2 2 2 785.92 27.8
-2 2 2 786.42 27.7
2 2 -2 806.32 29.4
2 2 -2 811.02 29.3
-1 -2 2 1756.42 61.59
-1 -2 2 1712.03 65.39
1 -2 -2 1741.03 60.49
-1 -2 2 1710.43 61.49
1 -2 -2 1747.13 61.49
-1 -2 2 1798.72 66.49
1 -2 -2 1926.61 61.69
-1 -2 2 1656.83 61.59
1 2 -2 1601.04 65.59
1 2 -2 1786.32 61.59
1 2 -2 1591.14 61.39
1 2 -2 1785.62 61.79
-1 2 2 1794.42 61.19
-1 2 2 1742.33 60.29
1 2 -2 1781.72 61.39
0 -2 2 444.56 17.4
0 -2 -2 452.75 16.5
0 -2 2 475.05 17.6
0 -2 -2 488.45 17.9
0 -2 2 436.16 17.4
0 -2 2 527.45 20.5
0 -2 -2 481.05 17.4
0 -2 2 453.55 17.4
0 2 -2 442.56 17.5
0 2 -2 482.45 17.5
0 2 -2 476.15 17.6
0 2 2 486.45 17.9
0 2 2 490.05 17.1
0 2 -2 473.15 17.5
0 2 -2 507.95 21
0 2 -2 436.06 17.4
-1 -2 -2 3943.81 137.49
1 -2 2 3951 138.69
1 2 2 3734.53 137.29
-1 2 -2 3899.11 138.49
-2 -2 -2 2575.94 90.19
-2 -2 -2 2584.04 89.19
2 -2 2 2627.54 90.19
-2 -2 -2 2447.26 94.49
-2 -2 -2 2618.94 90.29
2 -2 2 2641.14 94.69
2 -2 2 2657.23 90.99
-2 -2 -2 2699.43 90.59
2 2 2 2447.56 88.99
-2 2 -2 2622.04 91.19
2 2 2 2474.05 94.39
2 2 2 2591.64 90.09
2 2 2 2302.67 90.29
-2 2 -2 2498.05 89.99
-2 2 -2 2746.63 95.09
-3 -2 -2 200.78 9.4
3 -2 2 206.28 9
3 -2 2 200.28 10
3 -2 2 220.48 13.7
-3 -2 -2 227.98 9.3
3 -2 2 205.08 9.3
-3 -2 -2 211.58 14.1
-3 -2 -2 208.18 9.4
3 2 2 205.58 8.5
3 2 2 206.38 9.4
-3 2 -2 237.78 14.3
-3 2 -2 217.48 9.3
3 2 2 209.68 13.8
-3 2 -2 204.78 10.3
3 2 2 198.48 9.2
-3 2 -2 207.08 9.2
-4 -2 -2 105.49 5.6
4 -2 2 96.69 5.6
-4 -2 -2 107.59 6.2
4 -2 2 98.69 6.6
4 -2 2 97.29 9.7
4 -2 2 90.49 5.8
-4 -2 -2 100.69 6.1
-4 -2 -2 99.59 10.3
4 2 2 114.59 6.2
-4 2 -2 102.39 5.8
4 2 2 123.79 11.3
4 2 2 106.49 5.5
4 2 2 105.19 6.2
-4 2 -2 99.49 6.9
-4 2 -2 93.79 5.7
-4 2 -2 103.49 10.1
-5 -2 -2 183.68 8.3
5 -2 2 165.98 14.2
-5 -2 -2 167.38 9
-5 -2 -2 161.78 9.1
5 -2 2 160.78 9.8
5 -2 2 150.68 8.3
-5 -2 -2 192.38 15.6
5 -2 2 166.98 9
5 2 2 181.98 8.8
5 2 2 187.88 9.4
-5 2 -2 163.88 8.7
5 2 2 167.98 8.9
-5 2 -2 179.78 14.9
-5 2 -2 152.88 9.9
-5 2 -2 164.18 8.8
-6 -2 -2 165.48 8.1
-6 -2 -2 173.68 9.9
6 -2 2 154.58 10.1
6 -2 2 152.08 8.8
6 -2 2 143.59 14.5
6 -2 2 162.88 9.4
-6 -2 -2 186.08 9.9
6 2 2 178.18 9.3
-6 2 -2 158.68 9.1
-6 2 -2 167.28 15.4
6 2 2 163.38 9.5
6 2 2 181.38 16.5
-6 2 -2 168.18 9.3
-6 2 -2 148.29 10.4
6 2 2 198.08 9.9
-7 -2 -2 1001.8 37.4
-7 -2 -2 1065.69 40.1
-7 -2 -2 1013.3 51.29
-7 -2 -2 995.9 40
7 -2 2 987 39.8
7 -2 2 998.9 39
7 -2 2 1044.9 50.79
-7 2 -2 1015.5 39.5
-7 2 -2 1012.2 51.19
7 2 2 980.1 50.69
-7 2 -2 1062.79 42.2
7 2 2 933.11 39.5
7 2 2 975.3 39.3
7 2 2 1003 39.5
-7 2 -2 1027.9 39.3
-8 -2 -2 626.54 25.4
-8 -2 -2 661.43 40.5
-8 -2 -2 707.53 29
8 -2 2 660.23 27.6
-8 -2 -2 696.73 28.7
8 -2 2 626.74 38.7
8 -2 2 624.54 28.1
8 -2 2 609.84 29.1
8 2 2 679.03 28.2
-8 2 -2 663.73 30.1
8 2 2 665.43 28.1
-8 2 -2 624.14 38.6
-8 2 -2 679.03 27.9
8 2 2 751.92 41.7
8 2 2 663.33 28.5
-9 -2 -2 19.2 4.2
9 -2 2 12 3.5
-9 -2 -2 15.8 7.6
-9 -2 -2 13.9 2.4
9 -2 2 13.1 4
9 -2 2 5 5
9 -2 2 11.3 3.2
-9 -2 -2 8.5 3.3
-9 2 -2 10.6 3
-9 2 -2 13.8 3.4
-9 2 -2 8.9 5.5
9 2 2 14.1 3.4
9 2 2 11.7 3.5
9 2 2 10.8 6.2
9 2 2 12.8 3.4
-10 -2 -2 178.68 21
-10 -2 -2 147.29 8.1
-10 -2 -2 157.18 11.3
-10 -2 -2 187.88 11.9
10 -2 2 161.88 10.7
10 -2 2 164.28 12.4
10 -2 2 162.98 11.3
10 -2 2 181.08 20.3
10 2 2 164.48 11.3
10 2 2 162.18 11.1
-10 2 -2 175.28 20.3
-10 2 -2 172.48 11.3
10 2 2 170.58 11.4
-10 2 -2 179.78 11.2
10 2 2 177.58 20.7
11 -2 2 457.05 35.4
11 -2 2 394.26 22.5
-11 -2 -2 434.56 22.1
-11 -2 -2 470.85 22.7
-11 -2 -2 413.36 34.6
11 -2 2 424.36 20.9
11 2 2 411.16 21.6
11 2 2 413.56 34.2
11 2 2 410.46 21.5
-11 2 -2 406.66 34
-11 2 -2 417.76 21
-11 2 -2 392.06 21.1
11 2 2 456.25 22
-12 -2 -2 -0.1 2.9
12 -2 2 2.2 2.9
-12 -2 -2 2.1 2.6
-12 -2 -2 16.8 9.8
12 -2 2 1 2.6
12 -2 2 -4.8 3.9
12 2 2 -0.2 2.8
-12 2 -2 1.7 2.7
12 2 2 3.6 7.2
-12 2 -2 2.8 6.9
12 2 2 0.5 2.5
-12 2 -2 2.6 2.4
13 -2 2 -0.1 2.8
-13 -2 -2 3.5 8.5
-13 -2 -2 0.3 3.2
13 -2 2 1.2 3
13 2 2 7 6.5
-13 2 -2 -1.2 2.9
13 2 2 -1 2.8
-13 2 -2 9 2.9
13 2 2 -1.8 2.6
14 -2 2 15.3 4.6
14 -2 2 22.2 6.5
-14 -2 -2 10.7 5
14 -2 2 8.9 8.3
-14 -2 -2 18 5.7
14 2 2 21 10
14 2 2 13.8 4.6
14 2 2 18.8 5.4
-14 2 -2 16.4 4.7
-15 -2 -2 25.7 6.1
15 -2 2 10.6 9.8
15 -2 2 22.6 6
15 -2 2 26.8 6.9
-15 2 -2 13.4 5.2
15 2 2 10.5 10.1
15 2 2 18.7 5.9
15 2 2 23.3 6
16 -2 2 0.1 3.4
-16 -2 -2 9.9 4.7
16 -2 2 -1 6.9
16 -2 2 6 4.8
16 2 2 -0.1 3.8
16 2 2 3.4 7.7
16 2 2 0.9 4
-16 2 -2 -1.6 3.4
-17 -2 -2 1.3 4.5
17 -2 2 2.6 5.2
17 -2 2 9.6 4.7
17 2 2 4.2 5.2
17 2 2 0.6 4.2
17 2 2 0.5 9
-17 2 -2 3.8 4.5
17 -3 -2 20.9 7.9
17 -3 -2 24.6 11.8
17 -3 -2 19.4 6
-17 -3 2 27.9 6.9
-17 3 2 19.4 5.4
17 3 -2 18.7 11.5
17 3 -2 16.7 6.1
17 3 -2 25.4 7.2
-16 -3 2 95.09 12.1
16 -3 -2 94.29 10
16 -3 -2 151.38 28.8
16 -3 -2 89.99 13.5
16 3 -2 84.39 11.6
16 3 -2 91.89 11.9
16 3 -2 75.19 18.3
-16 3 2 113.39 10.4
15 -3 -2 12.3 10.1
-15 -3 2 7.9 4.1
15 -3 -2 7.1 5.8
15 -3 -2 9 3.8
-15 3 2 1.1 3.4
-15 3 2 10.3 4.4
15 3 -2 15.4 5.6
15 3 -2 30 12.1
14 -3 -2 90.69 9.4
14 -3 -2 88.29 19.7
14 -3 -2 79.89 11.8
-14 -3 2 85.09 10.6
-14 -3 2 80.79 10.4
14 3 -2 106.89 24.3
14 3 -2 72.79 10.7
14 3 -2 104.79 10.3
-14 3 2 83.29 8.4
13 -3 -2 61.39 9.9
13 -3 -2 42.6 13.2
13 -3 -2 80.09 8
-13 -3 2 81.99 11.9
-13 -3 2 72.49 22.3
-13 3 2 80.99 7.9
13 3 -2 101.69 23
13 3 -2 90.79 11.6
13 3 -2 87.29 10.6
12 -3 -2 -0.3 3.8
-12 -3 2 3.3 3.3
12 -3 -2 4.8 3.6
12 -3 -2 0.2 3.1
-12 -3 2 4.7 3.5
12 -3 -2 2.9 3.3
-12 -3 2 8.6 9.1
12 3 -2 9 8.2
-12 3 2 1.2 2.8
-12 3 2 2.1 2.7
12 3 -2 7.8 3.9
12 3 -2 4.3 3
11 -3 -2 211.08 16.1
-11 -3 2 251.17 14.9
-11 -3 2 190.98 23.2
-11 -3 2 245.28 15.1
11 -3 -2 205.38 22.3
11 -3 -2 220.98 14.2
11 -3 -2 225.58 13.7
-11 3 2 221.38 13.1
11 3 -2 200.78 23.8
-11 3 2 233.08 13.9
11 3 -2 227.78 14.5
11 3 -2 251.97 15.9
11 3 -2 227.48 14.4
10 -3 -2 123.29 19.7
10 -3 -2 140.49 9.6
-10 -3 2 109.09 9.1
10 -3 -2 101.59 9
10 -3 -2 136.79 11.9
-10 -3 2 117.19 9.6
-10 -3 2 112.89 19.3
-10 3 2 134.29 9.1
10 3 -2 118.99 9.8
10 3 -2 101.39 9.6
10 3 -2 129.09 10
-10 3 2 130.09 9.1
10 3 -2 142.39 22.7
-10 3 2 97.79 15.7
-9 -3 2 4.1 2.7
-9 -3 2 1.9 4.1
9 -3 -2 3.5 2.2
9 -3 -2 1.4 2.9
-9 -3 2 2.6 2.6
9 -3 -2 6.2 2.4
9 -3 -2 0.4 3
-9 3 2 6.8 5.9
-9 3 2 1.4 2
9 3 -2 0.4 1.7
-9 3 2 2.2 2.1
9 3 -2 -3.3 2.1
9 3 -2 1.8 1.8
9 3 -2 2.6 4.3
8 -3 -2 76.49 6.6
8 -3 -2 98.49 9.2
-8 -3 2 78.89 7
-8 -3 2 66.99 12.6
8 -3 -2 61.39 12.2
-8 -3 2 81.09 6.9
8 -3 -2 82.09 6.6
-8 3 2 83.69 14.6
8 3 -2 89.49 4.9
8 3 -2 82.29 7
8 3 -2 83.99 7.2
8 3 -2 50.99 10.9
-8 3 2 77.29 6.3
7 -3 -2 878.51 44.3
7 -3 -2 795.72 37.1
-7 -3 2 871.41 35.3
7 -3 -2 940.71 34.6
-7 -3 2 899.41 35.6
7 -3 -2 880.01 34.7
-7 -3 2 884.81 46.2
7 3 -2 895.91 32.4
7 3 -2 897.31 35.3
-7 3 2 756.32 46.1
-7 3 2 871.91 33.7
7 3 -2 832.22 46.6
-6 -3 2 1039.3 50.99
6 -3 -2 1022.3 40
-6 -3 2 1042 41.2
-6 -3 2 1049.09 41.3
6 -3 -2 1053.09 49
6 -3 -2 1075.19 40.4
6 -3 -2 1040 43.3
6 3 -2 1037.5 41
6 3 -2 1014.9 41
-6 3 2 1051.19 48.6
-6 3 2 1089.19 39.5
6 3 -2 1161.08 39
-6 3 2 1054.79 40.1
-5 -3 2 1014.6 38.7
5 -3 -2 1060.79 45.4
5 -3 -2 1024.2 37.5
-5 -3 2 908.31 46.3
-5 -3 2 977.1 38.5
5 -3 -2 950.5 37.4
5 -3 -2 1018.6 40.7
-5 3 2 990.2 36.8
-5 3 2 1027.3 37.5
-5 3 2 1030.9 36
-5 3 2 1005.8 44.6
5 3 -2 1005.3 36.9
5 3 -2 1008.7 38.5
5 3 -2 974.2 38.4
4 -3 -2 92.69 7
-4 -3 2 89.29 5.6
-4 -3 2 72.39 5.4
4 -3 -2 84.19 4.8
4 -3 -2 81.39 4.8
-4 -3 2 69.19 10.7
4 -3 -2 89.19 8.5
4 3 -2 76.79 5.5
4 3 -2 87.99 5
4 3 -2 64.59 10.4
-4 3 2 86.59 4.4
-4 3 2 82.99 4.3
-4 3 2 93.39 8.7
-4 3 2 83.99 4.8
4 3 -2 74.69 5.3
3 -3 -2 6.5 1.4
-3 -3 2 5.6 1.6
3 -3 -2 5.1 2.1
3 -3 -2 3.8 1.1
-3 -3 2 9.7 2
-3 -3 2 8 3.4
3 -3 -2 7 1.3
3 -3 -2 4.1 2.2
3 3 -2 7.5 1.8
-3 3 2 5.6 1.1
-3 3 2 5.7 0.9
3 3 -2 9.1 1.9
3 3 -2 9.1 3.9
-3 3 2 7.5 0.9
-3 3 2 4.4 2.2
-3 3 2 8.2 1.5
2 -3 -2 528.25 21.6
2 -3 -2 551.34 21.8
-2 -3 2 539.15 20.5
-2 -3 2 531.15 20.5
2 -3 -2 505.75 20.1
2 -3 -2 545.35 19.2
-2 -3 2 527.25 25.5
2 -3 -2 538.25 18.8
2 3 -2 560.04 26.5
-2 3 2 524.25 21.4
2 3 -2 466.95 24.9
-2 3 2 488.35 20
2 3 -2 590.34 20.6
2 3 -2 484.55 20.3
2 3 -2 523.65 19.8
-2 3 2 541.45 19.1
1 -3 -2 2138.99 85.09
-1 -3 2 2455.55 84.99
1 -3 -2 2565.64 84.49
-1 -3 2 2255.97 84.89
-1 -3 2 2367.36 89.59
-1 -3 2 2467.35 90.79
-1 -3 2 2320.07 84.89
-1 -3 2 2418.36 84.79
1 -3 -2 2604.94 85.99
-1 -3 2 2449.75 85.09
1 3 -2 2371.46 84.69
1 3 -2 2591.74 90.89
1 3 -2 2414.36 84.99
1 3 -2 2622.04 90.49
1 3 -2 2410.56 85.09
-1 3 2 2219.88 85.09
1 3 -2 2406.66 84.89
0 -3 2 2622.34 98.69
0 -3 2 2616.74 94.39
0 -3 -2 2658.43 93.99
0 -3 2 2833.62 94.09
0 -3 2 2628.94 97.49
0 -3 -2 2735.13 94.09
0 -3 -2 2555.24 92.79
0 3 2 2891.91 93.69
0 3 -2 2715.83 93.99
0 3 -2 2687.73 94.19
0 3 -2 2768.42 98.29
0 3 -2 2774.12 98.49
0 3 -2 2569.74 93.99
0 3 2 2426.36 94.39
0 3 2 2732.43 92.59
0 3 -2 2699.43 93.89
-1 -3 -2 4620.74 158.18
-1 -3 -2 4223.68 156.08
-1 3 -2 4577.74 159.48
-1 3 -2 4584.04 158.68
1 3 2 4329.17 156.18
-2 -3 -2 4.7 1.2
2 -3 2 0.9 1.4
2 -3 2 1.3 0.9
-2 -3 -2 -1.2 1.5
2 -3 2 -0.9 0.9
-2 -3 -2 1.1 1.1
-2 -3 -2 1.4 0.9
2 -3 2 0.5 0.8
-2 3 -2 1.7 1.2
2 3 2 0.5 0.7
2 3 2 2.8 2
-2 3 -2 1.1 1.3
2 3 2 1.4 1
-2 3 -2 0.3 0.7
-2 3 -2 2.7 1
3 -3 2 61.19 6.9
3 -3 2 58.29 3.8
-3 -3 -2 49 3.8
-3 -3 -2 48.5 3.8
3 -3 2 54.89 4.6
-3 -3 -2 53.09 3.9
-3 -3 -2 63.19 8.8
3 -3 2 57.59 3.6
3 3 2 55.29 3.8
-3 3 -2 55.79 3.6
3 3 2 56.09 2.7
3 3 2 62.79 8.6
-3 3 -2 60.19 3.7
3 3 2 61.29 3.9
3 3 2 55.79 4
-3 3 -2 57.09 8
-3 3 -2 54.09 4.7
-4 -3 -2 136.69 7.5
4 -3 2 133.19 8.2
-4 -3 -2 142.69 7.3
-4 -3 -2 144.49 7.7
-4 -3 -2 145.09 12.5
4 -3 2 129.29 7.1
4 -3 2 124.29 6.8
4 -3 2 109.49 10.5
-4 3 -2 139.89 7
4 3 2 145.49 6.4
4 3 2 136.29 7.3
-4 3 -2 123.39 6.9
-4 3 -2 123.49 8.3
-4 3 -2 135.69 11.7
4 3 2 137.09 12.2
4 3 2 144.79 7.4
4 3 2 148.49 7.3
-5 -3 -2 703.23 29.8
-5 -3 -2 727.23 28.9
5 -3 2 781.22 31.3
5 -3 2 758.42 29.7
5 -3 2 756.42 29
-5 -3 -2 721.63 38
-5 -3 -2 805.62 30.1
5 -3 2 793.32 37.7
5 3 2 763.32 28.7
-5 3 -2 733.33 29.3
-5 3 -2 771.82 29.2
-5 3 -2 751.72 37.5
-5 3 -2 730.23 31.5
5 3 2 785.52 29.9
5 3 2 779.32 29.8
5 3 2 734.23 37.9
-6 -3 -2 87.89 6.3
6 -3 2 85.49 5.7
-6 -3 -2 79.09 6.2
-6 -3 -2 85.29 5.4
-6 -3 -2 85.99 13.8
6 -3 2 67.29 6.6
6 -3 2 75.89 5.9
6 -3 2 70.79 13.9
-6 3 -2 75.69 5.6
-6 3 -2 71.39 11.3
-6 3 -2 75.09 5.6
-6 3 -2 74.49 7.1
6 3 2 73.79 5.8
6 3 2 79.19 5.5
6 3 2 75.49 5.9
-7 -3 -2 477.35 22.2
-7 -3 -2 543.25 20.8
7 -3 2 530.45 24
7 -3 2 523.65 31.5
-7 -3 -2 486.15 32
7 -3 2 500.65 21.5
-7 -3 -2 550.54 23.1
7 3 2 494.45 21.5
-7 3 -2 464.25 21.5
-7 3 -2 498.55 24.5
-7 3 -2 499.95 22
7 3 2 477.05 22.2
-7 3 -2 518.15 32.3
7 3 2 551.24 22.6
-8 -3 -2 25.7 3.6
8 -3 2 26.4 7.5
8 -3 2 32.5 4.4
-8 -3 -2 30.8 4.9
8 -3 2 33.1 5.1
8 -3 2 33.2 5.8
-8 -3 -2 29 5
8 3 2 24.4 3.8
8 3 2 27.9 4.6
-8 3 -2 31.8 4.5
-8 3 -2 33.5 8.5
-8 3 -2 34.1 5.9
-8 3 -2 33.2 4.7
8 3 2 35.5 5
9 -3 2 186.68 13.1
9 -3 2 180.48 11.2
9 -3 2 188.28 19.5
-9 -3 -2 222.28 22.4
9 -3 2 183.88 11.8
-9 -3 -2 207.38 10.1
-9 -3 -2 201.68 12.3
-9 -3 -2 217.38 12.9
-9 3 -2 153.38 18.3
-9 3 -2 191.08 11.4
9 3 2 209.38 12.6
9 3 2 228.18 22.3
-9 3 -2 196.08 11.9
9 3 2 238.18 12.4
9 3 2 198.68 12.1
-10 -3 -2 0.7 2.2
10 -3 2 3.2 2.2
10 -3 2 7 4.8
10 -3 2 0.6 2.5
10 -3 2 2.3 2.1
-10 -3 -2 -0.6 2.4
-10 -3 -2 1.6 1.4
-10 -3 -2 9.1 6.3
10 3 2 -2.1 1.6
10 3 2 -1.7 3.6
-10 3 -2 1.1 2.4
-10 3 -2 4.5 4.7
10 3 2 0.1 1.9
-10 3 -2 0.2 1.8
10 3 2 -0.6 1.7
11 -3 2 154.68 12.5
-11 -3 -2 155.18 11.9
11 -3 2 155.88 11.6
11 -3 2 156.48 10.5
-11 -3 -2 183.28 26.9
-11 -3 -2 150.58 11.5
11 3 2 146.59 11.3
11 3 2 154.88 10.9
-11 3 -2 150.68 11.2
11 3 2 106.89 17.6
-11 3 -2 157.78 10.7
11 3 2 163.08 11.7
-12 -3 -2 29.7 6.5
12 -3 2 24.7 5.1
-12 -3 -2 23.2 5.3
12 -3 2 14 4.7
12 -3 2 30.2 12.6
12 -3 2 29.1 5.1
12 3 2 20.5 4.8
-12 3 -2 24.1 5.2
12 3 2 24.1 5.3
12 3 2 27.5 12.1
13 -3 2 4 2.9
-13 -3 -2 2.3 3.7
-13 -3 -2 6.7 3.8
-13 -3 -2 6.5 7.8
13 -3 2 6.4 2.9
13 -3 2 8.2 6.6
-13 3 -2 4.1 2.8
-13 3 -2 3.9 3.2
13 3 2 -0.6 4.9
13 3 2 0.6 2.2
13 3 2 4.3 3.3
-14 -3 -2 11.5 5.1
14 -3 2 14.9 4.6
-14 -3 -2 6.3 4.2
14 -3 2 19.7 9.1
14 -3 2 11.7 5.4
14 3 2 13.3 9.2
-14 3 -2 10.6 4.2
14 3 2 16.4 4.8
14 3 2 3.2 3.5
15 -3 2 8.4 3.9
-15 -3 -2 10.4 5.3
15 -3 2 9.8 5.2
15 -3 2 2 8.7
15 3 2 -0.6 9
-15 3 -2 7.6 3.9
15 3 2 11.6 4.6
15 3 2 7.8 3.8
16 -3 2 14 9.6
16 -3 2 15.3 5.5
-16 -3 -2 6 4.4
16 -3 2 14.2 6.1
-16 3 -2 18.8 5.6
16 3 2 14.5 5.4
16 3 2 23.7 13.1
16 3 2 26.9 6.6
17 -3 2 44.5 14.1
17 -3 2 13.5 5.4
17 -3 2 11.5 4.4
-17 3 -2 6.3 3.9
17 3 2 17.8 6.1
17 3 2 3.4 4.6
17 3 2 14.7 13
17 -4 -2 190.88 14.4
17 -4 -2 175.88 29.9
17 -4 -2 175.88 17.4
17 4 -2 155.48 15.5
17 4 -2 178.68 36.4
-17 4 2 177.98 13.2
17 4 -2 200.18 16.4
16 -4 -2 53.99 16.1
-16 -4 2 43.6 8.7
16 -4 -2 41.7 7.1
16 -4 -2 83.89 12.6
-16 4 2 53.89 7.3
16 4 -2 59.19 9.5
16 4 -2 71.69 10.6
16 4 -2 63.99 17.3
15 -4 -2 9.6 6.7
15 -4 -2 4.3 4.1
-15 -4 2 12.1 4.9
15 -4 -2 7.1 5.1
15 4 -2 2.9 3.6
15 4 -2 6.7 4
15 4 -2 -3.5 6.5
14 -4 -2 108.89 12.3
-14 -4 2 113.89 11.3
14 -4 -2 125.29 10.6
-14 -4 2 107.49 10.9
14 -4 -2 115.09 22.5
14 4 -2 68.69 16.2
14 4 -2 114.69 11.3
-14 4 2 120.19 9.7
14 4 -2 97.49 10.4
13 -4 -2 -2.9 3.1
13 -4 -2 2.9 3.8
-13 -4 2 9.5 3.9
-13 -4 2 -3.1 3.1
13 -4 -2 -4 5.3
-13 4 2 3.1 2.7
13 4 -2 3.6 5.1
13 4 -2 1.8 3.2
13 4 -2 1.2 3.3
12 -4 -2 3.9 3.5
-12 -4 2 0 2.3
12 -4 -2 2.4 2.6
-12 -4 2 4.8 7.1
12 -4 -2 -1.6 3.4
-12 -4 2 6.2 3.8
12 -4 -2 7.1 3.7
12 4 -2 0.4 3.2
-12 4 2 -5.6 4.8
12 4 -2 4.1 7.3
12 4 -2 -2.9 2
12 4 -2 1.5 3
-12 4 2 0.9 2
-12 4 2 1.2 2.5
-11 -4 2 16.7 12.7
11 -4 -2 11.7 3.9
11 -4 -2 18.4 7.5
-11 -4 2 25.1 5.7
11 -4 -2 16.6 5.3
11 -4 -2 19.7 4.7
-11 -4 2 25.1 5.2
11 4 -2 23.2 9.3
11 4 -2 18.3 5.1
11 4 -2 20.3 5
11 4 -2 22.3 5.2
-11 4 2 21.7 4.5
-11 4 2 17.7 7.5
-11 4 2 24 4.3
10 -4 -2 542.95 36.6
-10 -4 2 553.94 39.2
-10 -4 2 525.75 25.4
10 -4 -2 547.45 25.1
-10 -4 2 525.25 25.7
10 -4 -2 541.45 24.4
10 -4 -2 539.95 28.2
10 4 -2 525.15 25.3
10 4 -2 517.85 38.4
10 4 -2 471.25 24.8
-10 4 2 542.75 23.3
-10 4 2 558.34 24.6
-10 4 2 514.75 35.6
10 4 -2 529.05 25.9
-9 -4 2 468.75 22.7
9 -4 -2 447.66 24.7
-9 -4 2 468.95 24.4
9 -4 -2 443.36 31.3
-9 -4 2 512.55 35
9 -4 -2 471.75 21.9
9 -4 -2 475.75 21.4
9 4 -2 474.45 22.7
9 4 -2 382.36 32.2
-9 4 2 474.45 20.5
9 4 -2 501.95 22.8
-9 4 2 473.65 21.4
-9 4 2 423.36 30.5
8 -4 -2 82.09 14.5
-8 -4 2 103.29 8
8 -4 -2 90.69 9.2
-8 -4 2 97.79 8
8 -4 -2 91.79 6.8
-8 -4 2 129.29 19.5
8 -4 -2 88.79 6.9
8 4 -2 85.09 15.5
-8 4 2 95.29 7
8 4 -2 93.99 7.5
8 4 -2 99.39 5.8
-8 4 2 92.69 6.3
8 4 -2 79.19 7
-8 4 2 79.39 12.8
-7 -4 2 27.1 4.6
-7 -4 2 18 3.5
7 -4 -2 18.8 3.5
-7 -4 2 17.3 6.6
7 -4 -2 17.1 3.3
7 -4 -2 15.3 5
7 -4 -2 10.6 3.8
-7 4 2 13.8 2.5
-7 4 2 12.7 2.5
-7 4 2 24.2 11
7 4 -2 24.7 8.4
7 4 -2 17.9 2.8
-7 4 2 17.8 2
7 4 -2 13 3.3
7 4 -2 13.3 3.2
6 -4 -2 1188.58 61.29
6 -4 -2 1317.37 48.8
6 -4 -2 1248.18 52.29
-6 -4 2 1247.08 49.7
-6 -4 2 1330.17 60.79
-6 -4 2 1367.56 50.69
6 -4 -2 1298.97 48.7
6 4 -2 1271.27 49.7
-6 4 2 1316.67 48.6
6 4 -2 1413.46 48.3
-6 4 2 1276.37 47.5
-6 4 2 1299.77 57.19
6 4 -2 1344.97 49.9
-5 -4 2 728.33 30
5 -4 -2 742.43 31.9
-5 -4 2 758.42 30
5 -4 -2 770.92 35.9
5 -4 -2 722.53 28.5
5 -4 -2 751.92 28.7
-5 4 2 722.13 27.6
-5 4 2 809.42 28.1
5 4 -2 759.22 39
5 4 -2 746.83 29.8
5 4 -2 696.93 29.6
-5 4 2 734.13 35.1
-5 4 2 724.13 28.5
5 4 -2 790.42 29
4 -4 -2 98.99 7.5
-4 -4 2 90.89 6.3
-4 -4 2 86.59 6
4 -4 -2 87.19 5
4 -4 -2 87.09 5.1
4 -4 -2 90.49 8.6
-4 -4 2 110.49 11.3
-4 4 2 90.59 4.3
-4 4 2 88.09 5.2
-4 4 2 86.59 8.3
4 4 -2 99.89 6
4 4 -2 114.19 11.6
-4 4 2 91.89 5.1
4 4 -2 93.49 6
4 4 -2 88.99 6
3 -4 -2 641.04 22.9
-3 -4 2 605.34 24.2
-3 -4 2 620.14 31
3 -4 -2 633.14 22.7
3 -4 -2 675.83 27.3
-3 -4 2 608.34 24.4
3 -4 -2 623.14 25.9
-3 -4 2 587.24 24.3
3 -4 -2 590.84 23.8
3 4 -2 588.44 23.3
3 4 -2 640.54 24.3
3 4 -2 567.34 30.4
-3 4 2 638.74 26.8
-3 4 2 652.43 22.9
3 4 -2 568.64 24.2
-3 4 2 668.13 24
2 -4 -2 0 0.5
-2 -4 2 0.5 1
-2 -4 2 1.9 1.2
2 -4 -2 0.2 1.3
-2 -4 2 0.9 1.1
2 -4 -2 1.4 1.1
2 -4 -2 1.7 0.5
-2 -4 2 2.3 2.3
2 -4 -2 1.4 1.4
2 4 -2 1 1
-2 4 2 1.8 1.2
2 4 -2 0.6 0.8
2 4 -2 1.1 1
2 4 -2 -0.2 0.7
2 4 -2 1.1 2.5
2 4 -2 0.6 2.4
-2 4 2 0.9 0.5
1 -4 -2 1646.64 57.79
-1 -4 2 1562.04 62.19
-1 -4 2 1548.25 56.89
-1 -4 2 1538.95 63.19
1 -4 -2 1673.03 57.69
-1 -4 2 1572.74 56.89
1 -4 -2 1686.73 56.79
-1 -4 2 1596.74 57.19
-1 -4 2 1563.74 56.99
1 -4 -2 1622.34 55.29
-1 -4 2 1623.74 56.79
1 4 -2 1501.15 62.39
1 4 -2 1510.75 56.69
1 4 -2 1658.63 62.89
1 4 -2 1563.64 56.79
-1 4 2 1563.44 57.49
1 4 -2 1553.94 56.99
1 4 -2 1596.74 56.69
1 4 -2 1622.44 56.79
0 -4 2 8.1 1.5
0 -4 2 7.5 1.4
0 -4 -2 5.4 1.3
0 -4 2 6.9 1.4
0 -4 2 4.7 2.4
0 -4 -2 4.9 1.6
0 -4 -2 5.2 0.7
0 -4 -2 8.8 1.9
0 -4 2 4.6 2.1
0 -4 2 6.3 1.3
0 -4 2 9.3 1.6
0 4 -2 8.3 1.5
0 4 2 6.6 0.7
0 4 -2 7.2 1.3
0 4 2 3.8 1.3
0 4 2 6 0.7
0 4 -2 4.3 2.4
0 4 2 4.4 1.3
0 4 2 4.9 1.5
0 4 -2 8.4 1.5
0 4 -2 5.4 2.5
0 4 -2 5.2 1.3
1 -4 2 663.03 23.2
-1 -4 -2 653.33 26.1
1 -4 2 600.44 23.1
-1 -4 -2 628.04 22.3
-1 -4 -2 609.04 22.6
1 -4 2 616.24 23.2
-1 -4 -2 643.94 22.5
1 -4 2 602.34 23.9
1 -4 2 586.94 27.6
-1 -4 -2 676.53 24.5
1 4 2 637.54 23.1
-1 4 -2 598.44 23
-1 4 -2 638.74 27.2
-1 4 -2 610.74 24.1
-1 4 -2 609.54 22.9
-1 4 -2 618.64 27.2
-1 4 -2 544.65 23
1 4 2 616.64 24.2
2 -4 2 692.03 29.3
2 -4 2 645.84 25.4
2 -4 2 652.83 24.1
-2 -4 -2 644.24 25.2
-2 -4 -2 604.14 28.4
-2 -4 -2 653.93 24.2
2 -4 2 651.53 24.1
-2 -4 -2 567.04 23.9
-2 4 -2 646.24 25.7
2 4 2 687.33 29.1
-2 4 -2 629.94 28.7
-2 4 -2 648.34 23.9
-2 4 -2 681.33 24.1
2 4 2 628.54 25.1
2 4 2 639.64 23.6
-3 -4 -2 130.89 11
3 -4 2 139.09 8
3 -4 2 138.79 6.8
-3 -4 -2 110.99 6.6
3 -4 2 142.59 6.6
-3 -4 -2 130.99 7.3
3 -4 2 139.49 10.8
-3 -4 -2 134.49 7
3 4 2 125.19 10.9
3 4 2 125.69 6.7
-3 4 -2 138.29 8.2
-3 4 -2 139.89 11
3 4 2 135.89 6.7
3 4 2 135.69 7.4
-3 4 -2 133.99 6.5
-3 4 -2 138.89 6.5
4 -4 2 378.96 16.2
-4 -4 -2 369.46 23.1
-4 -4 -2 406.16 17.2
4 -4 2 440.76 23.2
4 -4 2 392.96 18.3
-4 -4 -2 408.16 17.2
-4 -4 -2 384.86 17.1
4 -4 2 401.06 16.8
-4 4 -2 419.26 19.1
4 4 2 435.46 17.2
4 4 2 397.66 15.2
4 4 2 392.46 17.1
-4 4 -2 416.96 16.7
-4 4 -2 400.96 23
-4 4 -2 418.66 16.4
4 4 2 420.56 17
4 4 2 393.26 23.3
5 -4 2 358.06 16.2
5 -4 2 299.77 19.9
-5 -4 -2 339.67 14.1
-5 -4 -2 306.37 14.3
5 -4 2 318.07 13.5
-5 -4 -2 262.27 20.3
5 -4 2 296.57 13.8
-5 -4 -2 280.17 14.2
-5 4 -2 295.97 15.9
-5 4 -2 318.87 13.9
5 4 2 311.97 12.7
5 4 2 291.17 13.7
5 4 2 288.77 13.9
-5 4 -2 298.47 20.5
5 4 2 296.27 14
5 4 2 292.87 20.8
-5 4 -2 319.97 13.5
-6 -4 -2 171.18 8.9
-6 -4 -2 131.59 10.2
6 -4 2 194.88 16.2
-6 -4 -2 163.58 9.6
6 -4 2 176.28 9.6
6 -4 2 159.28 10.8
6 -4 2 174.18 9.9
-6 -4 -2 177.28 16.5
-6 4 -2 173.48 11.5
6 4 2 168.98 8.4
6 4 2 150.98 9.2
-6 4 -2 156.28 8.6
6 4 2 143.09 15.2
-6 4 -2 152.48 14.8
6 4 2 181.18 9.7
-6 4 -2 161.58 9.1
-7 -4 -2 135.39 15.1
7 -4 2 105.19 8.5
-7 -4 -2 110.49 7.8
7 -4 2 106.79 12.9
7 -4 2 99.49 6.8
-7 -4 -2 108.89 6.8
7 -4 2 104.19 8.6
-7 -4 -2 110.39 8
-7 4 -2 95.19 14.2
7 4 2 109.99 7.6
7 4 2 108.19 7.6
7 4 2 120.89 17.4
-7 4 -2 91.79 7.4
7 4 2 106.99 6.7
-7 4 -2 91.39 7.1
-7 4 -2 99.49 8.9
8 -4 2 107.79 8
-8 -4 -2 102.39 8.3
8 -4 2 131.99 8.2
-8 -4 -2 107.89 8.3
-8 -4 -2 124.89 7.5
8 -4 2 112.69 9.6
-8 4 -2 106.09 7.6
-8 4 -2 116.49 10
8 4 2 136.79 15.9
8 4 2 123.29 8.6
-8 4 -2 101.29 16.1
8 4 2 115.99 8.3
-8 4 -2 118.49 8.2
8 4 2 123.89 7.8
9 -4 2 28.4 4.8
-9 -4 -2 30.6 9.7
-9 -4 -2 31.5 4.3
9 -4 2 27.2 7.7
9 -4 2 25.7 5.6
-9 -4 -2 33 5.7
-9 -4 -2 39.3 6.1
9 -4 2 38.8 5.3
9 4 2 30.6 4.7
-9 4 -2 36.9 10.2
9 4 2 23.8 4.5
9 4 2 29.7 5.1
9 4 2 33.7 10.8
-9 4 -2 31.8 4.7
-9 4 -2 37.8 5.2
-10 -4 -2 62.69 7.9
10 -4 2 50.99 6.8
10 -4 2 37.3 6.9
10 -4 2 58.09 14.4
-10 -4 -2 71.89 15.6
-10 -4 -2 50.79 4.9
10 -4 2 53.99 6.7
10 4 2 66.29 6.9
-10 4 -2 60.09 7.5
10 4 2 62.29 14.8
-10 4 -2 37.1 9
10 4 2 64.89 6.3
-10 4 -2 61.09 6
-11 -4 -2 -0.5 2.1
11 -4 2 3.7 3.1
11 -4 2 4.8 3.3
11 -4 2 0.9 4.2
11 -4 2 -1.8 1.8
-11 -4 -2 -0.1 2
-11 -4 -2 -1.4 5.1
11 4 2 4.7 2.7
11 4 2 6.1 2.5
11 4 2 2.5 4.1
-11 4 -2 1.7 2.4
-11 4 -2 2.9 2.4
11 4 2 -1.5 2.1
12 -4 2 50.99 8.7
12 -4 2 58.49 6.5
-12 -4 -2 57.19 7.9
-12 -4 -2 78.89 9.9
12 -4 2 42 11.7
12 -4 2 57.49 8.1
12 4 2 56.89 8.1
-12 4 -2 49.4 7.8
-12 4 -2 72.29 7
12 4 2 61.99 6.6
12 4 2 77.99 17.6
13 -4 2 19.4 10.1
13 -4 2 37.1 7.8
-13 -4 -2 32.3 7
-13 -4 -2 35.3 7.2
13 -4 2 36 6
-13 -4 -2 24.7 11.9
13 4 2 25.9 5.2
13 4 2 19.5 10
-13 4 -2 27.8 5.6
13 4 2 38.5 6.2
-14 -4 -2 7.9 4.6
14 -4 2 9.3 3.7
14 -4 2 4.9 7.2
-14 -4 -2 3.3 4.3
14 -4 2 15.1 4.9
14 4 2 12.3 7.4
14 4 2 6.5 3.4
14 4 2 9.7 4.6
15 -4 2 8.9 5.5
-15 -4 -2 12.8 5.2
15 -4 2 12.3 7.2
15 -4 2 8.9 4.2
15 4 2 6.3 10.2
-15 4 -2 10.2 4.6
15 4 2 7.6 4.2
16 -4 2 33 8.4
-16 -4 -2 18.1 5.9
16 -4 2 11.4 9.2
16 -4 2 23.8 6.1
-16 4 -2 18.5 5.4
16 4 2 18.7 5.4
16 4 2 19.3 11.4
16 4 2 21.3 7.2
17 -4 2 16.3 11.3
17 -4 2 12.8 4.6
17 -4 2 2.2 5.5
-17 -4 -2 6.8 5.4
17 4 2 16.5 12.6
-17 4 -2 9.9 4.6
17 4 2 9 5.1
17 4 2 17 6.9
17 -5 -2 3.3 9.3
-17 -5 2 5.2 4.9
17 -5 -2 6.7 7.8
17 5 -2 1.1 4.6
17 5 -2 2.4 12.9
17 5 -2 9.4 5.4
-17 5 2 -2.5 3.9
16 -5 -2 7.9 3.5
-16 -5 2 1.7 4.3
16 -5 -2 5.2 6.6
16 -5 -2 -2 4.9
16 5 -2 7.8 8.9
16 5 -2 8.2 5.1
-16 5 2 2.7 3.4
-16 5 2 -3.2 4.1
15 -5 -2 21.2 5.2
15 -5 -2 8.4 5.5
15 -5 -2 7.1 7.2
-15 -5 2 17.7 5.6
15 5 -2 7.5 4.5
15 5 -2 4.2 4.1
-15 5 2 18.2 4.7
15 5 -2 17.6 9.9
14 -5 -2 72.99 19.3
14 -5 -2 59.19 7.9
-14 -5 2 50.69 9
14 -5 -2 49.3 9.6
-14 -5 2 53.39 9
14 5 -2 31.7 12.7
-14 5 2 65.29 7.1
14 5 -2 57.69 8.9
14 5 -2 54.79 8.5
-14 5 2 71.59 7
13 -5 -2 53.59 15.2
-13 -5 2 35.6 7
13 -5 -2 47.8 9.3
-13 -5 2 46.6 7.9
13 -5 -2 42.7 6.4
-13 5 2 38.9 5.6
13 5 -2 39.9 7.5
13 5 -2 42.4 13.4
13 5 -2 28 6.1
12 -5 -2 30.4 11.2
12 -5 -2 46.8 6.8
12 -5 -2 44.4 7.5
-12 -5 2 31.9 6.4
-12 -5 2 28.8 6.1
12 -5 -2 21.4 6.2
-12 -5 2 38.1 10.8
12 5 -2 36.8 13.4
12 5 -2 45.5 7.4
-12 5 2 33.9 4.9
12 5 -2 38.6 6.9
-12 5 2 27.1 5.4
11 -5 -2 127.89 12.5
11 -5 -2 131.29 9.6
-11 -5 2 147.59 24.7
-11 -5 2 115.09 10.2
-11 -5 2 123.99 10.5
11 -5 -2 133.69 10.1
11 -5 -2 102.29 17.2
11 5 -2 128.19 10.3
-11 5 2 122.39 8.3
-11 5 2 116.89 10.7
11 5 -2 109.99 9.8
11 5 -2 112.29 10.2
11 5 -2 124.09 22.6
-11 5 2 146.99 30.2
-10 -5 2 16.1 4.6
10 -5 -2 20.1 4.6
-10 -5 2 31.3 6.1
10 -5 -2 32.3 10.8
10 -5 -2 21.4 4.1
-10 -5 2 12.9 6.6
10 -5 -2 16.7 5.5
10 5 -2 13.8 7.9
10 5 -2 15.5 4.3
10 5 -2 23.5 5
-10 5 2 30.4 4.3
-10 5 2 29.8 4.7
-10 5 2 18 6.5
10 5 -2 21.4 4.7
9 -5 -2 5.1 3.8
-9 -5 2 3.2 3.1
-9 -5 2 3.6 2.8
9 -5 -2 0.3 3.4
9 -5 -2 3.8 2.5
9 -5 -2 4.3 2.3
-9 -5 2 7.3 6.6
-9 5 2 0.1 3.6
9 5 -2 7.5 3.2
-9 5 2 1.7 2.1
9 5 -2 8.4 3.2
-9 5 2 5.9 2.4
9 5 -2 7.9 2.3
9 5 -2 18.8 7.6
-8 -5 2 383.56 19.4
8 -5 -2 409.96 18.3
8 -5 -2 415.76 18.8
8 -5 -2 390.36 27
-8 -5 2 448.26 31.3
8 -5 -2 369.76 21.5
-8 -5 2 403.56 20
8 5 -2 387.56 19.3
-8 5 2 384.46 26.5
8 5 -2 366.66 17
-8 5 2 409.06 17
-8 5 2 377.96 18
-8 5 2 428.16 16
8 5 -2 433.46 19.9
8 5 -2 382.06 29.8
7 -5 -2 46.8 7.4
7 -5 -2 44.8 4.5
-7 -5 2 50.39 5.3
-7 -5 2 69.09 13.5
-7 -5 2 57.99 5.8
7 -5 -2 54.89 4.7
7 -5 -2 34.7 7.7
-7 5 2 53.09 10
-7 5 2 48.4 4.4
7 5 -2 52.19 4.6
7 5 -2 60.39 12.3
7 5 -2 56.29 5.6
-7 5 2 55.39 3.9
7 5 -2 58.49 5.6
-6 -5 2 25.5 4.1
-6 -5 2 25.5 7.5
6 -5 -2 33.6 3.4
6 -5 -2 32.8 7.2
6 -5 -2 27.8 5.4
6 -5 -2 33.6 3.6
-6 -5 2 32.1 4.5
6 5 -2 33.1 4.6
6 5 -2 28.6 3.5
-6 5 2 27.1 3
6 5 -2 33.5 8.4
6 5 -2 28.6 4.4
-6 5 2 34.9 3.5
-6 5 2 41.2 7.8
-6 5 2 36.7 2.9
-5 -5 2 547.25 24
5 -5 -2 527.25 25.6
-5 -5 2 561.64 32.5
5 -5 -2 563.24 28.8
5 -5 -2 543.85 22.2
-5 -5 2 550.14 23.9
5 -5 -2 547.85 22.3
5 5 -2 596.24 23.4
5 5 -2 571.04 23.9
-5 5 2 534.95 22.2
-5 5 2 582.74 21.1
-5 5 2 591.64 28.8
-5 5 2 643.74 22.8
5 5 -2 648.14 34.2
5 5 -2 542.95 23.6
4 -5 -2 8840.92 324.27
-4 -5 2 9157.68 330.57
4 5 -2 9999 320.57
4 5 -2 8816.52 330.07
-4 5 2 8703.23 317.07
-4 5 2 8964.4 324.27
-4 5 2 9745.83 319.57
-3 -5 2 384.56 16.4
3 -5 -2 381.26 14.5
3 -5 -2 390.36 17.8
-3 -5 2 384.36 16.4
-3 -5 2 391.66 16.2
3 -5 -2 366.56 18
-3 -5 2 405.36 23.2
3 -5 -2 377.36 14.3
3 5 -2 375.76 22.7
-3 5 2 372.76 14.5
3 5 -2 381.46 16
-3 5 2 354.66 15.9
3 5 -2 393.06 15.2
3 5 -2 359.16 16.6
-3 5 2 364.26 18
3 5 -2 378.06 16.3
3 5 -2 413.86 23.8
2 -5 -2 589.14 24.8
2 -5 -2 572.64 23.9
-2 -5 2 612.84 23.7
-2 -5 2 624.84 23
2 -5 -2 574.74 24.2
-2 -5 2 610.54 23.8
2 -5 -2 597.74 21.5
-2 -5 2 638.84 30.2
2 -5 -2 581.44 21.7
-2 -5 2 645.64 23.7
-2 5 2 593.34 21.6
2 5 -2 618.24 30.5
2 5 -2 626.04 30.2
-2 5 2 600.64 24.1
-2 5 2 611.64 23.5
2 5 -2 635.04 23.4
2 5 -2 603.34 23.4
-2 5 2 601.04 21.7
2 5 -2 638.24 23
2 5 -2 621.04 23.8
-2 5 2 596.14 25
-2 5 2 543.05 23.8
-1 -5 2 93.79 9.5
-1 -5 2 100.09 5.5
1 -5 -2 100.39 4.1
-1 -5 2 96.19 5.3
1 -5 -2 97.59 6
-1 -5 2 87.79 5.1
-1 -5 2 103.89 9.1
-1 -5 2 93.29 5.3
1 -5 -2 90.19 5.7
1 -5 -2 95.99 6.1
-1 5 2 94.69 3.7
-1 5 2 93.69 3.8
1 5 -2 88.99 9
1 5 -2 93.69 9.1
1 5 -2 93.39 5.2
1 5 -2 91.39 5.4
-1 5 2 96.39 5.1
1 5 -2 92.99 5.1
1 5 -2 104.19 5.4
-1 5 2 91.59 6
-1 5 2 101.39 6.2
0 -5 2 36.2 6.4
0 -5 2 32.9 5.2
0 -5 -2 43.5 2.4
0 -5 -2 42.6 3.2
0 -5 2 33.5 2.9
0 -5 2 33.3 2.9
0 -5 -2 47.7 4.2
0 -5 2 34.8 2.9
0 -5 2 38.5 3.1
0 5 -2 31.5 3.2
0 5 2 46.5 3.9
0 5 2 40.5 3.8
0 5 2 44.4 3.5
0 5 2 49.5 3.8
0 5 -2 39.1 6.2
0 5 -2 38.9 6.5
0 5 2 45.8 2.2
0 5 -2 37.4 2.9
0 5 2 47.7 2.1
0 5 -2 36.6 2.9
0 5 -2 38.4 2.9
-1 -5 -2 447.66 15.8
-1 -5 -2 432.56 15.7
1 -5 2 427.26 16.5
1 -5 2 427.46 21.7
-1 -5 -2 372.66 19
1 -5 2 418.26 16.4
-1 -5 -2 406.06 15.9
1 -5 2 407.26 17.2
1 -5 2 430.86 16.4
-1 5 -2 410.76 20.8
-1 5 -2 410.96 16.3
-1 5 -2 420.36 20.8
1 5 2 426.16 15.7
1 5 2 429.96 16.1
1 5 2 397.86 15.7
-1 5 -2 404.36 17.5
1 5 2 415.46 17.8
-1 5 -2 405.76 16.2
1 5 2 427.66 19.5
-2 -5 -2 524.15 26
-2 -5 -2 570.84 21.5
2 -5 2 576.24 26.9
-2 -5 -2 556.14 21.5
2 -5 2 562.54 21.4
-2 -5 -2 560.44 19.9
-2 -5 -2 532.65 22.8
2 -5 2 580.24 21.5
2 -5 2 565.54 22.9
2 5 2 579.74 20.7
-2 5 -2 556.14 25.4
-2 5 -2 572.24 23.4
-2 5 -2 582.04 26.6
2 5 2 534.65 21.2
2 5 2 549.74 26.1
2 5 2 565.44 20.1
-2 5 -2 559.64 21.2
-2 5 -2 565.14 21.3
-3 -5 -2 152.28 7.9
-3 -5 -2 138.09 8.4
-3 -5 -2 164.18 12.7
3 -5 2 169.18 9.4
3 -5 2 155.98 7.6
-3 -5 -2 138.39 7.7
3 -5 2 157.28 12.2
3 5 2 162.38 8.8
-3 5 -2 174.08 9.8
-3 5 -2 174.78 12.6
3 5 2 147.79 12.2
-3 5 -2 153.18 7.4
-3 5 -2 162.18 7.5
3 5 2 159.98 7.5
-4 -5 -2 3.8 1.9
-4 -5 -2 2.1 3.6
4 -5 2 -0.4 0.9
-4 -5 -2 1.7 1.7
4 -5 2 2.8 2.1
-4 -5 -2 1.1 1.5
4 -5 2 0.1 1.2
4 -5 2 1.8 1.8
-4 5 -2 1.2 1
4 5 2 2.2 0.5
-4 5 -2 1 1.3
-4 5 -2 2.3 3.3
4 5 2 4.9 4.1
4 5 2 1.6 1.7
4 5 2 -0.3 1.3
4 5 2 2.6 0.7
4 5 2 4.6 1.7
-4 5 -2 0.4 1.7
5 -5 2 73.09 6.6
-5 -5 -2 59.79 5
5 -5 2 62.89 4.5
-5 -5 -2 74.89 12.4
5 -5 2 66.99 5
-5 -5 -2 54.59 5
-5 -5 -2 58.09 5.1
5 5 2 54.09 10
-5 5 -2 64.49 4.4
-5 5 -2 53.59 4.5
5 5 2 58.59 5
5 5 2 56.59 5.1
5 5 2 61.09 4.9
-5 5 -2 74.29 10.8
5 5 2 55.39 3.5
-5 5 -2 75.79 6.8
-6 -5 -2 73.99 11.6
6 -5 2 90.99 6.1
6 -5 2 94.29 11.4
6 -5 2 91.39 8.1
-6 -5 -2 96.19 7.3
-6 -5 -2 109.99 7
6 -5 2 91.89 6.6
-6 -5 -2 90.49 6.8
-6 5 -2 97.69 14
6 5 2 93.89 5.4
6 5 2 104.39 7
-6 5 -2 88.49 5.8
6 5 2 117.29 13.1
6 5 2 112.29 7
6 5 2 90.99 6.8
-6 5 -2 95.59 6.6
-6 5 -2 72.49 8.7
7 -5 2 7.3 2.9
-7 -5 -2 6.9 2.7
7 -5 2 7.2 4.7
-7 -5 -2 17.1 6.9
7 -5 2 5.9 2
7 -5 2 2.4 1.8
-7 -5 -2 6.5 2
-7 -5 -2 9.9 3.1
7 5 2 4.6 2
7 5 2 5.1 2.1
7 5 2 5.8 1.9
-7 5 -2 7.5 5
-7 5 -2 4.7 1.8
7 5 2 1.7 3.5
-7 5 -2 9.5 3.9
7 5 2 7.2 2.1
-8 -5 -2 303.87 32.8
8 -5 2 279.57 23
8 -5 2 268.17 14.1
8 -5 2 308.27 17.5
-8 -5 -2 284.57 15.5
-8 -5 -2 309.77 16.2
8 -5 2 304.37 15.4
-8 -5 -2 296.37 14.4
8 5 2 265.87 15
-8 5 -2 284.77 14.1
8 5 2 294.57 13.9
8 5 2 299.97 25
8 5 2 292.17 15.3
-8 5 -2 325.97 18.8
-8 5 -2 303.27 15.1
-8 5 -2 312.07 24.5
-9 -5 -2 594.44 27.5
9 -5 2 564.14 26.5
-9 -5 -2 619.24 40.3
9 -5 2 591.34 25.4
-9 -5 -2 596.44 27.1
-9 -5 -2 620.44 25.1
9 -5 2 567.64 28.7
9 -5 2 522.35 36
9 5 2 573.44 24.8
-9 5 -2 570.14 37.9
-9 5 -2 571.54 26
-9 5 -2 588.94 25.1
9 5 2 597.44 26.7
9 5 2 647.04 40.6
-9 5 -2 592.24 30
9 5 2 611.64 26.8
10 -5 2 1324.47 54.19
-10 -5 -2 1303.87 54.89
10 -5 2 1384.66 56.99
-10 -5 -2 1344.07 54.79
-10 -5 -2 1377.76 71.49
10 -5 2 1375.46 52.89
10 -5 2 1385.16 69.29
10 5 2 1389.26 54.59
10 5 2 1400.46 52.59
10 5 2 1347.37 71.39
10 5 2 1325.27 53.99
-10 5 -2 1356.46 53.79
-10 5 -2 1229.58 68.09
-10 5 -2 1462.15 52.89
-11 -5 -2 16.7 4.8
11 -5 2 16.6 3.8
11 -5 2 20.2 8.8
-11 -5 -2 25.4 5.7
-11 -5 -2 34.3 12.5
11 -5 2 25 6.3
11 5 2 22.6 4.7
11 5 2 31.8 12.4
11 5 2 15.6 3.5
-11 5 -2 17.3 3.9
11 5 2 15.9 4.1
-11 5 -2 26.3 6
-12 -5 -2 110.39 10.4
12 -5 2 117.19 9.5
12 -5 2 109.69 10.1
12 -5 2 115.89 21.5
-12 -5 -2 104.79 10.2
12 -5 2 129.89 12.2
-12 5 -2 115.29 10.1
-12 5 -2 129.99 9.4
12 5 2 96.79 19.4
12 5 2 105.59 8.9
12 5 2 121.29 10.2
13 -5 2 85.39 12.9
-13 -5 -2 105.39 10.9
13 -5 2 100.69 21
-13 -5 -2 97.39 10.2
-13 -5 -2 67.69 18.7
-13 5 -2 107.49 9
13 5 2 99.59 8.7
13 5 2 73.69 16.2
13 5 2 98.79 10
-14 -5 -2 60.09 9.3
14 -5 2 49.3 7.4
14 -5 2 46.3 9
14 -5 2 43.4 11.9
-14 5 -2 56.99 9.3
14 5 2 81.99 19.5
14 5 2 56.89 8.9
14 5 2 55.79 7.5
15 -5 2 38.9 7.1
-15 -5 -2 40.9 9.5
-15 -5 -2 39.1 8.1
15 -5 2 30.2 12.2
15 -5 2 25.7 7.8
15 5 2 53.69 19.4
15 5 2 43.6 7
15 5 2 34.6 7.3
-15 5 -2 39.2 6.6
16 -5 2 47.4 14.7
-16 -5 -2 47.9 9.4
16 -5 2 65.69 10.7
16 -5 2 68.09 9.3
16 5 2 66.19 21.9
16 5 2 60.39 11.1
16 5 2 64.89 8.8
-16 5 -2 62.79 8.5
-17 -5 -2 6.8 4.8
17 -5 2 7.9 4.4
17 -5 2 -1.1 4.8
17 -5 2 0.6 9.3
17 5 2 -5.3 3.8
-17 5 -2 2.6 4.2
17 5 2 1 4.5
17 5 2 -12.7 10.4
17 -6 -2 22.7 12
17 -6 -2 25.4 8.3
-17 -6 2 42.3 9.1
17 -6 -2 45.8 7.7
17 6 -2 69.69 23
17 6 -2 44.7 8.7
-17 6 2 25.9 5.5
17 6 -2 15.8 6.3
16 -6 -2 11.1 7.6
-16 -6 2 -0.2 4.1
16 -6 -2 1.5 2.8
16 -6 -2 -0.6 4
16 6 -2 4.1 4.7
16 6 -2 15.5 11.1
16 6 -2 -2.7 3.5
15 -6 -2 47.9 10.2
15 -6 -2 48.5 7.3
-15 -6 2 46.2 8.2
15 -6 -2 29.4 12.4
15 6 -2 36.7 7.1
-15 6 2 31.8 5.9
-15 6 2 52.49 6.7
15 6 -2 60.59 9.8
15 6 -2 40.1 12.8
14 -6 -2 12.9 4.3
14 -6 -2 7 4.6
14 -6 -2 9.2 9.1
-14 -6 2 2.1 3.8
-14 -6 2 10.2 5.1
14 6 -2 -1.8 6.2
-14 6 2 7.1 3.5
14 6 -2 10.8 5
14 6 -2 8.6 4.5
-14 6 2 11.4 3.6
13 -6 -2 5.1 6.2
-13 -6 2 7.7 4.3
13 -6 -2 7.1 4.7
13 -6 -2 5 2.8
-13 -6 2 2.1 4.3
13 6 -2 5.9 4
13 6 -2 5.9 8.2
13 6 -2 3.9 3.4
-13 6 2 5.7 2.6
-13 6 2 1.7 2.7
12 -6 -2 13.2 5.6
12 -6 -2 4.7 2.9
12 -6 -2 4.5 3.2
-12 -6 2 12 4.8
-12 -6 2 9.4 4.5
12 -6 -2 5.5 5.1
-12 -6 2 1.2 7.3
-12 6 2 17 9.4
12 6 -2 3.6 3
12 6 -2 4.9 3
-12 6 2 8.4 2.6
12 6 -2 4.6 8.5
12 6 -2 3.3 3
11 -6 -2 223.98 13
-11 -6 2 216.88 14.9
11 -6 -2 220.38 16.6
-11 -6 2 219.38 25.2
-11 -6 2 215.98 14.5
11 -6 -2 205.78 22.3
11 -6 -2 217.78 13.9
11 6 -2 200.78 24.3
-11 6 2 235.68 11.8
11 6 -2 201.48 13.9
11 6 -2 220.28 14.4
10 -6 -2 143.79 9.6
10 -6 -2 148.59 13.1
10 -6 -2 144.59 10.1
10 -6 -2 150.38 17.8
-10 -6 2 104.69 17.9
-10 -6 2 153.68 11.4
-10 -6 2 140.59 11.3
10 6 -2 146.39 23.9
10 6 -2 128.89 10.1
-10 6 2 149.29 17.2
10 6 -2 138.39 10.8
10 6 -2 146.89 10.9
10 6 -2 142.49 8.7
-10 6 2 152.68 8.6
9 -6 -2 365.06 18.3
-9 -6 2 387.46 20.1
9 -6 -2 381.16 27.5
-9 -6 2 368.96 19.5
-9 -6 2 392.86 31.2
9 -6 -2 388.56 22.1
9 -6 -2 365.56 17.5
9 6 -2 391.46 31.7
-9 6 2 396.16 18.1
-9 6 2 373.76 16.2
9 6 -2 387.56 19.4
-9 6 2 330.97 15.2
-9 6 2 382.86 27.5
9 6 -2 390.36 19.6
9 6 -2 359.36 16.8
8 -6 -2 -1 1.5
-8 -6 2 2.1 3.3
8 -6 -2 -3.2 1.9
8 -6 -2 2 1.9
-8 -6 2 2.6 2.2
-8 -6 2 4.2 2.4
8 -6 -2 2.1 2.8
8 6 -2 -1.1 1.9
-8 6 2 1.1 3.7
-8 6 2 0.8 1.5
8 6 -2 -2.4 1.6
8 6 -2 -1.9 3.3
-8 6 2 0.5 1.5
-8 6 2 0.6 1.3
8 6 -2 3.1 1.8
7 -6 -2 302.67 15
-7 -6 2 338.17 26.3
-7 -6 2 315.47 16.3
7 -6 -2 317.67 18.6
-7 -6 2 320.47 16.7
7 -6 -2 312.77 14.5
7 -6 -2 295.87 21.4
-7 6 2 341.47 14.3
7 6 -2 321.57 16.4
-7 6 2 337.47 13.4
-7 6 2 330.87 22.5
7 6 -2 320.67 15.2
7 6 -2 348.27 26.3
7 6 -2 300.37 15.9
-7 6 2 325.37 14.9
-6 -6 2 26.8 8.4
6 -6 -2 21.2 6.1
6 -6 -2 23.8 3.3
6 -6 -2 25.6 5.1
-6 -6 2 24 4.1
6 -6 -2 23.1 3
-6 -6 2 31.4 4.8
-6 6 2 23.2 3
6 6 -2 25 7.8
6 6 -2 28.4 4.2
6 6 -2 21.2 3.7
-6 6 2 29 3.3
6 6 -2 21.5 3.8
-6 6 2 22 6.3
-6 6 2 24.4 2.2
5 -6 -2 25.2 2.6
5 -6 -2 27.6 3.2
-5 -6 2 31.8 8.5
5 -6 -2 22.7 5.1
-5 -6 2 26.2 3.9
5 -6 -2 28.2 5
-5 6 2 24.1 2.2
5 6 -2 22.5 3.8
-5 6 2 23.9 3.4
-5 6 2 17.7 4.7
-5 6 2 22.6 1.6
-5 6 2 21.1 2.7
5 6 -2 23.2 7.7
5 6 -2 17.2 3.3
5 6 -2 24.4 3.7
5 6 -2 24.7 2.7
-4 -6 2 2967.4 103.79
4 -6 -2 2829.42 105.49
4 -6 -2 2895.21 101.29
-4 -6 2 2862.71 103.49
-4 -6 2 2871.51 114.19
-4 -6 2 2800.72 103.09
4 -6 -2 2987.9 107.29
4 -6 -2 2933.41 101.19
4 6 -2 2803.02 113.49
4 6 -2 2816.52 102.89
-4 6 2 2851.61 102.89
4 6 -2 2777.12 101.59
4 6 -2 2988 103.99
-4 6 2 2965.5 107.39
-4 6 2 2883.31 101.29
4 6 -2 2811.42 103.29
-3 -6 2 1103.29 50.79
-3 -6 2 1128.19 42.5
3 -6 -2 1101.09 40.4
3 -6 -2 1127.89 44.6
3 -6 -2 1102.39 40.3
-3 -6 2 1136.19 42.7
-3 -6 2 1069.49 42.6
3 -6 -2 1145.69 44.4
-3 6 2 1171.18 40.5
-3 6 2 1108.09 44.6
3 6 -2 1104.29 50.89
-3 6 2 1242.88 43.2
-3 6 2 1183.28 44.7
3 6 -2 1148.39 42.2
3 6 -2 1181.38 41.5
3 6 -2 1088.79 43.4
3 6 -2 1150.28 42.4
3 6 -2 1058.59 42.4
3 6 -2 1121.79 51.69
-2 -6 2 90.39 10
-2 -6 2 94.19 5.9
-2 -6 2 95.29 5.4
2 -6 -2 95.69 6.6
-2 -6 2 88.49 5.8
2 -6 -2 111.99 7.1
2 -6 -2 95.89 4.3
2 -6 -2 97.59 4.4
-2 -6 2 96.79 6
2 6 -2 97.89 5.5
2 6 -2 96.29 10.3
-2 6 2 95.49 6.5
2 6 -2 88.89 5.7
-2 6 2 101.29 4.3
-2 6 2 102.99 6.5
-2 6 2 95.09 4.2
2 6 -2 82.29 5.7
2 6 -2 86.59 5.4
-2 6 2 103.99 6.3
2 6 -2 98.79 10.3
-2 6 2 101.09 7.2
2 6 -2 103.39 7.1
-1 -6 2 455.75 18.6
-1 -6 2 444.06 18.5
-1 -6 2 499.85 18.6
1 -6 -2 442.86 19.9
-1 -6 2 443.56 18.5
1 -6 -2 456.35 17
-1 -6 2 459.65 18.8
1 -6 -2 523.75 20.3
-1 -6 2 483.25 25.9
-1 -6 2 479.85 24.5
1 -6 -2 479.65 19.4
1 -6 -2 446.96 16.9
1 6 -2 441.56 24.4
-1 6 2 460.45 16.5
-1 6 2 473.85 19.8
1 6 -2 449.26 18.3
1 6 -2 462.65 18.8
1 6 -2 450.65 18.1
-1 6 2 436.46 19.9
1 6 -2 446.66 24.5
-1 6 2 459.95 16.7
1 6 -2 492.15 18.8
-1 6 2 465.65 18.6
-1 6 2 441.46 19.6
0 -6 2 4 1.5
0 -6 2 2.8 1.3
0 -6 -2 3.2 1.3
0 -6 2 3.6 1.4
0 -6 -2 3.8 0.8
0 -6 2 6.9 4
0 -6 2 3.5 1.2
0 -6 -2 3.6 1
0 -6 -2 3 2
0 -6 2 6.8 3.1
0 -6 -2 4 1.9
0 -6 2 1.7 1
0 6 -2 1.1 2.2
0 6 2 2.8 1.6
0 6 2 7.3 2.3
0 6 2 3.4 0.7
0 6 -2 4.1 1.3
0 6 -2 4.1 1.4
0 6 2 3.1 1.5
0 6 -2 9.8 3.3
0 6 -2 3.8 1.6
0 6 2 4.3 1.9
0 6 2 3.2 0.9
1 -6 2 816.02 38.1
1 -6 2 892.81 32
-1 -6 -2 872.61 31.2
-1 -6 -2 832.22 33.6
1 -6 2 839.42 31.9
-1 -6 -2 813.42 31
-1 -6 -2 880.91 36
1 -6 2 888.81 31.9
-1 -6 -2 829.92 31.3
1 -6 2 898.11 33.1
-1 6 -2 860.11 37.6
1 6 2 813.22 33.5
1 6 2 856.01 31
-1 6 -2 827.42 33.3
-1 6 -2 893.31 37.4
-1 6 -2 874.61 31.6
1 6 2 864.61 31.8
1 6 2 816.22 31
1 6 2 882.21 35.6
-1 6 -2 884.41 31.7
2 -6 2 35.1 6.7
-2 -6 -2 55.39 7.8
2 -6 2 39.3 4.2
-2 -6 -2 45.2 4.6
-2 -6 -2 40.5 3.2
2 -6 2 41.7 3.4
-2 -6 -2 41.6 3.3
-2 -6 -2 43.5 2.3
2 -6 2 38.4 3.1
2 6 2 45.2 2.6
-2 6 -2 31.5 6
2 6 2 42 4.5
2 6 2 41.9 6.3
-2 6 -2 38.9 3.2
2 6 2 44.2 2.7
-2 6 -2 38.7 3.1
2 6 2 31.7 4.5
-2 6 -2 40.9 4.6
-2 6 -2 32.6 5.9
-3 -6 -2 14.6 3.3
3 -6 2 13.3 2.2
3 -6 2 12.9 4.4
-3 -6 -2 15.5 2.5
3 -6 2 11.2 2.8
-3 -6 -2 11.6 4.3
3 -6 2 11 2
-3 -6 -2 11.3 2.3
-3 6 -2 8.5 1.8
-3 6 -2 11.9 3.2
3 6 2 13.8 2
-3 6 -2 11.4 2
-3 6 -2 7.4 3.4
3 6 2 12.5 1
3 6 2 7.5 3.2
3 6 2 15.1 3.1
-4 -6 -2 1171.18 42.5
-4 -6 -2 1090.29 49.1
4 -6 2 1061.49 47.1
4 -6 2 1150.48 42.7
4 -6 2 1062.79 39.7
-4 -6 -2 1069.79 41.5
4 -6 2 1069.19 40
-4 -6 -2 1085.19 40.8
4 6 2 1065.19 39.7
-4 6 -2 990.2 47
-4 6 -2 1037.3 39.6
-4 6 -2 1107.79 43.3
4 6 2 1048.8 40.2
4 6 2 1022.3 48.5
-4 6 -2 1065.39 39.4
4 6 2 993.4 41.1
5 -6 2 1704.73 64.89
-5 -6 -2 1795.72 73.99
5 -6 2 1684.53 61.69
-5 -6 -2 1695.43 62.89
5 -6 2 1726.13 71.09
-5 -6 -2 1714.03 63.29
5 -6 2 1666.83 62.19
-5 -6 -2 1750.72 63.59
5 6 2 1621.44 62.49
-5 6 -2 1729.43 71.89
5 6 2 1673.03 59.29
5 6 2 1616.24 59.69
5 6 2 1831.72 74.39
5 6 2 1716.63 62.29
-5 6 -2 1688.43 65.79
-5 6 -2 1645.74 61.19
5 6 2 1732.93 63.29
-5 6 -2 1628.34 61.89
6 -6 2 2.1 3.4
6 -6 2 1.3 2.1
6 -6 2 2.8 1.7
6 -6 2 3.2 1.7
-6 -6 -2 1.2 2.9
-6 -6 -2 6.8 2.6
-6 -6 -2 2.6 1.7
-6 6 -2 1.5 2.2
-6 6 -2 0.7 1.1
-6 6 -2 -0.3 2.3
6 6 2 3.9 1.8
6 6 2 2.3 1.9
6 6 2 1.4 1.5
6 6 2 2.4 3.2
-6 6 -2 0.5 1.1
6 6 2 3.9 1.2
7 -6 2 -0.8 1.5
7 -6 2 1.7 3.5
-7 -6 -2 -0.2 1.6
7 -6 2 2.6 1.7
-7 -6 -2 -0.8 1.6
7 -6 2 4.5 2.8
-7 -6 -2 0.8 1.6
-7 -6 -2 1.2 3.8
-7 6 -2 0.8 1.6
7 6 2 6.9 5.4
7 6 2 1.2 1.2
-7 6 -2 -1.3 1.5
7 6 2 -0.9 1.4
7 6 2 -0.3 1.7
-7 6 -2 -0.8 2.8
7 6 2 1.6 2
-7 6 -2 -2.2 1.8
8 -6 2 4.8 4.5
-8 -6 -2 17.9 9.8
8 -6 2 2 3.2
-8 -6 -2 3.5 2.3
-8 -6 -2 2.6 2.4
8 -6 2 5.9 2.3
8 -6 2 3 2.1
-8 -6 -2 2.5 2.5
8 6 2 6.3 1.9
8 6 2 3.5 2.5
-8 6 -2 6 2.4
-8 6 -2 -0.1 3.4
8 6 2 5.9 2.9
8 6 2 2.2 4.7
-8 6 -2 2.2 1.9
-8 6 -2 -2 2.3
9 -6 2 113.79 8
-9 -6 -2 117.69 9.3
9 -6 2 75.29 13.2
-9 -6 -2 103.89 9
-9 -6 -2 110.79 8.1
9 -6 2 115.09 9
9 -6 2 102.49 10.4
-9 -6 -2 126.49 21.2
9 6 2 83.89 15.5
-9 6 -2 112.99 7.7
-9 6 -2 101.49 8.2
-9 6 -2 130.49 11.8
9 6 2 103.79 8.6
9 6 2 121.59 9.2
9 6 2 113.69 7.3
-9 6 -2 147.19 20.9
-10 -6 -2 587.94 29.1
-10 -6 -2 638.24 30
10 -6 2 683.73 41.7
-10 -6 -2 629.44 42.9
10 -6 2 662.43 27.7
10 -6 2 573.84 28.4
10 -6 2 690.23 32.2
10 6 2 586.94 28.5
-10 6 -2 631.54 28.5
-10 6 -2 663.73 27.2
-10 6 -2 615.84 41.3
10 6 2 629.84 28.9
10 6 2 650.13 44.2
-10 6 -2 658.53 25.7
10 6 2 640.74 26.8
11 -6 2 57.39 9.1
-11 -6 -2 61.89 8.7
11 -6 2 67.49 8.8
11 -6 2 57.09 14.2
-11 -6 -2 64.99 16.9
11 -6 2 70.49 6.8
-11 -6 -2 83.89 8.3
-11 6 -2 71.79 7.2
11 6 2 46.6 12.4
-11 6 -2 62.99 4.8
-11 6 -2 66.69 6.4
11 6 2 73.69 7.5
11 6 2 75.99 6.4
11 6 2 82.49 7.9
12 -6 2 7.2 3.8
12 -6 2 17 5.8
-12 -6 -2 17.1 5.2
12 -6 2 13.7 4
-12 6 -2 9.2 3.4
12 6 2 8.9 7.3
12 6 2 9.7 3.1
12 6 2 15.4 4.8
-12 6 -2 15 4.9
-13 -6 -2 260.67 36
13 -6 2 303.67 29.7
-13 -6 -2 246.48 17.4
13 -6 2 294.87 20
-13 -6 -2 260.67 18
13 -6 2 295.17 16.2
13 6 2 282.67 31.7
-13 6 -2 273.17 15.5
13 6 2 242.28 16.5
13 6 2 275.37 15.3
-14 -6 -2 25.9 6.5
14 -6 2 31.9 6.1
14 -6 2 35.3 7.7
-14 -6 -2 29.6 6.8
14 -6 2 13.1 9.8
14 6 2 30.2 6.7
14 6 2 19.2 10.9
14 6 2 22.6 4.6
-14 6 -2 29.1 5.5
15 -6 2 53.79 9.7
15 -6 2 52.69 8.2
15 -6 2 32.1 10.5
-15 -6 -2 65.49 10.1
-15 -6 -2 51.69 9.1
15 6 2 52.59 9
15 6 2 57.89 7.6
15 6 2 24.5 13.3
-15 6 -2 43.5 7.1
16 -6 2 19.6 11.7
-16 -6 -2 19.8 6.2
16 -6 2 18.1 5.5
16 -6 2 16.7 5.9
16 6 2 22.1 11.5
16 6 2 10.6 4.2
-16 6 -2 7.5 4.3
16 6 2 21.3 6.2
-16 -7 2 24.6 10.6
16 -7 -2 22.3 7
16 -7 -2 28.1 16.6
16 -7 -2 40.6 6.8
-16 7 2 13.2 5.6
-16 7 2 26.3 4.7
16 7 -2 26.8 6.8
16 7 -2 9.7 9.6
16 7 -2 25 7.5
15 -7 -2 50.59 14.9
15 -7 -2 42.9 6.8
-15 -7 2 41.4 7.9
15 -7 -2 37.6 9.6
15 7 -2 24.4 11.8
15 7 -2 45 7.7
15 7 -2 59.49 9.4
-15 7 2 35.7 5.4
-15 7 2 50.19 6.2
14 -7 -2 9.5 8.8
14 -7 -2 11.1 5.6
14 -7 -2 12.2 4
-14 -7 2 11.3 5.4
-14 7 2 11.3 3.4
14 7 -2 3.2 3.8
-14 7 2 11.1 3
14 7 -2 15 4.9
14 7 -2 36.3 14.5
-13 -7 2 33.2 7.4
13 -7 -2 27.8 9.1
13 -7 -2 50.19 9.7
13 -7 -2 27.3 5.3
-13 -7 2 40.2 8
13 7 -2 25.6 5.9
13 7 -2 28 5.8
-13 7 2 42.2 5.7
13 7 -2 24.5 12.8
-13 7 2 36.7 4.9
12 -7 -2 2 2.7
-12 -7 2 -3 3.7
12 -7 -2 5.2 2.9
-12 -7 2 2.8 3.4
12 -7 -2 1.3 3.7
-12 -7 2 -7.3 6.9
12 -7 -2 0.6 7.2
12 7 -2 -0.4 3.1
-12 7 2 1.8 2.4
-12 7 2 -2 1.6
12 7 -2 5.4 2.7
12 7 -2 3.3 7.8
12 7 -2 -0.5 3.1
11 -7 -2 62.49 6.6
-11 -7 2 75.59 8
-11 -7 2 70.79 9.4
11 -7 -2 69.19 7.2
-11 -7 2 89.69 19.5
11 -7 -2 55.89 13.7
11 -7 -2 55.99 9.6
-11 7 2 60.49 5.5
11 7 -2 73.39 7.5
11 7 -2 65.99 8.4
-11 7 2 59.69 5.2
11 7 -2 64.99 14.5
11 7 -2 71.69 6.1
10 -7 -2 43.6 5.6
10 -7 -2 34.5 7.1
10 -7 -2 44.2 11.3
10 -7 -2 46.6 6.6
-10 -7 2 39.8 6.6
-10 -7 2 40.7 6.7
-10 -7 2 28 10
-10 7 2 33.1 10.3
-10 7 2 47.9 3.9
10 7 -2 36.3 5.8
10 7 -2 37.8 4.8
10 7 -2 22.1 7
10 7 -2 32.4 6.2
9 -7 -2 298.87 15.3
9 -7 -2 269.27 18.1
-9 -7 2 254.97 15.9
9 -7 -2 324.07 24.4
9 -7 -2 300.27 14.4
-9 -7 2 272.67 16.6
-9 -7 2 249.88 25.2
-9 7 2 285.07 12.7
9 7 -2 282.07 15.8
9 7 -2 306.47 16.7
9 7 -2 269.17 14.3
-9 7 2 287.27 14.6
-9 7 2 315.97 23.9
9 7 -2 305.57 27.6
-9 7 2 292.37 13.2
-8 -7 2 84.29 7.9
-8 -7 2 79.49 15.9
8 -7 -2 99.69 7.3
-8 -7 2 91.29 8.1
8 -7 -2 89.09 9.2
8 -7 -2 88.39 14.1
8 -7 -2 98.69 6.7
-8 7 2 92.29 5.3
-8 7 2 96.19 14.1
-8 7 2 95.09 6.8
8 7 -2 104.39 7.4
8 7 -2 93.59 8.2
-8 7 2 86.29 6.2
8 7 -2 117.79 19.7
8 7 -2 98.19 7.8
-7 -7 2 247.18 13.8
7 -7 -2 239.28 15.6
7 -7 -2 250.07 19
7 -7 -2 256.67 11.8
-7 -7 2 211.98 21.7
7 -7 -2 241.08 12.4
-7 -7 2 243.28 14.1
-7 7 2 245.48 10.2
-7 7 2 243.08 12
7 7 -2 263.87 23.3
-7 7 2 240.88 18.5
-7 7 2 251.07 10.4
7 7 -2 246.58 13
7 7 -2 244.38 13.6
7 7 -2 227.28 13.1
-7 7 2 244.48 12.1
6 -7 -2 1.1 2
6 -7 -2 7.4 2.1
-6 -7 2 1.4 1.9
-6 -7 2 4.1 2.3
-6 -7 2 5.8 3.9
6 -7 -2 2.4 1.3
6 -7 -2 1.6 3
-6 7 2 3.2 1.5
6 7 -2 4.5 2.2
-6 7 2 2.1 0.7
-6 7 2 -0.8 2.1
6 7 -2 7.3 2.4
6 7 -2 6.3 1.8
-6 7 2 2.2 1
-6 7 2 5 2
6 7 -2 3.1 1.9
6 7 -2 10.7 4.8
-5 -7 2 192.88 11.4
5 -7 -2 216.38 13.2
5 -7 -2 202.58 9.3
5 -7 -2 221.38 9.8
-5 -7 2 190.58 18.3
5 -7 -2 191.68 16.3
-5 -7 2 218.08 11.6
5 7 -2 204.28 11.3
-5 7 2 202.98 10.8
5 7 -2 188.98 10.6
5 7 -2 194.28 9.5
5 7 -2 211.28 11.7
-5 7 2 236.98 15.3
5 7 -2 199.78 18.2
4 -7 -2 447.16 19.1
-4 -7 2 501.05 21.1
4 -7 -2 457.85 23.2
-4 -7 2 499.25 29.7
4 -7 -2 434.76 22.3
4 -7 -2 466.25 18.5
-4 -7 2 493.45 20.6
-4 -7 2 479.75 20.9
4 7 -2 470.25 21.3
4 7 -2 526.45 20.5
4 7 -2 470.85 20.6
4 7 -2 473.35 29.8
-4 7 2 489.15 20.8
4 7 -2 484.95 29.1
4 7 -2 512.85 19.2
-4 7 2 470.75 18.5
-4 7 2 456.55 23.2
-3 -7 2 70.89 5.5
3 -7 -2 74.69 6.5
-3 -7 2 63.79 10.7
3 -7 -2 73.29 6.6
3 -7 -2 78.59 3.9
3 -7 -2 73.49 4
-3 -7 2 67.39 5.4
-3 -7 2 67.29 5.2
3 7 -2 69.59 5.2
-3 7 2 65.49 5.7
3 7 -2 69.69 5.4
3 7 -2 50.59 9
3 7 -2 77.49 5.1
3 7 -2 74.09 4.7
-3 7 2 82.69 7.1
3 7 -2 69.39 6.1
-3 7 2 87.89 7.2
-3 7 2 77.39 3.9
-3 7 2 85.59 6.8
-3 7 2 72.89 3.8
-2 -7 2 133.79 12.4
-2 -7 2 131.99 7.7
-2 -7 2 126.69 6.9
2 -7 -2 133.79 5.8
2 -7 -2 117.59 8.6
-2 -7 2 145.59 7.8
2 -7 -2 129.49 5.9
-2 -7 2 151.98 7.9
2 -7 -2 128.99 8.4
2 7 -2 141.49 12.5
2 7 -2 141.19 7.7
2 7 -2 143.99 9
-2 7 2 134.89 8.9
-2 7 2 123.39 8
-2 7 2 130.99 8.1
2 7 -2 140.49 12.8
-2 7 2 130.49 5.7
2 7 -2 137.89 7.4
2 7 -2 135.89 7.1
-2 7 2 129.39 5.6
2 7 -2 148.69 7.3
-2 7 2 120.89 8.2
1 -7 -2 1419.16 52.09
1 -7 -2 1364.46 50.89
-1 -7 2 1364.26 57.19
1 -7 -2 1365.06 48.4
1 -7 -2 1401.06 48.5
1 -7 -2 1426.36 50.89
1 -7 -2 1390.16 48.2
-1 -7 2 1322.97 49.99
-1 -7 2 1359.06 50.19
-1 -7 2 1345.97 59.09
-1 -7 2 1361.66 50.19
1 -7 -2 1392.86 52.79
-1 -7 2 1289.77 50.09
-1 -7 2 1264.17 49.8
-1 7 2 1361.56 47.8
-1 7 2 1397.56 50.59
1 7 -2 1326.07 49.8
1 7 -2 1307.17 52.09
1 7 -2 1311.27 57.29
1 7 -2 1395.76 58.29
-1 7 2 1348.37 48
1 7 -2 1388.16 49.4
-1 7 2 1347.87 51.69
1 7 -2 1434.96 50.49
-1 7 2 1394.96 51.69
-1 7 2 1399.46 51.69
0 -7 2 517.95 25.1
0 -7 2 514.05 27.1
0 -7 -2 484.95 18.5
0 -7 -2 424.46 19.3
0 -7 2 505.35 19.7
0 -7 -2 467.15 18.1
0 -7 2 497.05 19.7
0 -7 2 503.45 19.7
0 -7 -2 485.65 22
0 -7 2 485.35 20
0 -7 2 498.35 19.7
0 7 -2 530.45 26
0 7 2 480.35 17.9
0 7 -2 497.25 19.3
0 7 -2 487.05 20.5
0 7 2 499.65 21.8
0 7 -2 531.85 26.3
0 7 2 487.85 20.3
0 7 2 463.85 21
0 7 2 467.55 18.1
-1 -7 -2 3191.48 112.19
1 -7 2 2932.21 112.79
1 -7 2 3278.77 121.49
-1 -7 -2 3475.15 118.29
-1 -7 -2 3193.98 112.39
1 -7 2 3219.88 117.79
1 -7 2 3184.48 114.09
-1 -7 -2 3283.57 112.19
1 -7 2 3136.09 112.99
1 -7 2 3147.59 112.89
1 7 2 3301.77 117.39
1 7 2 3331.27 113.09
-1 7 -2 2908.61 114.39
1 7 2 3228.78 111.99
-1 7 -2 3263.27 112.49
-1 7 -2 3151.98 119.19
1 7 2 3108.79 115.09
1 7 2 3297.77 111.89
-1 7 -2 3197.28 112.59
-1 7 -2 3152.58 119.99
2 -7 2 193.08 9.5
-2 -7 -2 206.98 8.3
-2 -7 -2 204.08 9.5
-2 -7 -2 220.18 14.5
2 -7 2 194.88 14.5
2 -7 2 190.08 10.7
-2 -7 -2 185.48 11.9
2 -7 2 211.18 9.5
-2 -7 -2 206.08 9.4
2 7 2 208.78 9.3
-2 7 -2 202.08 11.5
-2 7 -2 188.18 13.6
-2 7 -2 193.98 9
-2 7 -2 200.48 13.8
2 7 2 198.78 9.1
2 7 2 192.88 13.6
-2 7 -2 195.68 9
2 7 2 224.48 14.5
2 7 2 218.98 8.9
2 7 2 212.98 8.1
2 7 2 207.28 11.4
-3 -7 -2 134.19 7.3
3 -7 2 123.69 6.7
-3 -7 -2 118.59 8.2
-3 -7 -2 134.89 7.2
3 -7 2 115.29 10.9
3 -7 2 121.19 8.3
-3 -7 -2 130.29 12
3 -7 2 108.59 6.6
3 7 2 137.69 12
-3 7 -2 125.99 11
-3 7 -2 130.89 6.5
-3 7 -2 121.79 8.9
-3 7 -2 116.69 6.3
3 7 2 119.39 8.2
3 7 2 116.89 6
3 7 2 122.29 6.7
-3 7 -2 121.29 10.1
4 -7 2 2036.9 72.29
-4 -7 -2 2011.1 82.79
4 -7 2 1953.7 84.19
-4 -7 -2 1946.31 73.09
4 -7 2 1877.21 74.89
-4 -7 -2 2059.99 73.39
-4 -7 -2 1933.31 74.39
4 -7 2 2000.3 72.39
4 7 2 1902.91 74.19
-4 7 -2 1991.5 71.69
-4 7 -2 2002.7 76.19
4 7 2 2044.8 72.09
4 7 2 2246.88 83.99
-4 7 -2 2130.49 81.69
-4 7 -2 2012 72.09
5 -7 2 70.19 6.9
-5 -7 -2 68.19 5.7
-5 -7 -2 70.09 5.6
-5 -7 -2 66.59 6
5 -7 2 45.6 8.6
5 -7 2 63.79 4.9
-5 -7 -2 65.49 11.8
5 -7 2 67.79 5.2
5 7 2 58.19 5.1
-5 7 -2 71.09 5
5 7 2 80.79 13
5 7 2 63.79 3
5 7 2 57.99 4.8
5 7 2 65.89 6
-5 7 -2 68.99 4.6
-5 7 -2 70.79 7.2
-5 7 -2 73.29 13.4
6 -7 2 1069.09 40.6
6 -7 2 1055.79 50.39
6 -7 2 1082.89 44.3
-6 -7 -2 1088.89 42.6
-6 -7 -2 1113.69 42.7
-6 -7 -2 1132.39 42.4
6 -7 2 1086.29 43.1
-6 -7 -2 1043.1 53.19
6 7 2 1006.8 41.5
6 7 2 1089.19 53.49
6 7 2 1068.69 38.3
6 7 2 1053.69 42.3
-6 7 -2 1079.29 41
-6 7 -2 1037.8 51.29
-6 7 -2 1063.79 40
6 7 2 1033.2 41.1
6 7 2 1058.09 37.8
-6 7 -2 1072.39 45.5
7 -7 2 310.77 14.6
-7 -7 -2 305.97 16
7 -7 2 328.57 15.7
-7 -7 -2 308.87 16.4
-7 -7 -2 323.87 16.1
7 -7 2 315.97 17.9
7 -7 2 324.07 23.1
-7 -7 -2 338.17 25.6
7 7 2 300.17 12.8
7 7 2 336.87 15.7
-7 7 -2 318.77 18.8
7 7 2 262.37 23.4
7 7 2 314.07 12.2
-7 7 -2 305.37 15
-7 7 -2 310.77 14.1
7 7 2 306.37 15.7
7 7 2 289.17 15.5
-7 7 -2 295.07 23
-8 -7 -2 12.4 3.5
-8 -7 -2 14.3 3.9
8 -7 2 12.7 5.9
8 -7 2 8.8 3.1
8 -7 2 10.5 2.7
8 -7 2 8.5 3.8
-8 -7 -2 22.1 4.7
-8 7 -2 10.8 3.1
-8 7 -2 8.5 4.8
8 7 2 13.2 3.6
8 7 2 12.3 2.3
-8 7 -2 12.6 2.8
8 7 2 10.1 3.1
8 7 2 12.4 6.5
8 7 2 9.7 3.4
-8 7 -2 9.2 3.6
9 -7 2 147.09 17.3
-9 -7 -2 159.88 11.1
9 -7 2 143.49 12.3
9 -7 2 161.28 9.8
9 -7 2 142.19 10.5
-9 -7 -2 166.98 11.8
-9 7 -2 143.09 9.1
9 7 2 187.68 21
-9 7 -2 153.58 17.5
9 7 2 150.08 10.7
-9 7 -2 170.18 10.5
-9 7 -2 152.18 9.1
9 7 2 147.49 8.4
9 7 2 132.29 10.1
-9 7 -2 146.39 13.3
-10 -7 -2 -4.6 3.9
-10 -7 -2 -1.1 2.3
10 -7 2 -1.2 2
10 -7 2 6 3.9
10 -7 2 3.1 2.4
-10 -7 -2 -1.2 2.6
10 -7 2 3.8 4.3
-10 7 -2 -0.7 1.5
-10 7 -2 1.5 4.8
10 7 2 -2.5 2.2
10 7 2 0.9 5.1
10 7 2 -0.5 1.4
-10 7 -2 2 2
10 7 2 1.8 2.5
-10 7 -2 -4.4 2.2
11 -7 2 155.28 11.7
-11 -7 -2 122.29 21.8
11 -7 2 173.98 14.4
11 -7 2 163.18 19.6
-11 -7 -2 163.68 12.8
-11 -7 -2 149.49 11.9
11 -7 2 155.18 10.5
11 7 2 128.59 12.8
-11 7 -2 172.88 9
11 7 2 184.48 28.6
11 7 2 141.49 11.3
-11 7 -2 172.78 10.3
-11 7 -2 161.48 11.2
11 7 2 148.49 9.3
-12 -7 -2 -2.4 2.7
12 -7 2 2.2 5.3
-12 -7 -2 -2 2.3
12 -7 2 -2.1 2.9
-12 -7 -2 15.4 13.5
12 7 2 4.8 6.4
12 7 2 2.2 2.3
12 7 2 2.6 3.1
-12 7 -2 -0.9 2.4
13 -7 2 82.89 17.6
-13 -7 -2 50.29 8.2
13 -7 2 55.39 7.2
-13 -7 -2 38.7 13.6
13 -7 2 56.19 9.3
-13 -7 -2 35.8 7.6
-13 7 -2 46.2 6.2
13 7 2 31.9 13.2
13 7 2 49.8 8
13 7 2 46.3 6.1
14 -7 2 21.5 5.1
14 -7 2 26.3 6.5
-14 -7 -2 14.7 5.1
-14 -7 -2 31.6 7.2
14 -7 2 13.8 8.5
14 7 2 15.5 3.7
14 7 2 7.8 4.8
14 7 2 -1 10.2
-14 7 -2 22 4.8
-15 -7 -2 126.09 12.7
15 -7 2 120.79 13.1
15 -7 2 111.79 23.2
-15 -7 -2 123.19 11.9
15 -7 2 114.99 10.2
15 7 2 110.19 8.9
15 7 2 105.59 25.9
-15 7 -2 108.99 9.6
15 7 2 125.19 11.9
16 -7 2 0.3 3.8
16 -7 2 0.2 11.3
-16 -7 -2 -2.6 5.7
16 -7 2 2.3 3.5
16 7 2 -1 11
16 7 2 3.8 4.2
-16 7 -2 0.5 3.4
16 7 2 -5.9 2.6
-16 -8 2 -0.7 4.1
16 -8 -2 6.1 3.2
16 -8 -2 -5.6 5.6
16 -8 -2 19.5 10.2
16 8 -2 15.6 10.1
-16 8 2 0.3 3
16 8 -2 3.8 5.1
16 8 -2 -3.7 4.1
15 -8 -2 -7.6 5.6
15 -8 -2 6.3 5.1
-15 -8 2 -2.4 3.8
15 -8 -2 5.9 2.6
15 8 -2 -3.4 3.9
15 8 -2 0.6 11.1
-15 8 2 -1.2 2.4
-15 8 2 -2 3.4
15 8 -2 1.3 3.1
14 -8 -2 6.7 3.4
14 -8 -2 14.2 8.7
14 -8 -2 16.2 6.7
-14 -8 2 13 6.2
-14 -8 2 6.9 3.9
14 8 -2 18.5 5.9
-14 8 2 12.3 3.1
14 8 -2 27.2 14.6
14 8 -2 5.8 3.5
-14 8 2 10.8 3.7
13 -8 -2 4.7 3.3
-13 -8 2 4.7 4.4
13 -8 -2 0.1 4
-13 -8 2 6.7 4.3
13 -8 -2 -2 4.6
-13 8 2 -1.3 1.8
13 8 -2 1.2 9.5
13 8 -2 -1.7 2.7
13 8 -2 -0.2 2.8
-12 -8 2 93.29 20.9
12 -8 -2 74.39 16.3
12 -8 -2 84.59 12.5
12 -8 -2 79.99 8.7
-12 -8 2 82.09 8.9
-12 -8 2 93.29 9.8
12 -8 -2 88.09 7.7
12 8 -2 64.59 10.3
-12 8 2 78.09 5.8
-12 8 2 78.09 6.3
12 8 -2 73.89 9.7
12 8 -2 73.09 20
12 8 -2 69.49 7.9
11 -8 -2 3.7 5.8
11 -8 -2 -0.2 2.8
11 -8 -2 -1.8 3
11 -8 -2 1.1 2.3
-11 -8 2 -0.4 2.7
-11 -8 2 0.2 3
-11 -8 2 10.5 9.5
11 8 -2 -2.1 2.1
11 8 -2 3.2 3
11 8 -2 2.2 1.9
11 8 -2 -4.3 4.2
-11 8 2 -2.4 1.5
10 -8 -2 31.3 5.5
-10 -8 2 31.6 6
-10 -8 2 23.1 8.6
10 -8 -2 34 4.9
10 -8 -2 25.5 6.5
-10 -8 2 30.2 6
10 -8 -2 32 10
10 8 -2 33.3 5.5
-10 8 2 32.4 3.1
-10 8 2 29.9 3.7
10 8 -2 37.5 12.2
-10 8 2 33.9 10.3
-10 8 2 34.7 4
10 8 -2 26.6 5.3
9 -8 -2 174.68 14.2
-9 -8 2 170.18 12.5
-9 -8 2 187.88 13.1
9 -8 -2 197.98 19.1
-9 -8 2 173.88 20.9
9 -8 -2 181.88 10.4
9 -8 -2 182.78 11.3
-9 8 2 182.58 10.8
9 8 -2 191.58 22
9 8 -2 200.58 13
-9 8 2 193.88 9
-9 8 2 198.58 10.3
9 8 -2 188.38 11.5
-9 8 2 184.18 18
9 8 -2 152.48 11.3
-9 8 2 199.48 8.8
-8 -8 2 11.1 4
8 -8 -2 9.1 2.4
-8 -8 2 17 4.6
8 -8 -2 12.8 4.3
8 -8 -2 7.6 5.4
-8 -8 2 17.9 8.9
8 -8 -2 12.1 3.2
8 8 -2 5.7 3.4
8 8 -2 13.5 3.6
-8 8 2 15 3.1
-8 8 2 10.3 5.1
-8 8 2 12.2 1.9
-8 8 2 6.8 2.4
8 8 -2 12 7.8
8 8 -2 12.4 2.6
-8 8 2 9.3 1.6
8 8 -2 13.7 3.2
-7 -8 2 89.89 7.8
7 -8 -2 74.89 11.5
7 -8 -2 75.59 8.4
7 -8 -2 74.69 5.9
7 -8 -2 80.99 5.6
-7 -8 2 71.49 7
7 8 -2 76.09 5.3
-7 8 2 78.09 6.4
7 8 -2 81.29 7
7 8 -2 77.69 15.3
-7 8 2 85.79 12.2
7 8 -2 82.39 6.9
-7 8 2 80.49 3.5
7 8 -2 74.49 6.8
-7 8 2 80.09 5.6
-6 -8 2 10.5 6.1
-6 -8 2 4.2 2.6
6 -8 -2 1.1 1.5
-6 -8 2 3.5 2.1
-6 -8 2 2.6 2.2
6 -8 -2 8.4 4.1
6 -8 -2 5.1 1.8
6 -8 -2 1.1 2.4
-6 8 2 3.9 1.6
6 8 -2 3.9 2.6
-6 8 2 6.4 4.9
6 8 -2 0.9 2
-6 8 2 3.2 2
6 8 -2 8.7 5
6 8 -2 4.4 1.6
5 -8 -2 32.6 3.3
5 -8 -2 37 6.9
-5 -8 2 25.1 7.8
-5 -8 2 36 4.8
5 -8 -2 34.2 3.1
5 -8 -2 33.2 5.6
-5 -8 2 36.4 5.2
-5 -8 2 30 4.7
5 8 -2 38.3 9
5 8 -2 42.4 5.9
5 8 -2 41 9.6
-5 8 2 48.7 7.7
-5 8 2 35.3 4.4
5 8 -2 35.8 4.9
5 8 -2 39 3.5
5 8 -2 35.8 4.6
-5 8 2 41.4 3.3
-4 -8 2 680.73 31.9
-4 -8 2 591.04 25.8
4 -8 -2 611.04 27.8
4 -8 -2 668.03 23.6
4 -8 -2 627.14 23.5
-4 -8 2 633.34 25.9
-4 -8 2 590.04 34.6
4 -8 -2 598.24 28.6
4 8 -2 617.74 27
-4 8 2 619.44 23.2
-4 8 2 630.14 28.5
-4 8 2 609.24 28.5
4 8 -2 598.94 25
4 8 -2 609.44 24.1
-4 8 2 629.84 23.4
4 8 -2 541.75 25.3
4 8 -2 617.84 35.9
4 8 -2 584.64 34.6
-4 8 2 690.33 26.8
4 8 -2 612.44 25.5
-3 -8 2 148.49 8.7
3 -8 -2 148.09 6.8
3 -8 -2 145.09 6.6
3 -8 -2 149.19 9.8
3 -8 -2 156.08 10.5
-3 -8 2 137.29 8.3
-3 -8 2 148.59 14.2
-3 -8 2 143.19 8.5
3 8 -2 141.99 8.4
3 8 -2 141.49 8.1
-3 8 2 163.08 10.6
3 8 -2 134.49 14
-3 8 2 147.09 6.4
-3 8 2 126.09 8.8
3 8 -2 135.39 9.4
3 8 -2 132.89 13.8
3 8 -2 139.89 7.5
-3 8 2 146.99 9.7
-3 8 2 143.59 9.1
3 8 -2 144.89 7.8
-3 8 2 144.59 6.4
-2 -8 2 157.58 8.9
2 -8 -2 167.48 7
-2 -8 2 145.39 8.5
-2 -8 2 150.28 8.1
-2 -8 2 152.88 13.9
2 -8 -2 180.58 10
2 -8 -2 165.68 10.7
-2 -8 2 137.89 8.4
2 -8 -2 167.88 7.2
-2 8 2 158.08 6.7
-2 8 2 166.78 6.6
2 8 -2 151.28 7.9
2 8 -2 158.18 14.2
2 8 -2 153.18 10.1
-2 8 2 156.48 13
2 8 -2 156.38 8.3
2 8 -2 141.39 8.1
-2 8 2 148.79 9.6
-2 8 2 172.78 10.5
-2 8 2 177.98 9.7
2 8 -2 142.99 13.8
2 8 -2 157.18 8.7
1 -8 -2 512.25 19.1
1 -8 -2 499.25 18.9
-1 -8 2 469.45 20.5
-1 -8 2 491.85 20.7
-1 -8 2 497.15 28.8
-1 -8 2 452.55 26.3
1 -8 -2 513.35 23.7
-1 -8 2 512.85 20.7
-1 -8 2 537.45 20.7
1 -8 -2 507.95 19
1 -8 -2 472.45 21.1
1 8 -2 531.35 27.9
1 8 -2 521.65 21.1
-1 8 2 513.55 18.3
-1 8 2 522.75 21.4
-1 8 2 513.05 18.6
-1 8 2 466.35 22.8
1 8 -2 501.35 19.7
-1 8 2 507.95 22.1
1 8 -2 493.55 20.3
-1 8 2 504.75 22.5
1 8 -2 518.55 23.1
1 8 -2 478.35 27.6
0 -8 2 67.09 4.9
0 -8 -2 67.09 4.1
0 -8 -2 71.29 6.6
0 -8 -2 77.59 6.4
0 -8 -2 80.49 5.2
0 -8 2 59.89 4.6
0 -8 2 67.19 8
0 -8 2 72.79 5
0 -8 2 65.09 5.5
0 -8 2 62.79 5.1
0 -8 -2 83.69 4.1
0 -8 2 53.19 9.5
0 8 -2 68.09 6.4
0 8 2 79.39 3.7
0 8 -2 53.39 8
0 8 2 73.59 6.4
0 8 -2 60.79 5.4
0 8 2 68.39 5.9
0 8 -2 63.89 4.4
0 8 -2 70.99 8.5
0 8 2 63.79 3.7
0 8 2 75.79 5.7
0 8 2 76.19 6.9
1 -8 2 27.8 3
-1 -8 -2 35.1 3
-1 -8 -2 42 6.5
-1 -8 -2 33.8 2.8
1 -8 2 30.9 3.3
1 -8 2 26.6 3.9
1 -8 2 37.2 6.4
-1 -8 -2 35.2 3
1 -8 2 24.3 5.5
-1 -8 -2 30.3 4.7
1 8 2 47.4 6.7
-1 8 -2 34.4 3
-1 8 -2 27.9 4.2
1 8 2 27.9 2.5
-1 8 -2 28.8 6
-1 8 -2 28.6 2.8
1 8 2 32.1 2.5
-1 8 -2 22 3.6
1 8 2 32.6 3.3
-1 8 -2 22.5 5.6
1 8 2 27.7 4.5
2 -8 2 3.4 1.8
-2 -8 -2 2.2 0.9
2 -8 2 1.2 1.1
2 -8 2 2.7 1.3
-2 -8 -2 -0.2 1.4
2 -8 2 1.9 2.6
-2 -8 -2 2.3 1.3
2 -8 2 2.9 1.6
-2 -8 -2 1.2 1.3
-2 -8 -2 -1.9 1.5
2 8 2 2.1 1.2
-2 8 -2 0.9 1.1
2 8 2 1.1 1.1
-2 8 -2 2.8 2.7
2 8 2 0.3 2.3
-2 8 -2 1 1.1
-2 8 -2 2.6 2.2
-2 8 -2 1.9 2.5
2 8 2 0.1 1.7
2 8 2 1.9 2.2
-2 8 -2 3.8 1.3
2 8 2 0.8 1
3 -8 2 92.79 10.2
3 -8 2 92.39 7.5
-3 -8 -2 111.59 6.6
-3 -8 -2 108.79 6.5
-3 -8 -2 92.49 7.6
3 -8 2 91.09 5.8
3 -8 2 98.69 6
-3 -8 -2 105.69 11.1
3 8 2 103.79 10.7
3 8 2 86.79 10.1
-3 8 -2 83.99 6.4
3 8 2 107.69 7.9
3 8 2 97.79 6.7
-3 8 -2 89.79 7.9
-3 8 -2 80.29 8.8
-3 8 -2 97.79 5.7
-3 8 -2 94.99 9.4
3 8 2 105.19 5.1
3 8 2 108.59 5
-3 8 -2 88.69 5.4
-4 -8 -2 1302.07 48.5
4 -8 2 1366.16 56.79
-4 -8 -2 1277.97 50.09
4 -8 2 1210.98 47.2
-4 -8 -2 1260.07 48.2
-4 -8 -2 1292.87 57.89
4 -8 2 1275.27 50.29
4 -8 2 1270.37 47.4
4 8 2 1236.98 49.7
-4 8 -2 1388.86 54.99
-4 8 -2 1239.58 46.9
-4 8 -2 1286.37 46.5
-4 8 -2 1304.07 53.69
-4 8 -2 1222.48 55.49
4 8 2 1257.47 46.6
4 8 2 1278.37 44.7
4 8 2 1261.87 57.29
5 -8 2 47.3 4.4
5 -8 2 35.6 7.1
-5 -8 -2 54.49 5.7
-5 -8 -2 46.7 4.8
5 -8 2 49.2 6.7
-5 -8 -2 87.29 14.4
5 -8 2 44.2 4
5 8 2 44.8 5.3
5 8 2 56.89 10.8
-5 8 -2 48.6 3.7
-5 8 -2 45.1 4.1
5 8 2 53.19 4.8
-5 8 -2 33.7 7.3
5 8 2 53.59 4.4
-5 8 -2 45.5 6.9
-6 -8 -2 60.99 6
6 -8 2 63.19 10
-6 -8 -2 100.19 16.1
6 -8 2 75.49 7.5
6 -8 2 67.19 5.4
-6 -8 -2 63.79 6.6
6 -8 2 75.89 5.9
-6 -8 -2 73.29 6.6
-6 8 -2 75.19 5.1
-6 8 -2 76.89 13.1
-6 8 -2 79.39 8.4
6 8 2 82.19 15.1
6 8 2 70.79 5.7
6 8 2 76.49 6.3
-6 8 -2 71.19 5.5
6 8 2 78.09 6.9
-7 -8 -2 0 3.9
7 -8 2 1 2.7
7 -8 2 -1.7 2.4
-7 -8 -2 0.5 2.1
-7 -8 -2 3.9 2.7
7 -8 2 1.8 1.6
-7 -8 -2 2 2.3
7 -8 2 2.4 1.8
7 8 2 2 0.8
-7 8 -2 2.6 1.6
7 8 2 1.1 0.8
-7 8 -2 -0.4 2.9
7 8 2 0.3 2.1
7 8 2 -4.7 3.6
-7 8 -2 -3.4 2.3
7 8 2 0.7 1.9
-7 8 -2 0.2 1.3
7 8 2 2.6 2.4
-7 8 -2 -1 1.7
-8 -8 -2 3497.45 125.59
-8 -8 -2 3533.35 126.19
8 -8 2 3406.76 123.09
8 -8 2 3592.14 128.49
8 -8 2 3377.66 137.39
8 -8 2 3239.38 124.09
8 8 2 3461.15 124.69
-8 8 -2 3404.56 130.09
8 8 2 3422.46 124.69
-8 8 -2 3421.56 138.69
8 8 2 3373.96 119.59
8 8 2 3519.75 124.39
8 8 2 3407.16 141.89
-8 8 -2 3456.95 122.09
8 8 2 3377.16 120.19
-8 8 -2 3333.37 123.69
-9 -8 -2 737.83 32.9
9 -8 2 744.33 30.1
9 -8 2 701.93 31.3
-9 -8 -2 751.02 32.5
9 -8 2 797.12 44
-9 -8 -2 655.63 44.8
9 -8 2 692.43 34.2
-9 8 -2 676.83 29.7
9 8 2 728.63 27.6
9 8 2 716.33 26.8
-9 8 -2 758.72 33.4
-9 8 -2 701.53 28.9
9 8 2 741.53 46.4
9 8 2 707.13 31.5
9 8 2 702.03 31.1
-9 8 -2 683.83 42.4
-10 -8 -2 23.4 9.5
10 -8 2 32.3 5.6
-10 -8 -2 34 6.5
10 -8 2 41.4 7.9
-10 -8 -2 27.8 5.4
10 -8 2 40.6 5.6
10 -8 2 38.1 11
10 8 2 32.9 10.7
10 8 2 38.7 3.8
10 8 2 42.4 6.3
-10 8 -2 51.49 5.1
-10 8 -2 34.7 4.5
10 8 2 30.4 5.6
11 -8 2 23.4 8.8
-11 -8 -2 16.1 9
11 -8 2 20.2 4.7
11 -8 2 22.1 4.4
11 -8 2 21 6.4
-11 -8 -2 20.9 5.7
-11 8 -2 20.2 3.8
-11 8 -2 22.7 3.9
11 8 2 12 3.7
-11 8 -2 21.7 5.4
11 8 2 21.1 4.6
11 8 2 9.8 6.8
11 8 2 16.9 3.1
-11 8 -2 22 8.9
-12 -8 -2 116.19 11.2
12 -8 2 127.69 13
-12 -8 -2 68.09 17.1
12 -8 2 90.39 16.8
12 -8 2 125.59 9.5
-12 -8 -2 107.99 10.5
12 8 2 121.59 7.8
12 8 2 152.88 25.1
-12 8 -2 107.49 7.1
-12 8 -2 122.19 8.6
12 8 2 112.59 10.5
13 -8 2 80.29 7.7
-13 -8 -2 79.39 10.5
-13 -8 -2 90.89 28.6
13 -8 2 57.79 14.8
13 -8 2 70.49 11.3
-13 -8 -2 74.39 10.7
13 8 2 57.19 15.7
13 8 2 70.09 9.4
13 8 2 56.79 7.8
-13 8 -2 63.69 6.5
14 -8 2 127.19 23.6
-14 -8 -2 142.59 13.2
14 -8 2 149.39 14.2
14 -8 2 128.69 10.4
-14 -8 -2 91.09 12.3
14 8 2 151.68 30.1
-14 8 -2 115.89 9.3
14 8 2 113.19 8.3
14 8 2 123.89 11.6
-15 -8 -2 -5.3 3.3
15 -8 2 1.5 3.1
15 -8 2 -0.7 5.8
-15 -8 -2 4.7 6.1
15 -8 2 4.2 4.2
15 8 2 -0.2 2.5
15 8 2 8.4 11.6
15 8 2 1 4.5
-16 -8 -2 4.2 4.6
16 -8 2 -8.7 7.8
16 -8 2 -5.1 8.7
16 8 2 -10.5 8.9
-16 8 -2 -0.8 3.4
16 8 2 -1.5 3.1
16 8 2 -9.1 4.1
-16 -9 2 5.3 5.2
16 -9 -2 -3.2 2.6
16 -9 -2 -0.6 5.3
16 -9 -2 12.1 9.7
16 9 -2 -7 10.3
16 9 -2 -5.4 3.3
-16 9 2 -1.9 2.6
-15 -9 2 9.7 4.4
15 -9 -2 4.7 3.6
15 -9 -2 7.8 5.9
15 9 -2 6.8 3.2
15 9 -2 -3.8 3.7
-15 9 2 1.9 3.4
15 9 -2 9.2 8.2
-15 9 2 -0.3 2.3
14 -9 -2 20.3 4.2
-14 -9 2 29.1 6.7
-14 -9 2 15.2 6.3
14 -9 -2 16.9 8.8
14 -9 -2 18.5 5.7
14 9 -2 17.8 5
-14 9 2 14.7 3.2
14 9 -2 16.6 12.1
14 9 -2 26.1 5
-14 9 2 11.3 2.9
13 -9 -2 10.8 3.7
13 -9 -2 6.5 6.5
13 -9 -2 2.2 4.1
-13 -9 2 2.4 4.2
-13 -9 2 3 3.2
13 9 -2 5.1 3.1
-13 9 2 2.3 1.9
13 9 -2 3.1 4
13 9 -2 5.1 2.7
-13 9 2 5 2.4
-12 -9 2 5.8 4
12 -9 -2 6.7 4.2
12 -9 -2 16.3 9.4
-12 -9 2 8.6 8.9
12 -9 -2 13.8 3.7
12 -9 -2 13.3 5.2
-12 -9 2 17.7 5.7
12 9 -2 12.2 3.6
12 9 -2 9 3.5
12 9 -2 5.7 3.6
-12 9 2 15.8 2.9
12 9 -2 14.9 8
-12 9 2 13.1 2.5
12 9 -2 14.4 3.1
11 -9 -2 11.2 5.2
-11 -9 2 10.6 5.2
11 -9 -2 13.3 7.1
11 -9 -2 6.2 3
11 -9 -2 5.2 3.1
-11 -9 2 9.4 4.1
-11 -9 2 10.6 8.1
11 9 -2 20.4 5.5
-11 9 2 11.3 2.1
-11 9 2 15.7 3.1
11 9 -2 10.5 7.6
11 9 -2 3.9 2.9
11 9 -2 9.7 2.5
-11 9 2 13.6 2.3
11 9 -2 22.2 4.8
-10 -9 2 15.8 5.4
-10 -9 2 16.8 8.9
-10 -9 2 17.8 5.6
10 -9 -2 10.4 3.5
10 -9 -2 18.5 6.9
10 -9 -2 8.9 2.8
10 -9 -2 6.4 4.4
-10 9 2 12.8 3.1
-10 9 2 9.4 1.9
-10 9 2 12.6 1.9
10 9 -2 20.5 4.5
10 9 -2 2.6 5.6
10 9 -2 11.3 2.4
10 9 -2 9 3.4
-10 9 2 9.6 6.3
10 9 -2 13.1 4.2
-9 -9 2 4.5 2.9
9 -9 -2 0.1 1.8
-9 -9 2 -1 2.6
9 -9 -2 3.3 3.7
-9 -9 2 -4 3.8
9 -9 -2 -0.4 1.6
9 -9 -2 5.1 4.9
9 9 -2 1.7 2.4
9 9 -2 3.9 2.5
-9 9 2 -1.2 3.1
-9 9 2 3.1 2.1
9 9 -2 4.7 2.4
-9 9 2 0.4 0.9
9 9 -2 3.1 1.6
9 9 -2 1.5 5.8
-9 9 2 2.4 2.9
8 -9 -2 611.64 34.8
-8 -9 2 561.64 27.8
8 -9 -2 635.84 25.1
-8 -9 2 583.84 27.5
-8 -9 2 595.04 40.9
8 -9 -2 600.04 26.1
-8 -9 2 633.84 28.8
8 -9 -2 626.44 31.1
8 9 -2 597.84 27.8
8 9 -2 561.74 24.2
8 9 -2 610.34 41.4
-8 9 2 635.94 25.4
-8 9 2 616.74 34.9
-8 9 2 639.14 26.2
8 9 -2 587.74 27
-7 -9 2 29.7 8.8
-7 -9 2 33.1 5.5
7 -9 -2 41.2 8.3
7 -9 -2 28 5.9
-7 -9 2 23.4 4.5
-7 -9 2 34.1 5.5
7 -9 -2 37.2 3.9
7 9 -2 30.1 5
7 9 -2 35.4 3.7
7 9 -2 30.8 5
7 9 -2 18.2 6.4
7 9 -2 34.3 8.2
-7 9 2 40.1 5.5
-7 9 2 32.5 7.4
-7 9 2 32.2 3.5
6 -9 -2 211.68 14.6
-6 -9 2 244.38 13.1
-6 -9 2 223.08 13.3
-6 -9 2 230.98 13.4
-6 -9 2 217.08 21.3
6 -9 -2 234.58 10.7
6 -9 -2 231.38 11.3
6 -9 -2 246.78 17.1
6 9 -2 238.28 10.9
6 9 -2 235.98 13.7
6 9 -2 203.58 20.8
6 9 -2 258.87 22.7
-6 9 2 235.18 16.8
6 9 -2 220.88 12.8
-6 9 2 198.38 12.2
-6 9 2 232.38 10.8
6 9 -2 213.48 13.4
-5 -9 2 24.3 4.3
5 -9 -2 21.7 3
-5 -9 2 28.6 4.6
-5 -9 2 24.8 7.4
5 -9 -2 25.8 5.9
-5 -9 2 28.3 4.5
5 -9 -2 24.1 5.2
5 -9 -2 20 2.7
5 9 -2 24.2 4.1
-5 9 2 18.2 2.5
5 9 -2 16.2 6.6
5 9 -2 41.3 10.7
-5 9 2 20.7 4.9
-5 9 2 28.5 4.8
5 9 -2 22.2 3.7
5 9 -2 22.1 3
-5 9 2 20.5 2.5
5 9 -2 28.3 4.1
5 9 -2 23.4 4.9
4 -9 -2 2.7 1.2
-4 -9 2 -1.6 2.4
-4 -9 2 5.6 2.3
-4 -9 2 2.5 2.1
4 -9 -2 1.3 1.1
4 -9 -2 0.4 1.9
-4 -9 2 4.2 2
4 9 -2 2.5 2.2
-4 9 2 1.7 2.2
-4 9 2 1.4 1.1
-4 9 2 2.4 1.9
4 9 -2 3.9 1.9
-4 9 2 2.2 2.1
4 9 -2 2.3 1.7
4 9 -2 2.1 1.5
4 9 -2 1.3 2.9
4 9 -2 -1.8 3.2
-4 9 2 1.9 0.9
4 9 -2 4.2 1.4
3 -9 -2 91.59 5
-3 -9 2 108.29 12.5
3 -9 -2 87.49 8.2
-3 -9 2 88.49 6.5
3 -9 -2 93.19 4.9
-3 -9 2 95.09 7.6
3 -9 -2 86.89 8.6
-3 -9 2 90.99 6.6
3 9 -2 105.09 8.3
3 9 -2 84.89 5.8
-3 9 2 100.49 7.9
3 9 -2 79.39 6.1
3 9 -2 86.69 12.9
-3 9 2 96.49 7.6
3 9 -2 92.79 5.8
3 9 -2 76.89 11.8
3 9 -2 86.39 6.3
-3 9 2 91.59 4.6
-3 9 2 98.89 8.5
-3 9 2 87.39 4.6
-3 9 2 88.19 7.4
-2 -9 2 32.1 3.4
2 -9 -2 33 2.7
2 -9 -2 43.7 6.6
2 -9 -2 41.6 4.8
-2 -9 2 25.8 3.8
-2 -9 2 31.9 7.8
-2 -9 2 39.5 4.1
2 -9 -2 39.5 2.8
2 9 -2 30.7 7.7
-2 9 2 35.6 2.4
2 9 -2 27 4.9
2 9 -2 34.1 3.5
2 9 -2 34.4 3.6
-2 9 2 36.3 2.3
-2 9 2 33.4 5.4
2 9 -2 29.1 3.9
-2 9 2 26.6 4.7
2 9 -2 28.4 9.1
-2 9 2 33.6 4.7
2 9 -2 25.4 3.2
-1 -9 2 1.4 1.3
-1 -9 2 1.4 1.5
-1 -9 2 1.5 1.3
1 -9 -2 1.5 1
1 -9 -2 0.6 0.9
-1 -9 2 -0.4 2.2
1 -9 -2 -0.1 1.2
-1 -9 2 -0.6 1
1 -9 -2 1.2 0.8
1 -9 -2 1 1.6
-1 -9 2 1 2.9
-1 9 2 1 0.7
-1 9 2 3.1 1.8
1 9 -2 1.3 1.5
1 9 -2 1.1 2.3
1 9 -2 1.6 2.3
-1 9 2 0.3 2
1 9 -2 1.4 1.4
1 9 -2 2.1 2.1
-1 9 2 1.6 1.9
-1 9 2 0.5 1.5
-1 9 2 2.3 0.9
0 -9 2 160.08 8.6
0 -9 2 176.18 9
0 -9 -2 170.88 8.9
0 -9 2 154.08 8.6
0 -9 -2 165.28 7.7
0 -9 -2 159.48 7.7
0 -9 2 167.98 8.8
0 -9 2 155.58 12.9
0 -9 2 170.78 9.3
0 -9 -2 165.98 11.1
0 -9 2 185.78 15.8
0 -9 -2 164.18 7.7
0 9 2 169.98 11.5
0 9 2 161.68 7.3
0 9 2 174.28 10.4
0 9 -2 181.78 13.5
0 9 2 157.48 10.6
0 9 2 161.58 9.5
0 9 -2 189.28 14.8
0 9 2 172.18 7.1
0 9 -2 158.28 9.7
0 9 -2 149.09 8.7
-1 -9 -2 1324.77 50.09
1 -9 2 1372.86 50.89
-1 -9 -2 1400.56 50.09
-1 -9 -2 1352.36 50.09
1 -9 2 1407.66 50.79
-1 -9 -2 1287.17 53.49
1 -9 2 1434.66 52.29
1 -9 2 1443.56 51.09
-1 -9 -2 1298.57 58.99
1 -9 2 1379.96 60.59
-1 9 -2 1398.56 54.19
1 9 2 1427.36 53.89
-1 9 -2 1407.36 59.19
-1 9 -2 1415.86 50.99
1 9 2 1375.66 55.29
-1 9 -2 1393.26 51.29
-1 9 -2 1343.27 57.29
1 9 2 1368.56 51.19
1 9 2 1324.67 49.5
1 9 2 1382.26 49.4
-1 9 -2 1333.97 52.89
-2 -9 -2 33.5 3.4
2 -9 2 21.4 5.2
2 -9 2 30.2 6.4
2 -9 2 33 3.5
-2 -9 -2 36.9 3.4
2 -9 2 33 3.7
-2 -9 -2 39.8 5.8
-2 -9 -2 29.9 6.4
-2 -9 -2 36.4 2.8
2 -9 2 30 3.3
-2 9 -2 34.5 2.9
-2 9 -2 38 3.2
-2 9 -2 40.8 7.7
-2 9 -2 33.1 3.4
-2 9 -2 27.3 6.1
-2 9 -2 33.1 5.1
2 9 2 44.7 5.3
-2 9 -2 32 5.4
2 9 2 37.4 3.6
2 9 2 55.09 8.9
2 9 2 40.4 7.1
2 9 2 32 3.1
2 9 2 35.8 3.4
3 -9 2 72.69 11.5
3 -9 2 75.69 5.3
-3 -9 -2 85.49 5.9
3 -9 2 78.99 6.9
-3 -9 -2 85.39 5.8
-3 -9 -2 77.69 7.1
3 -9 2 67.59 5.1
-3 -9 -2 84.19 10
-3 9 -2 88.69 9.5
3 9 2 75.79 4.4
3 9 2 74.29 5.1
-3 9 -2 79.29 4.6
3 9 2 77.79 4
3 9 2 82.49 5.4
-3 9 -2 71.39 10.5
-3 9 -2 78.29 7.1
3 9 2 84.29 10.2
3 9 2 66.39 10.2
-3 9 -2 71.59 5.3
-3 9 -2 76.19 4.9
3 9 2 79.79 7.1
4 -9 2 18.9 3
-4 -9 -2 23.7 3.8
-4 -9 -2 8.4 4.3
-4 -9 -2 17.7 4.2
-4 -9 -2 11.7 2.9
4 -9 2 14.8 3.9
4 -9 2 16.9 2.9
4 -9 2 15.5 5.9
4 9 2 14.6 2.2
-4 9 -2 24.4 6.4
4 9 2 16.6 3.8
4 9 2 15.8 5
-4 9 -2 21.7 4.9
4 9 2 10.8 2.5
4 9 2 15.8 2.3
-4 9 -2 16.5 4.1
-4 9 -2 15.5 2.8
-4 9 -2 17.8 2.4
-4 9 -2 21.1 2.9
-4 9 -2 13.8 4.7
-5 -9 -2 618.94 26.6
5 -9 2 636.74 28.6
-5 -9 -2 603.24 35.9
5 -9 2 584.14 26.5
5 -9 2 627.84 25.3
-5 -9 -2 671.53 27.1
-5 -9 -2 600.94 27.9
5 -9 2 647.24 34.3
-5 9 -2 601.34 25
-5 9 -2 609.54 24.1
-5 9 -2 588.04 25.2
-5 9 -2 599.84 33.8
-5 9 -2 631.54 31.4
-5 9 -2 622.94 29.8
5 9 2 674.93 37
5 9 2 610.24 24.7
-5 9 -2 679.23 28.1
-6 -9 -2 545.95 35.4
-6 -9 -2 553.94 25.6
6 -9 2 588.54 24.1
6 -9 2 592.24 24.7
-6 -9 -2 541.85 26.3
6 -9 2 612.24 33.8
-6 -9 -2 578.94 25.5
6 -9 2 581.54 27.8
6 9 2 548.35 24.8
-6 9 -2 606.94 26.4
6 9 2 624.94 36.9
-6 9 -2 597.64 34.3
6 9 2 602.44 26.9
-6 9 -2 582.24 23
6 9 2 560.74 24
-6 9 -2 594.94 24.4
-6 9 -2 576.94 29.1
-7 -9 -2 65.29 7
7 -9 2 55.89 5.3
7 -9 2 52.99 7.9
-7 -9 -2 58.59 6.4
7 -9 2 58.79 11.4
-7 -9 -2 55.79 11.3
7 -9 2 70.29 6.2
-7 9 -2 58.89 4.7
7 9 2 81.19 14.8
-7 9 -2 59.49 9.1
-7 9 -2 60.29 5.4
-7 9 -2 42.3 6.1
7 9 2 63.99 5.7
7 9 2 64.89 7.1
7 9 2 65.19 6.4
-7 9 -2 64.99 12.5
8 -9 2 382.16 17.8
8 -9 2 384.26 21.7
8 -9 2 362.36 18.6
8 -9 2 380.36 27.6
-8 -9 -2 374.86 19.7
-8 -9 -2 440.76 39.3
-8 -9 -2 360.66 19.9
8 9 2 354.36 29.3
8 9 2 392.16 19.3
-8 9 -2 351.66 27.1
8 9 2 378.46 19.5
-8 9 -2 411.06 19.2
8 9 2 389.66 18.6
-9 -9 -2 44.5 12
-9 -9 -2 47.5 7.3
9 -9 2 49.9 6.8
9 -9 2 47.2 11.7
9 -9 2 49.9 8.3
-9 -9 -2 43.3 6.8
9 -9 2 35.8 5.2
9 9 2 49.4 2.9
9 9 2 59.09 7.8
-9 9 -2 35.8 5.7
9 9 2 37.5 5.6
9 9 2 48.9 14.1
-9 9 -2 42.4 11.7
9 9 2 35.4 5.9
9 9 2 49 3.1
-9 9 -2 40.6 4.8
10 -9 2 3.2 3.6
-10 -9 -2 0.2 5.2
10 -9 2 1.5 2.3
-10 -9 -2 2.1 2.6
10 -9 2 19.2 8.8
-10 -9 -2 2.8 2.8
10 9 2 12.4 8
10 9 2 2.4 1.1
-10 9 -2 -1.1 1.4
-10 9 -2 4 2.6
10 9 2 3.9 2.8
10 9 2 3.7 1.4
10 9 2 2.8 2.3
11 -9 2 173.88 11.6
-11 -9 -2 222.88 32.5
-11 -9 -2 182.08 13.9
11 -9 2 199.08 15.9
11 -9 2 171.78 12.4
11 -9 2 159.38 23.7
-11 9 -2 194.18 10.9
11 9 2 192.98 13.2
11 9 2 176.38 8.3
-11 9 -2 181.98 10.3
11 9 2 165.88 12
11 9 2 177.58 8.8
11 9 2 140.39 22.2
-12 -9 -2 44.4 7.8
12 -9 2 50.99 9.3
12 -9 2 37.7 11.2
-12 -9 -2 59.39 17.7
-12 -9 -2 34 7.1
12 -9 2 44.8 6.4
12 9 2 47.7 7.8
12 9 2 44.4 3.7
12 9 2 41 3.9
12 9 2 55.39 15.7
-12 9 -2 49.4 5.3
-12 9 -2 48.7 5
13 -9 2 55.19 14.4
13 -9 2 66.39 8.1
13 -9 2 72.09 11.9
-13 -9 -2 59.69 9.3
-13 -9 -2 72.69 11.1
13 9 2 58.59 4.4
-13 9 -2 58.19 6.2
13 9 2 49.7 15.8
13 9 2 51.29 4.7
13 9 2 42.1 7.4
14 -9 2 22.1 11.2
14 -9 2 17.4 6.5
-14 -9 -2 13.7 6.8
-14 -9 -2 11.8 5.1
14 -9 2 14.3 4.6
-14 9 -2 16 3.9
14 9 2 12 2.7
14 9 2 17.1 11.4
14 9 2 16.5 5.7
14 9 2 14.3 2.8
15 -9 2 35.2 10.4
-15 -9 -2 15 7.6
15 -9 2 29.1 7.8
-15 -9 -2 25.7 7.3
15 -9 2 26.5 5.3
15 9 2 29.6 3.9
15 9 2 31.9 14.8
-15 9 -2 29.7 5.1
15 9 2 27.8 6.2
16 -9 2 40.2 13.2
16 -9 2 63.99 12.1
16 -9 2 37 7
-16 -9 -2 64.89 10.6
16 9 2 28.9 7
16 9 2 40.9 5.1
-16 9 -2 45.5 6.1
16 9 2 28.3 15.4
15 -10 -2 35.3 10.9
15 10 -2 29.7 13.3
15 10 -2 36.6 6.5
15 10 -2 36.5 8
15 10 -2 32.7 5.4
-14 -10 2 112.59 12.3
14 -10 -2 107.89 15.7
-14 -10 2 114.99 12.5
14 -10 -2 117.69 19.9
14 -10 -2 133.19 10.3
14 10 -2 123.29 12.4
14 10 -2 121.59 8.5
14 10 -2 123.19 10.1
14 10 -2 144.39 28
-14 10 2 133.69 6
13 -10 -2 70.29 7.3
13 -10 -2 64.29 16.1
13 -10 -2 66.79 11.4
-13 -10 2 64.49 10.1
-13 -10 2 68.19 9.7
13 10 -2 68.69 7.5
13 10 -2 46 14.9
13 10 -2 73.89 6.2
13 10 -2 66.19 9.4
-12 -10 2 101.29 11
-12 -10 2 108.79 11.2
12 -10 -2 69.19 14.7
-12 -10 2 97.49 21
12 -10 -2 106.79 8.4
12 -10 -2 80.79 12.3
12 10 -2 95.89 8.7
12 10 -2 155.88 29.4
12 10 -2 100.09 8.6
12 10 -2 110.49 10.1
11 -10 -2 181.18 10.8
-11 -10 2 147.29 13.2
11 -10 -2 156.18 15
11 -10 -2 152.18 24.1
11 -10 -2 163.68 12
-11 -10 2 187.08 14.4
11 10 -2 172.78 13.1
-11 10 2 120.69 19.7
11 10 -2 159.78 11.4
11 10 -2 173.28 9.6
11 10 -2 195.08 13.5
11 10 -2 188.98 29
-11 10 2 151.38 9.7
10 -10 -2 11 5.9
-10 -10 2 25.3 11.7
10 -10 -2 9.2 3.6
10 -10 -2 8.4 3.2
10 -10 -2 4.5 6.1
-10 -10 2 16.2 5.3
-10 -10 2 16.7 4.9
10 10 -2 18.4 4.5
10 10 -2 8.7 3.9
10 10 -2 11.5 3.2
10 10 -2 16.3 2.9
-10 10 2 7.6 2.8
-10 10 2 14.3 3.7
10 10 -2 11.8 8.7
-9 -10 2 164.88 12.7
9 -10 -2 159.98 9.3
9 -10 -2 159.38 16.4
9 -10 -2 156.68 10.4
-9 -10 2 197.08 29.1
9 -10 -2 124.49 12.6
-9 -10 2 157.18 11.8
-9 -10 2 164.88 11.7
9 10 -2 155.38 10.8
9 10 -2 156.18 8.7
9 10 -2 171.68 26
-9 10 2 138.39 15.9
-9 10 2 157.78 10.1
9 10 -2 150.08 11.1
9 10 -2 169.28 11.8
-8 -10 2 436.16 22.5
-8 -10 2 396.36 33
-8 -10 2 399.96 21.5
8 -10 -2 448.86 27.9
8 -10 -2 445.26 24.6
8 -10 -2 416.76 18.6
8 -10 -2 400.36 19.6
-8 -10 2 430.86 21.5
8 10 -2 440.06 34.5
-8 10 2 439.16 27.5
8 10 -2 413.96 21.3
8 10 -2 423.36 21.4
8 10 -2 436.56 20.8
8 10 -2 402.76 17.9
-8 10 2 485.85 20.9
-8 10 2 418.86 18.7
7 -10 -2 23 3.4
-7 -10 2 18.5 7.6
7 -10 -2 21.3 5.7
-7 -10 2 24.2 5.2
7 -10 -2 24.2 4
-7 -10 2 26.2 5.2
-7 -10 2 28.3 5.2
7 -10 -2 27.2 7.2
7 10 -2 22 7.9
7 10 -2 22.3 4.5
7 10 -2 24.7 3.3
7 10 -2 31.1 5.9
-7 10 2 29 3.2
7 10 -2 18.9 3.8
-7 10 2 24.3 7.1
-7 10 2 23.9 4.7
7 10 -2 16.8 7.1
-6 -10 2 33.9 5.5
-6 -10 2 17.8 4
6 -10 -2 26.4 6.5
-6 -10 2 24.5 4.8
6 -10 -2 24.6 3.6
6 -10 -2 23.2 5.5
6 -10 -2 21.2 2.9
-6 -10 2 23 9.3
-6 10 2 29 3
6 10 -2 33.6 9.4
6 10 -2 26.5 5
-6 10 2 20.9 4.2
6 10 -2 31.2 5.2
6 10 -2 31.3 4.7
6 10 -2 42.5 11.5
6 10 -2 24.4 3.4
-6 10 2 31.9 7.2
-6 10 2 24.4 3
6 10 -2 26 4.3
-6 10 2 24.4 5
5 -10 -2 134.49 7.4
5 -10 -2 139.39 11.9
-5 -10 2 139.79 16.4
-5 -10 2 119.79 9.3
-5 -10 2 139.19 9.6
-5 -10 2 117.09 8.9
5 -10 -2 144.09 7.4
5 -10 -2 151.28 11.1
5 10 -2 132.59 8.3
5 10 -2 126.89 9
-5 10 2 143.29 6.9
5 10 -2 131.29 15.7
-5 10 2 143.19 7
-5 10 2 151.18 10
5 10 -2 142.29 10.4
-5 10 2 126.19 12.8
5 10 -2 103.09 15.7
5 10 -2 132.69 7.6
5 10 -2 145.19 9.1
4 -10 -2 2.1 2.3
4 -10 -2 0.3 2
-4 -10 2 0.2 1.9
4 -10 -2 2.2 1.3
-4 -10 2 -0.4 1.6
-4 -10 2 3.3 4.3
4 -10 -2 0.5 1.2
-4 -10 2 -0.6 1.8
4 10 -2 2 3.5
-4 10 2 1.8 2.2
4 10 -2 0.8 2.3
-4 10 2 0.4 0.8
4 10 -2 -2 1.2
-4 10 2 0 2.1
-4 10 2 0.1 0.8
4 10 -2 2.5 1.8
4 10 -2 -0.8 1.4
4 10 -2 3.2 1.7
4 10 -2 -2.3 2.4
-4 10 2 3.8 2.6
-4 10 2 2.1 2.2
-3 -10 2 1.2 1.7
-3 -10 2 3 1.9
3 -10 -2 4.8 1.4
-3 -10 2 0.4 1.7
-3 -10 2 3.4 3.9
3 -10 -2 4.8 2.4
3 -10 -2 6.4 1.5
-3 -10 2 2.1 1.3
-3 10 2 2.4 2.7
3 10 -2 1.5 1.5
-3 10 2 8.2 4.1
3 10 -2 3.2 1.5
3 10 -2 4.2 3.9
3 10 -2 2 1.7
3 10 -2 3 1.5
3 10 -2 3 2.5
-3 10 2 4.4 1.1
3 10 -2 -1.5 2.9
-3 10 2 6.7 1.2
-3 10 2 5.3 2.6
-3 10 2 2 2.1
-2 -10 2 9.4 2.5
2 -10 -2 10.1 1.8
2 -10 -2 14.2 2.1
2 -10 -2 8 2.5
-2 -10 2 14.1 3.2
-2 -10 2 7.5 2.1
-2 -10 2 5.3 2.1
2 -10 -2 12 4.1
-2 -10 2 4.7 3.7
-2 10 2 10 2
-2 10 2 10.7 3.5
2 10 -2 6.1 1.9
-2 10 2 10.1 1.5
2 10 -2 11.2 5.1
2 10 -2 3.2 3.7
-2 10 2 7.9 3.1
2 10 -2 5.9 3
2 10 -2 8.5 1.9
-2 10 2 12.1 3.4
2 10 -2 9 2.4
-2 10 2 13.1 3.2
1 -10 -2 158.08 7.8
-1 -10 2 170.38 9.3
1 -10 -2 164.58 12.5
1 -10 -2 174.38 7.8
-1 -10 2 173.48 9.5
-1 -10 2 159.28 14
-1 -10 2 173.48 9.4
1 -10 -2 174.28 9.8
1 -10 -2 159.18 7.9
-1 -10 2 162.58 9.2
1 10 -2 165.68 8.7
1 10 -2 161.28 9.6
-1 10 2 164.38 6.9
-1 10 2 160.68 10.4
-1 10 2 163.18 7.2
-1 10 2 167.48 10
-1 10 2 163.58 15.9
1 10 -2 167.48 15.4
1 10 -2 160.38 12.3
1 10 -2 177.48 15.1
0 -10 -2 89.99 5.2
0 -10 2 90.59 6
0 -10 -2 88.29 6
0 -10 2 93.39 6.1
0 -10 2 82.89 6
0 -10 2 80.39 12.4
0 -10 -2 87.69 5.1
0 -10 -2 89.39 8.2
0 -10 -2 94.89 5.4
0 -10 2 82.69 5.9
0 -10 2 103.29 10.4
0 -10 2 91.59 6.6
0 10 -2 88.99 9.5
0 10 -2 106.79 12.6
0 10 -2 80.69 5.4
0 10 2 88.79 8.1
0 10 2 88.69 4.8
0 10 -2 82.79 12.7
0 10 2 98.79 7.7
0 10 2 81.49 6.8
0 10 -2 91.29 6.2
0 10 -2 92.49 7.3
-1 -10 -2 -0.5 0.8
-1 -10 -2 1.4 1.2
1 -10 2 -1.1 1.9
1 -10 2 1.8 1.6
1 -10 2 0.5 1.3
-1 -10 -2 0.4 1.2
-1 -10 -2 1.3 1.1
1 -10 2 1.2 1.5
1 10 2 0.8 0.9
1 10 2 -0.1 2
1 10 2 0.7 1.2
1 10 2 -1 1.2
1 10 2 3 2
-1 10 -2 2.1 2.9
-1 10 -2 0 1.7
-1 10 -2 1.8 1.3
-1 10 -2 3.6 4.2
-2 -10 -2 205.78 16.1
2 -10 2 238.38 11.3
2 -10 2 247.58 13.1
-2 -10 -2 225.28 11
2 -10 2 238.48 11.4
-2 -10 -2 210.38 9.9
2 -10 2 233.88 11.4
-2 -10 -2 216.88 11
2 -10 2 264.77 19.1
2 10 2 217.98 13.6
-2 10 -2 240.38 16.6
2 10 2 219.58 11
2 10 2 218.08 15.8
-2 10 -2 235.48 17.3
2 10 2 227.48 10.4
-2 10 -2 239.28 10.6
-2 10 -2 227.38 11.4
2 10 2 227.88 15.9
2 10 2 232.68 10.7
-2 10 -2 239.68 15.6
3 -10 2 794.72 33.8
-3 -10 -2 818.12 40.6
3 -10 2 793.82 31.2
-3 -10 -2 781.82 29.3
3 -10 2 808.72 31.6
-3 -10 -2 799.52 31.8
3 -10 2 830.92 41.2
-3 -10 -2 787.02 31.8
3 -10 2 796.32 31.4
-3 10 -2 796.52 29.7
-3 10 -2 804.82 31.6
3 10 2 810.32 31.2
3 10 2 825.82 39.9
3 10 2 801.62 30.9
3 10 2 785.92 34.5
3 10 2 788.22 30.2
-3 10 -2 766.12 38.3
-3 10 -2 773.62 30.5
-3 10 -2 842.12 39.6
3 10 2 812.32 40
-3 10 -2 869.01 35.8
4 -10 2 47.7 4.5
4 -10 2 44.1 6.2
-4 -10 -2 52.09 5.1
-4 -10 -2 46.4 10
4 -10 2 47 4.4
4 -10 2 47.2 9.7
4 10 2 49.99 4.6
4 10 2 54.99 3.3
-4 10 -2 52.29 7.9
4 10 2 55.59 3.7
4 10 2 57.99 6.6
4 10 2 62.19 11.8
-4 10 -2 57.79 4.5
-4 10 -2 62.79 10.2
-4 10 -2 52.99 5.2
4 10 2 65.79 11.5
-4 10 -2 60.69 3.9
-4 10 -2 51.69 8.8
-5 -10 -2 462.75 22.7
-5 -10 -2 535.65 32.9
5 -10 2 495.95 21.8
5 -10 2 516.45 25
-5 -10 -2 580.34 23.8
5 -10 2 503.45 21.7
5 -10 2 458.25 29.7
5 10 2 548.45 24.9
-5 10 -2 527.75 20.2
-5 10 -2 499.85 28.3
-5 10 -2 517.75 26.5
-5 10 -2 516.35 21.5
5 10 2 518.25 20.8
5 10 2 555.74 33.3
-5 10 -2 493.65 30
6 -10 2 12.9 5
6 -10 2 13.1 2.9
-6 -10 -2 9.9 5.7
-6 -10 -2 14.4 4.1
6 -10 2 12.6 4
6 -10 2 12.3 2.9
-6 -10 -2 4.5 2.7
-6 10 -2 6.4 3.7
6 10 2 10.7 4
-6 10 -2 8.8 4.5
6 10 2 6 2.4
6 10 2 10.7 6.3
-6 10 -2 10.9 2.6
-6 10 -2 10.5 2.3
-6 10 -2 10.6 2.7
6 10 2 14.7 3
-6 10 -2 13.5 5.8
-6 10 -2 23.8 5.7
7 -10 2 124.79 8.2
-7 -10 -2 115.49 17.7
7 -10 2 130.29 11.3
-7 -10 -2 136.79 9.8
-7 -10 -2 145.39 10.4
7 -10 2 132.59 8.9
7 -10 2 110.59 16
-7 10 -2 135.29 8.5
7 10 2 138.49 10.6
7 10 2 127.09 8.3
-7 10 -2 128.39 7.1
-7 10 -2 127.39 14.8
7 10 2 114.39 8.7
-7 10 -2 116.09 10.7
7 10 2 136.29 20.4
-7 10 -2 132.19 12.6
8 -10 2 3.1 2.9
-8 -10 -2 -1.3 2
8 -10 2 -0.6 2
8 -10 2 5.4 5.3
-8 -10 -2 2 5
8 -10 2 1.9 2.1
-8 -10 -2 0.3 2.1
8 10 2 1.7 2.6
-8 10 -2 2.9 2.4
8 10 2 6.4 6.3
-8 10 -2 2.1 1.7
-8 10 -2 8.2 5.4
8 10 2 3 2.4
8 10 2 1.2 2.7
9 -10 2 176.08 14.2
9 -10 2 161.18 18.3
9 -10 2 183.58 11.2
-9 -10 -2 204.28 13.2
9 -10 2 170.88 11.8
-9 -10 -2 211.98 23.1
-9 -10 -2 200.48 13.8
9 10 2 154.38 23.1
9 10 2 188.38 11.6
-9 10 -2 181.58 9.7
9 10 2 176.48 12
9 10 2 180.18 12.5
10 -10 2 164.28 12.1
10 -10 2 158.18 18.5
-10 -10 -2 154.48 12.6
10 -10 2 166.28 11.7
-10 -10 -2 166.28 26.5
-10 -10 -2 125.89 11
10 10 2 160.68 11.5
10 10 2 139.89 10.3
10 10 2 143.89 11
-10 10 -2 155.58 8.9
10 10 2 142.09 23.1
-11 -10 -2 25.9 9.6
11 -10 2 36.9 5.6
-11 -10 -2 44.2 7.5
11 -10 2 36 10.6
-11 -10 -2 43.9 8
11 -10 2 30.4 7.4
-11 10 -2 45 4.6
11 10 2 48.6 15.4
-11 10 -2 36.5 5.4
11 10 2 39.6 6.5
11 10 2 27.2 5.6
-12 -10 -2 13.3 9.7
12 -10 2 16.2 9.1
-12 -10 -2 11.3 4.9
12 -10 2 4.4 2.6
12 -10 2 5.6 4.8
-12 -10 -2 14.5 5.1
12 10 2 10.9 9.6
-12 10 -2 8.7 3
12 10 2 6.8 1.4
12 10 2 8.7 3.9
12 10 2 11.3 1.6
-12 10 -2 11.3 2.8
-13 -10 -2 20.9 5.9
-13 -10 -2 20.4 6.5
13 -10 2 7.1 4.3
13 -10 2 25 4.7
13 -10 2 7.8 6.8
13 10 2 13.2 1.9
13 10 2 12.3 1.8
-13 10 -2 11.5 3.2
-13 10 -2 15.6 3.1
13 10 2 3.5 7.8
13 10 2 20.2 5.6
14 -10 2 402.76 26.4
-14 -10 -2 380.26 24.4
-14 -10 -2 426.96 25.1
14 -10 2 426.56 35.8
14 -10 2 431.56 22
-14 10 -2 404.76 19.1
14 10 2 499.95 46.1
14 10 2 396.06 16
14 10 2 383.26 15.7
14 10 2 433.76 24
-15 -10 -2 -0.6 5.6
-15 -10 -2 18.2 8
15 -10 2 5.4 8.2
15 10 2 12 2.3
15 10 2 20 5.9
15 10 2 9.9 2.2
15 10 2 40.5 18.5
-15 10 -2 15.1 3.9
-15 -11 2 22.2 7.3
15 -11 -2 7.5 6.1
15 -11 -2 21.6 5.3
15 -11 -2 13.1 9.3
15 11 -2 13.4 4.7
15 11 -2 12 6.3
15 11 -2 27.2 14.4
14 -11 -2 26.4 7.4
-14 -11 2 46 9.2
14 -11 -2 34 11.3
14 -11 -2 35 5.8
-14 -11 2 39 8.8
14 11 -2 40 5.6
14 11 -2 34.8 4.8
14 11 -2 42.4 8
14 11 -2 30.3 15.7
13 -11 -2 142.09 10.2
13 -11 -2 125.69 20
13 -11 -2 137.59 14.9
-13 -11 2 138.49 13.1
-13 -11 2 157.18 14.2
13 11 -2 134.49 24.9
13 11 -2 145.19 10.3
13 11 -2 136.39 12.6
12 -11 -2 21.7 7.8
-12 -11 2 24.5 6.5
-12 -11 2 15.2 5.6
12 -11 -2 23.2 4.5
12 -11 -2 12.2 6.4
12 11 -2 14.6 5
12 11 -2 23.7 4.9
12 11 -2 21.4 3.4
-12 11 2 20.4 4
12 11 -2 43.4 16.6
12 11 -2 24.4 4.7
-11 -11 2 130.89 25.8
-11 -11 2 128.59 11.8
11 -11 -2 95.49 9.4
-11 -11 2 131.19 11.8
11 -11 -2 124.59 13
11 -11 -2 130.19 20.1
11 -11 -2 119.79 8.7
11 11 -2 138.69 10.7
-11 11 2 114.99 8.7
11 11 -2 133.49 25.1
11 11 -2 142.79 13.4
11 11 -2 118.29 8.9
11 11 -2 113.69 7.4
10 -11 -2 -1.4 2.6
10 -11 -2 1.6 2.7
-10 -11 2 1.6 7.1
10 -11 -2 -2.6 3.7
-10 -11 2 3.8 4.8
-10 -11 2 0.4 3.6
10 -11 -2 1.2 1.9
10 11 -2 -4.4 2.6
10 11 -2 0.3 1.6
10 11 -2 2.2 2.8
10 11 -2 -1 2.9
10 11 -2 8.7 7.7
9 -11 -2 1.3 4.4
-9 -11 2 0.6 2.5
-9 -11 2 -1.4 2.7
-9 -11 2 2 5.8
-9 -11 2 -4.7 2.2
9 -11 -2 3.8 3
9 -11 -2 1 2
9 -11 -2 3.8 2.6
9 11 -2 1.7 2.5
-9 11 2 0 1.5
-9 11 2 -3.6 3.6
9 11 -2 3.9 7.4
-9 11 2 4.2 2.7
9 11 -2 0.8 2.8
9 11 -2 4.4 3
9 11 -2 3.4 1.8
8 -11 -2 192.08 11.2
-8 -11 2 184.18 22.3
8 -11 -2 198.58 10.4
-8 -11 2 182.28 12.7
-8 -11 2 191.18 13.3
8 -11 -2 153.38 13.9
8 -11 -2 180.68 16.8
-8 -11 2 188.08 14.3
8 11 -2 185.28 12.8
8 11 -2 181.28 12.3
-8 11 2 192.88 12
8 11 -2 189.98 12
-8 11 2 185.78 16.9
8 11 -2 205.08 9.9
8 11 -2 158.28 23.4
7 -11 -2 213.98 11.5
7 -11 -2 208.28 15.2
-7 -11 2 221.48 14.2
-7 -11 2 229.68 13.6
-7 -11 2 227.08 23.6
7 -11 -2 227.78 10.9
7 -11 -2 209.58 17.1
-7 -11 2 217.38 13.5
-7 11 2 214.48 14.8
7 11 -2 182.38 21.9
7 11 -2 171.78 21.2
7 11 -2 192.88 12.4
-7 11 2 214.38 10.2
-7 11 2 215.88 16.9
7 11 -2 201.88 12
-7 11 2 189.28 12.6
7 11 -2 216.78 10.5
-7 11 2 203.78 10.3
7 11 -2 195.88 13.6
7 11 -2 196.78 12.7
6 -11 -2 30.6 3.8
6 -11 -2 32.8 6.6
-6 -11 2 24.4 5
6 -11 -2 42.4 4.8
6 -11 -2 43 8.3
-6 -11 2 35.4 6.3
-6 -11 2 25.1 8.1
-6 -11 2 35 5.6
-6 11 2 36.5 7.3
6 11 -2 39 5.5
-6 11 2 30 5.1
6 11 -2 33.3 4.8
-6 11 2 34.1 3.1
6 11 -2 34.1 10.1
-6 11 2 34.2 3.2
6 11 -2 33.9 3.7
6 11 -2 32.5 5.3
6 11 -2 35.5 5.9
6 11 -2 32.8 10.5
5 -11 -2 27.5 5.5
-5 -11 2 26.3 4.5
5 -11 -2 27.6 6.9
5 -11 -2 29.4 3.6
-5 -11 2 17.7 6.5
-5 -11 2 28.6 4.8
5 -11 -2 22.4 3
-5 -11 2 35.3 5.6
-5 11 2 27.2 5.5
5 11 -2 26.1 4.3
-5 11 2 23.7 2.6
-5 11 2 33.5 5.3
5 11 -2 16.9 4
-5 11 2 30.7 6.3
5 11 -2 30.4 9.4
5 11 -2 27.8 5.8
5 11 -2 28 3.9
5 11 -2 33.5 3.6
5 11 -2 28.6 8
-5 11 2 27.6 2.6
4 -11 -2 81.89 9.2
-4 -11 2 88.59 7.1
-4 -11 2 93.69 15.5
-4 -11 2 81.79 7.3
4 -11 -2 82.39 8.2
4 -11 -2 83.69 5.3
-4 -11 2 75.19 6.9
4 -11 -2 84.99 5.2
4 11 -2 81.99 6.3
-4 11 2 94.39 8.5
4 11 -2 74.99 5.9
4 11 -2 78.79 6.8
-4 11 2 80.99 7.9
4 11 -2 70.79 12.4
4 11 -2 85.29 15.4
4 11 -2 80.39 8.2
-4 11 2 56.79 8.1
-4 11 2 85.79 4.7
4 11 -2 81.39 5.9
-4 11 2 89.09 4.6
3 -11 -2 100.19 5.6
3 -11 -2 96.09 8.1
-3 -11 2 110.89 13
3 -11 -2 91.19 5.5
-3 -11 2 90.19 7.3
-3 -11 2 84.59 7
-3 -11 2 92.59 7.2
-3 -11 2 101.09 6.3
3 -11 -2 93.89 9.6
3 11 -2 73.09 12.5
-3 11 2 84.29 7.7
-3 11 2 98.79 4.8
3 11 -2 84.09 6.4
-3 11 2 90.39 8.5
-3 11 2 94.19 4.7
3 11 -2 86.29 5.9
3 11 -2 92.49 8.6
3 11 -2 97.89 6.6
3 11 -2 76.09 13.6
-3 11 2 99.39 8
-3 11 2 97.59 9
2 -11 -2 360.26 17.5
-2 -11 2 355.96 16.7
2 -11 -2 356.86 14.5
-2 -11 2 333.67 23.6
2 -11 -2 347.67 14.4
2 -11 -2 363.86 14.5
-2 -11 2 323.57 16.1
-2 -11 2 335.97 16.3
2 -11 -2 354.46 20.6
-2 -11 2 378.96 16
-2 11 2 350.16 13.2
2 11 -2 323.37 15.5
-2 11 2 351.26 13.4
2 11 -2 318.47 16.1
2 11 -2 324.17 18.6
-2 11 2 335.07 17
-2 11 2 354.86 18.7
2 11 -2 327.67 23.8
-2 11 2 324.37 18.2
-2 11 2 346.57 17.7
2 11 -2 350.86 24
-1 -11 2 387.06 17.4
1 -11 -2 388.66 18
1 -11 -2 386.66 15.9
-1 -11 2 416.16 24.9
-1 -11 2 346.37 18.5
1 -11 -2 384.86 16
-1 -11 2 373.36 17.3
-1 11 2 387.76 15
1 11 -2 417.16 20.9
1 11 -2 361.96 17.2
1 11 -2 399.66 18.5
1 11 -2 394.46 16.8
-1 11 2 379.26 14.6
-1 11 2 400.86 20.3
1 11 -2 384.56 25.3
-1 11 2 404.16 21.5
-1 11 2 392.46 18.8
1 11 -2 355.26 23.9
-1 11 2 381.66 19.3
0 -11 -2 165.38 12.1
0 -11 2 162.98 13.7
0 -11 -2 153.38 8.1
0 -11 -2 156.98 9.1
0 -11 -2 169.28 8.4
0 -11 2 176.58 9.5
0 -11 -2 173.68 8.3
0 -11 2 184.78 17
0 -11 2 166.88 9.3
0 -11 2 165.48 9.3
0 -11 2 173.08 9.3
0 -11 2 180.48 11.4
0 11 -2 157.88 10.5
0 11 -2 173.18 10.5
0 11 2 152.88 10.2
0 11 2 150.58 10.6
0 11 2 164.18 7.6
0 11 2 146.99 11.4
0 11 2 162.78 11.5
0 11 2 159.48 7.1
0 11 -2 168.78 15.3
0 11 -2 147.69 13.5
0 11 -2 175.78 8.7
1 -11 2 6.9 2.3
1 -11 2 8.6 2.3
-1 -11 -2 1.9 2.7
1 -11 2 5.3 4.4
-1 -11 -2 4.7 1.6
-1 -11 -2 5.9 1.8
-1 -11 -2 2.8 1.4
1 -11 2 9.1 2.2
1 -11 2 8 2.7
-1 -11 -2 3 1.6
-1 11 -2 3.2 2.8
-1 11 -2 5.9 2.1
-1 11 -2 5.1 1.5
-1 11 -2 7.9 4.1
1 11 2 7.2 1.6
-1 11 -2 2.2 2.3
1 11 2 1.4 1.7
1 11 2 4.6 1.4
1 11 2 7.9 3.4
1 11 2 6.7 2.7
-1 11 -2 4.9 3.2
2 -11 2 508.55 22.6
2 -11 2 460.85 20.5
-2 -11 -2 497.05 27.7
-2 -11 -2 488.45 20.5
2 -11 2 436.56 28.9
2 -11 2 468.65 20.3
-2 -11 -2 481.85 19.3
2 -11 2 493.65 20.7
-2 -11 -2 466.75 20.3
2 11 2 491.35 23.9
-2 11 -2 497.65 23.8
-2 11 -2 466.55 20.3
-2 11 -2 501.75 28.4
2 11 2 479.55 19.6
2 11 2 492.15 19.4
2 11 2 515.95 27.2
-2 11 -2 482.65 19.5
2 11 2 474.45 26.4
2 11 2 472.05 20.4
-2 11 -2 476.75 26.8
-3 -11 -2 143.09 6.9
3 -11 2 159.18 15.4
3 -11 2 141.79 9.3
3 -11 2 149.79 10.3
3 -11 2 147.19 8.6
-3 -11 -2 156.58 8.9
-3 -11 -2 149.19 9
-3 -11 -2 145.49 14.3
-3 11 -2 167.08 11.7
3 11 2 134.99 8
3 11 2 135.79 10.7
3 11 2 143.09 13.8
-3 11 -2 153.18 14.3
3 11 2 139.29 7.7
-3 11 -2 141.29 13
-3 11 -2 142.89 8.4
3 11 2 135.19 13.5
-3 11 -2 149.79 7.8
-3 11 -2 162.18 11.5
3 11 2 148.09 8
-4 -11 -2 560.44 33.3
4 -11 2 605.14 33.5
4 -11 2 539.25 22.9
4 -11 2 552.44 23.1
4 -11 2 606.14 26.5
-4 -11 -2 545.95 23.8
-4 -11 -2 538.95 23.9
-4 11 -2 530.65 30.5
-4 11 -2 556.74 26.4
4 11 2 501.25 25.8
4 11 2 516.35 22.8
4 11 2 522.55 31.9
-4 11 -2 534.55 30.4
4 11 2 514.95 20.4
-4 11 -2 577.54 27.8
-4 11 -2 575.24 22.3
4 11 2 544.45 22.8
-4 11 -2 559.74 20.5
4 11 2 537.55 20.8
4 11 2 558.44 32.5
-4 11 -2 546.15 22.8
-5 -11 -2 6.2 4.5
5 -11 2 4.7 3.2
5 -11 2 3.5 4.2
5 -11 2 5 2.2
-5 -11 -2 4.6 2.7
5 -11 2 3.3 2.1
-5 -11 -2 4.4 2.6
5 11 2 5.2 3.2
5 11 2 4.5 1.6
-5 11 -2 4.5 1.5
-5 11 -2 5.8 1.9
-5 11 -2 0.9 2.5
-5 11 -2 3.1 2.7
5 11 2 3.9 4.6
-5 11 -2 4.7 4.3
-5 11 -2 6.3 2
5 11 2 -0.5 3.3
5 11 2 4.1 1.9
5 11 2 0.5 1.8
-5 11 -2 7.4 3.7
-6 -11 -2 132.19 9.5
6 -11 2 109.89 10.3
6 -11 2 134.09 14.9
-6 -11 -2 133.59 9.7
-6 -11 -2 98.29 15.8
6 -11 2 126.99 8.5
6 -11 2 128.29 8.2
-6 11 -2 129.09 6.5
-6 11 -2 129.69 11.6
-6 11 -2 121.49 8
6 11 2 139.19 16.3
6 11 2 134.19 19.6
-6 11 -2 126.69 8.1
6 11 2 127.09 7.5
-6 11 -2 122.29 10.1
6 11 2 150.68 11.2
-6 11 -2 113.69 12.7
-6 11 -2 123.49 14
-7 -11 -2 47.3 6.7
-7 -11 -2 52.69 7.2
7 -11 2 63.39 12.7
7 -11 2 67.49 5.8
7 -11 2 55.99 8.4
-7 -11 -2 59.79 14.6
7 -11 2 51.19 5.7
-7 11 -2 54.59 5.8
-7 11 -2 65.49 10
-7 11 -2 67.09 5.8
7 11 2 64.19 7.6
7 11 2 53.49 5.1
7 11 2 59.59 13.4
-7 11 -2 64.49 4.2
-7 11 -2 62.19 12.1
-7 11 -2 76.09 12.2
-7 11 -2 60.79 7.1
7 11 2 59.79 6.2
8 -11 2 36.2 7.1
8 -11 2 25.4 7.7
-8 -11 -2 41.5 12.5
-8 -11 -2 42.1 6.7
8 -11 2 40.1 5.4
8 -11 2 32.3 5.4
-8 -11 -2 36.3 6.5
-8 11 -2 40.1 10.3
-8 11 -2 33.2 6.1
8 11 2 34.6 5.1
-8 11 -2 31.3 3.6
8 11 2 41.9 11.7
8 11 2 38.9 6.5
8 11 2 39.3 5.7
-9 -11 -2 6.9 7.9
9 -11 2 20.3 8.1
-9 -11 -2 15.6 4.5
9 -11 2 16.8 3.6
-9 -11 -2 10.8 3.5
9 -11 2 13.2 4.9
9 -11 2 19 4.5
9 11 2 16.7 8.2
9 11 2 14.6 4.3
-9 11 -2 10.4 3.4
9 11 2 24.2 4.5
-9 11 -2 18.3 2.8
-9 11 -2 13.1 5.5
9 11 2 21.1 5.3
10 -11 2 171.98 20.3
10 -11 2 162.98 10.9
-10 -11 -2 213.48 30.8
10 -11 2 162.68 11.8
-10 -11 -2 153.98 13
-10 -11 -2 159.48 12.5
10 -11 2 149.88 13.9
10 11 2 156.08 11.9
10 11 2 148.29 10.8
10 11 2 136.49 21.9
-10 11 -2 183.38 11.6
10 11 2 156.78 11.5
-11 -11 -2 -0.9 3.3
-11 -11 -2 8.4 7.7
-11 -11 -2 3.8 3.5
11 -11 2 3.9 3.5
11 -11 2 0.7 2
11 -11 2 -2.7 4
11 11 2 -0.9 3
-11 11 -2 3.6 2.1
11 11 2 5.5 7.1
11 11 2 -4.2 2.9
-11 11 -2 0.1 2.5
12 -11 2 162.28 24.4
12 -11 2 200.38 17
-12 -11 -2 234.98 16.9
-12 -11 -2 197.98 14.9
12 -11 2 232.58 14.1
-12 -11 -2 235.78 33.8
-12 11 -2 216.88 11.2
12 11 2 198.28 32.4
12 11 2 253.17 15.7
-12 11 -2 197.58 12.2
13 -11 2 -6 6.1
-13 -11 -2 4.4 4.3
13 -11 2 -0.9 3.8
-13 -11 -2 -2.7 3.6
13 -11 2 0.1 2.8
-13 11 -2 -2.1 2.1
13 11 2 2.1 4
13 11 2 -8.5 7.9
-13 11 -2 0.6 2.1
-14 -11 -2 30 6.5
14 -11 2 24.4 5.4
14 -11 2 16.7 5.9
-14 -11 -2 6.7 5.4
14 -11 2 4.5 7.3
14 11 2 7.5 9.6
14 11 2 7.8 4.5
-14 11 -2 9.7 3.1
15 -11 2 38.1 9.8
15 -11 2 39.7 7.1
-15 -11 -2 39.3 8.7
15 -11 2 36.7 12.7
15 11 2 38.2 7.9
-15 11 -2 26.3 4.6
15 11 2 23.3 14.8
14 -12 -2 111.99 20
-14 -12 2 141.09 15.9
14 -12 -2 140.89 22
14 12 -2 111.99 7.9
14 12 -2 151.98 30.5
14 12 -2 115.09 11.5
13 -12 -2 21 4.5
-13 -12 2 38 7.2
13 -12 -2 20.2 6.5
-13 -12 2 33.5 8.2
13 -12 -2 38.8 11.7
13 12 -2 27.8 7
13 12 -2 18.3 3.6
13 12 -2 16.8 4.4
13 12 -2 25.4 12.4
-12 -12 2 27.7 6.6
12 -12 -2 10.8 7.6
12 -12 -2 25.1 7.2
-12 -12 2 16.5 6.3
12 -12 -2 21.5 4.4
12 12 -2 23.5 13.1
-12 12 2 25 6.3
12 12 -2 27 6.4
12 12 -2 24 4.4
12 12 -2 22.7 3.6
12 12 -2 27.3 6
-11 -12 2 149.79 27
11 -12 -2 124.19 9
11 -12 -2 142.19 20.5
-11 -12 2 112.89 11.5
-11 -12 2 118.89 11.8
11 -12 -2 121.09 13.6
11 -12 -2 103.79 10.1
-11 12 2 139.29 9.8
11 12 -2 136.59 11.8
11 12 -2 118.89 21.5
11 12 -2 114.39 7.4
11 12 -2 130.29 10.9
11 12 -2 137.79 9
-10 -12 2 90.59 9.5
10 -12 -2 96.99 7.4
10 -12 -2 98.59 13.1
-10 -12 2 120.99 24.4
-10 -12 2 102.49 10.7
-10 12 2 81.89 8.1
10 12 -2 97.79 20.9
10 12 -2 84.79 9
10 12 -2 80.99 6
10 12 -2 89.79 8.6
10 12 -2 86.59 9.2
-9 -12 2 70.39 9.6
9 -12 -2 76.69 13.1
-9 -12 2 84.99 10.2
-9 -12 2 51.89 14.9
9 -12 -2 58.09 5.7
9 -12 -2 89.79 13.9
9 -12 -2 61.69 7.4
9 12 -2 68.19 5.2
-9 12 2 49.7 8.5
9 12 -2 71.19 8.2
-9 12 2 80.69 7.6
9 12 -2 77.09 8.2
9 12 -2 63.29 13.9
9 12 -2 72.79 8.3
-9 12 2 65.89 11.6
-9 12 2 65.49 5.4
-8 -12 2 119.29 10.1
8 -12 -2 101.39 10.8
8 -12 -2 108.59 13
8 -12 -2 98.29 7.5
8 -12 -2 96.09 6.8
-8 -12 2 108.69 9.9
-8 -12 2 80.19 8.5
-8 -12 2 68.19 14.7
8 12 -2 82.79 7.7
-8 12 2 98.29 10.5
8 12 -2 94.89 9.2
-8 12 2 88.79 6.2
8 12 -2 120.19 21.2
8 12 -2 104.29 8.2
-8 12 2 81.69 8.2
8 12 -2 89.19 8.4
8 12 -2 93.59 6.2
-8 12 2 88.09 12.9
-7 -12 2 11.1 4
7 -12 -2 8.1 4.9
7 -12 -2 6.7 2.1
7 -12 -2 6.3 3.8
-7 -12 2 7 3.7
-7 -12 2 6.5 3.7
7 -12 -2 5.4 2.4
-7 -12 2 5 5.5
-7 12 2 7.3 2
-7 12 2 5.8 3.3
7 12 -2 7.2 3.1
7 12 -2 5.6 2.1
-7 12 2 6.6 2
7 12 -2 12.8 3.5
-7 12 2 3.7 4
7 12 -2 5.8 3.2
7 12 -2 7.9 6.9
7 12 -2 6.2 2.8
6 -12 -2 205.18 10
6 -12 -2 185.68 15.5
-6 -12 2 193.18 12.4
-6 -12 2 185.88 12.6
6 -12 -2 189.98 10.3
-6 -12 2 176.18 12
-6 -12 2 191.68 22.1
6 -12 -2 213.68 14.8
6 12 -2 178.68 9.9
6 12 -2 198.28 13.2
-6 12 2 199.48 14.4
-6 12 2 182.48 9
-6 12 2 198.58 9.2
-6 12 2 195.98 15.2
6 12 -2 172.88 11.8
6 12 -2 191.78 10.9
6 12 -2 199.38 13.9
-6 12 2 189.78 12.8
6 12 -2 190.88 20.9
6 12 -2 200.88 22.3
-5 -12 2 3.6 2.4
5 -12 -2 0 1.2
-5 -12 2 0.7 3.2
5 -12 -2 2.2 1.5
-5 -12 2 2.6 2.2
-5 -12 2 1.8 2.3
5 -12 -2 3.3 3.1
5 -12 -2 1.3 2.5
5 12 -2 2.6 4.9
5 12 -2 -1.5 1.8
5 12 -2 2 1.9
-5 12 2 0.4 3.3
5 12 -2 -2.5 2.9
5 12 -2 3 2.5
5 12 -2 2.5 3.3
-5 12 2 1.5 1
5 12 -2 2.1 1.8
-5 12 2 2.1 3
-5 12 2 1.9 1.2
-5 12 2 4.3 2.3
4 -12 -2 96.99 8.7
4 -12 -2 84.89 5.5
-4 -12 2 90.99 7.5
4 -12 -2 90.39 5.7
-4 -12 2 82.89 7.3
4 -12 -2 74.19 10.9
-4 -12 2 80.39 7.5
-4 -12 2 69.39 12.9
4 12 -2 86.59 6.9
4 12 -2 67.09 12.3
4 12 -2 96.79 6.8
4 12 -2 87.09 6.8
-4 12 2 84.29 4.7
-4 12 2 107.19 8.7
4 12 -2 78.19 6
-4 12 2 85.69 4.6
4 12 -2 95.29 9.2
4 12 -2 103.09 16.5
-4 12 2 81.29 8.4
3 -12 -2 0.9 3.2
-3 -12 2 3.5 2.3
3 -12 -2 2.4 1.4
-3 -12 2 3.8 2.2
-3 -12 2 4.9 1.8
3 -12 -2 3.8 1.6
-3 -12 2 1.5 3
3 -12 -2 3 3
-3 -12 2 0.6 1.6
-3 12 2 1.5 2.8
-3 12 2 1.7 1.1
3 12 -2 2.5 1.7
-3 12 2 5.2 3.4
-3 12 2 4.2 2.4
3 12 -2 2.7 1.8
3 12 -2 -3.3 3
3 12 -2 -0.2 3.3
3 12 -2 4.9 3.5
-3 12 2 2.3 1.1
3 12 -2 2.4 1.8
-3 12 2 1.9 2.3
2 -12 -2 624.94 31.7
-2 -12 2 599.64 26.2
2 -12 -2 632.54 24.3
2 -12 -2 622.04 24.3
-2 -12 2 582.44 26
-2 -12 2 597.84 25.4
2 -12 -2 654.13 24.4
-2 -12 2 632.54 35.6
2 -12 -2 643.94 27.5
-2 -12 2 584.34 26.4
-2 12 2 602.34 22.8
-2 12 2 642.34 29.4
-2 12 2 665.63 27.7
2 12 -2 590.04 25.2
2 12 -2 613.84 29.4
2 12 -2 580.34 25.9
2 12 -2 593.04 35.5
2 12 -2 610.84 26.6
-2 12 2 645.44 22.7
2 12 -2 603.14 35.1
-2 12 2 645.44 28
-2 12 2 608.24 28.9
-1 -12 2 2.9 2.1
1 -12 -2 4.5 1.7
-1 -12 2 3.3 2.1
-1 -12 2 10.9 4.3
1 -12 -2 5.9 1.9
-1 -12 2 5.2 2
-1 -12 2 5.2 2.3
1 -12 -2 3.1 2.1
1 12 -2 3.3 3.7
-1 12 2 3.5 2.4
-1 12 2 5.6 1.2
1 12 -2 6.6 3.8
-1 12 2 6.4 3.2
1 12 -2 4.5 3.9
1 12 -2 8 2
1 12 -2 6.1 2.6
1 12 -2 4.5 2.7
-1 12 2 5.9 1.1
-1 12 2 3.6 2.9
-1 12 2 1.6 2.8
0 -12 2 9.9 2.8
0 -12 2 9.4 2.7
0 -12 2 12.6 2.7
0 -12 2 10.9 2.6
0 -12 -2 10.3 2.4
0 -12 2 6.3 3.7
0 -12 2 14.4 3.1
0 -12 2 7.3 5.2
0 -12 -2 10.9 2.5
0 -12 -2 11 4
0 -12 -2 9.5 2.7
0 -12 -2 6.9 2.1
0 12 -2 11.5 4.3
0 12 2 12.3 3.4
0 12 2 8.1 3.4
0 12 -2 7.7 2.9
0 12 2 7.8 3.6
0 12 2 9.3 3.6
0 12 -2 7.2 2.4
0 12 -2 11.5 5.4
0 12 2 10.7 1.6
0 12 2 11.3 1.9
0 12 -2 10.7 2.3
-1 -12 -2 0.9 1.7
-1 -12 -2 1.4 1.4
-1 -12 -2 0.8 1.3
1 -12 2 1 1.6
1 -12 2 2.5 1.9
-1 -12 -2 4.8 3.6
-1 -12 -2 2.6 1.7
1 -12 2 3.2 2.1
1 -12 2 -1.6 2.6
1 -12 2 3.8 2.5
-1 12 -2 0.6 2.1
-1 12 -2 -2.6 2.5
1 12 2 0 0.9
-1 12 -2 2 1.7
1 12 2 0 1.2
-1 12 -2 2.3 1.4
-1 12 -2 1 2.5
1 12 2 -0.8 1.5
1 12 2 0 2.7
-1 12 -2 0 3.5
1 12 2 0.9 2.1
2 -12 2 328.67 15.4
-2 -12 -2 327.37 15.2
2 -12 2 324.37 15.4
-2 -12 -2 327.67 15.2
2 -12 2 339.87 15.8
2 -12 2 330.57 24.3
-2 -12 -2 331.47 15.4
-2 -12 -2 317.37 21.8
-2 -12 -2 314.07 14.1
2 -12 2 339.17 17.3
2 12 2 340.27 14.5
2 12 2 327.27 18.8
2 12 2 307.77 20.8
-2 12 -2 340.47 14.3
2 12 2 341.67 15.7
-2 12 -2 300.97 22
2 12 2 313.77 20.2
-2 12 -2 356.66 21.9
2 12 2 325.87 14.1
-2 12 -2 336.57 15.3
-2 12 -2 349.37 19.3
-2 12 -2 308.37 18.1
3 -12 2 407.56 18.6
-3 -12 -2 426.76 20.4
-3 -12 -2 413.86 18.8
-3 -12 -2 439.16 16.7
3 -12 2 396.96 20.5
3 -12 2 406.86 18.3
3 -12 2 403.06 18.4
3 -12 2 406.66 27.6
-3 -12 -2 423.76 18.8
-3 -12 -2 417.26 26.9
3 12 2 406.46 25.7
3 12 2 412.16 17.7
3 12 2 417.16 21.9
3 12 2 427.56 17.6
-3 12 -2 366.36 21.3
-3 12 -2 390.56 25.5
-3 12 -2 407.06 18.2
-3 12 -2 420.36 17.4
3 12 2 440.76 18.1
-3 12 -2 384.86 21.9
-3 12 -2 426.76 25.5
3 12 2 409.86 26
-4 -12 -2 416.06 28.5
4 -12 2 434.56 28.6
-4 -12 -2 424.76 20
4 -12 2 439.76 21.9
-4 -12 -2 455.95 20
4 -12 2 421.46 19
4 -12 2 408.16 19.2
4 -12 2 443.46 19.2
-4 12 -2 431.66 26.8
4 12 2 429.06 18.6
4 12 2 406.06 27.5
-4 12 -2 418.46 18.8
-4 12 -2 400.86 23.1
-4 12 -2 442.86 26.8
4 12 2 455.75 28.6
-4 12 -2 439.36 18.2
4 12 2 420.36 22.6
4 12 2 427.26 18.9
4 12 2 414.36 17
5 -12 2 28.1 4.4
5 -12 2 20.8 4.8
5 -12 2 29.1 8.8
5 -12 2 29.3 4.2
-5 -12 -2 19.5 3.9
-5 -12 -2 18.7 3.8
-5 -12 -2 20 7.2
-5 12 -2 24.2 5.3
-5 12 -2 21 3.4
5 12 2 26.2 4.2
5 12 2 27.3 2.7
5 12 2 21.2 6.4
5 12 2 37.4 10.5
-5 12 -2 24 6.7
5 12 2 21.1 4.8
-5 12 -2 29.7 4.1
-5 12 -2 26.8 6.3
-5 12 -2 24 5
5 12 2 36.1 4.7
6 -12 2 22.9 4
6 -12 2 23.9 3.8
-6 -12 -2 28 5.1
6 -12 2 23.4 8.2
-6 -12 -2 19 4.2
-6 -12 -2 15.2 7.1
6 -12 2 22.9 5.3
6 12 2 28.5 9.2
6 12 2 14.8 5.5
-6 12 -2 25.3 4.1
-6 12 -2 32.3 5.7
-6 12 -2 23.1 3.7
6 12 2 24.1 5.7
6 12 2 22.2 7.7
-6 12 -2 28 7.7
-6 12 -2 14.9 6
-6 12 -2 31.3 6.8
7 -12 2 29.7 8.9
-7 -12 -2 22.4 4.6
-7 -12 -2 28.9 10.7
7 -12 2 25 4.8
7 -12 2 35.2 4.8
7 -12 2 27.5 6.4
-7 -12 -2 25.9 5
7 12 2 26.8 6
-7 12 -2 31.5 4.5
7 12 2 23.6 4.6
7 12 2 29.3 4
-7 12 -2 27.3 8.1
7 12 2 16.9 6.9
-7 12 -2 36.5 10.6
-7 12 -2 18.6 5.2
8 -12 2 2.9 2.2
8 -12 2 -0.5 4.8
8 -12 2 1.1 2.9
8 -12 2 -0.7 1.8
-8 -12 -2 -2.7 2.4
-8 -12 -2 -0.9 5.7
-8 -12 -2 0.8 2.7
8 12 2 0.3 2.3
8 12 2 3.7 6.6
8 12 2 3.4 3.2
-8 12 -2 2 3.8
-8 12 -2 0.3 2.5
-8 12 -2 5.8 2.4
-8 12 -2 0.8 1.2
-8 12 -2 -3.2 3.3
8 12 2 1.1 2.8
-8 12 -2 2.1 2.1
-9 -12 -2 191.98 14
-9 -12 -2 262.27 27.2
9 -12 2 200.98 15.9
9 -12 2 207.38 12.2
-9 -12 -2 187.98 13.6
9 -12 2 184.28 21.2
9 -12 2 204.08 13
9 12 2 203.08 12
9 12 2 203.48 23.6
-9 12 -2 199.38 9.1
9 12 2 222.88 14.8
-9 12 -2 177.28 12.9
-9 12 -2 193.28 17.8
9 12 2 216.58 13.4
-10 -12 -2 4.8 3.8
10 -12 2 2.4 2.2
10 -12 2 8.3 3.7
10 -12 2 8.7 4.8
-10 -12 -2 -2.6 7
-10 -12 -2 5.4 3
10 -12 2 10.7 6.7
10 12 2 2.5 3.1
10 12 2 5.3 9.3
10 12 2 2.8 3.9
10 12 2 3.2 3.1
-10 12 -2 5.2 2
-10 12 -2 6.7 3.6
-11 -12 -2 21.4 6.3
11 -12 2 14.6 4
-11 -12 -2 10.9 10.8
11 -12 2 9.5 5
11 -12 2 13.3 7.8
-11 -12 -2 13.2 4.7
11 12 2 31.1 5.3
11 12 2 7.6 3.4
11 12 2 19 12.1
-11 12 -2 15.9 3.9
-11 12 -2 16.7 2.7
12 -12 2 28.8 11.4
-12 -12 -2 11.3 10.8
12 -12 2 45.5 8.5
-12 -12 -2 55.99 9.4
12 -12 2 46.7 6.6
-12 -12 -2 56.99 9
12 12 2 34 6.2
-12 12 -2 44.2 6.3
12 12 2 34.2 12.6
-13 -12 -2 144.39 13.6
13 -12 2 120.69 22
-13 -12 -2 151.08 14.3
13 -12 2 134.99 14.1
13 -12 2 154.48 11.4
13 12 2 132.49 24
-13 12 -2 140.29 10
-13 12 -2 137.89 8.3
-14 -12 -2 18.6 9.1
14 -12 2 12.8 6.6
14 -12 2 46.8 20.8
14 -12 2 14 5.7
-14 12 -2 17.2 3.9
14 12 2 25.4 6.6
-14 12 -2 10.3 3.1
14 12 2 9.8 14.4
14 -13 -2 72.59 12.4
-14 -13 2 89.09 12.8
14 -13 -2 88.19 8
14 -13 -2 182.08 40.3
14 13 -2 50.29 5.1
14 13 -2 100.29 12.3
14 13 -2 53.39 18.5
-13 -13 2 7.7 5.4
-13 -13 2 -10.4 5.1
13 -13 -2 -1.2 5
13 -13 -2 0.8 2.5
13 -13 -2 12.1 7.7
-13 13 2 0.8 2.8
13 13 -2 4.6 9.5
13 13 -2 0.7 2.1
13 13 -2 -6.6 4.1
13 13 -2 1.2 2.4
13 13 -2 6.2 3.8
12 -13 -2 8.9 3
12 -13 -2 12.6 5.8
-12 -13 2 14.3 6
12 -13 -2 9.2 7.9
-12 -13 2 9.3 5.1
-12 13 2 8.6 3.4
12 13 -2 5.6 4.7
12 13 -2 -1.5 3.5
12 13 -2 11.6 11.6
12 13 -2 9.2 2.4
-11 -13 2 17.5 6.1
11 -13 -2 16.2 6
-11 -13 2 14.7 5.4
11 -13 -2 16.4 3.9
-11 -13 2 5.1 9.5
11 -13 -2 12.1 7.9
-11 13 2 6 4.2
11 13 -2 9.5 2.4
11 13 -2 25.9 13.5
-11 13 2 7.5 2.7
11 13 -2 11.4 3.1
11 13 -2 15.3 4.1
11 13 -2 19.7 5.1
-11 13 2 11.6 3.9
10 -13 -2 99.49 15.8
10 -13 -2 124.59 9.9
-10 -13 2 86.69 18.6
-10 -13 2 126.49 11.9
10 -13 -2 120.89 12.9
-10 -13 2 126.19 11.4
10 -13 -2 98.39 7.9
-10 13 2 102.79 9.2
10 13 -2 88.29 18
10 13 -2 96.09 8.9
10 13 -2 117.69 11
10 13 -2 109.69 6.7
-10 13 2 106.19 7.4
10 13 -2 116.79 10.4
-10 13 2 101.39 11.8
-9 -13 2 5.9 3.2
9 -13 -2 9.4 2.9
-9 -13 2 18 11.7
9 -13 -2 14.2 6.9
-9 -13 2 6.6 3.7
9 -13 -2 9.7 3.3
9 -13 -2 12.3 5.5
9 13 -2 6.5 2.3
-9 13 2 3.5 3.3
9 13 -2 7.1 6.2
9 13 -2 6.3 2.9
-9 13 2 6.1 2.1
-9 13 2 -0.4 3.7
9 13 -2 7.7 3.3
9 13 -2 10.6 4.1
8 -13 -2 11.2 5.6
8 -13 -2 19.6 4
-8 -13 2 12 4.7
8 -13 -2 17.3 5.4
-8 -13 2 15.6 4.6
8 -13 -2 14.8 5
-8 -13 2 14.1 8.8
-8 -13 2 13.4 4.7
8 13 -2 18 3.1
-8 13 2 19.1 4.8
8 13 -2 20 5.5
8 13 -2 13.8 3.7
8 13 -2 17.7 4.3
-8 13 2 10.9 4.9
-8 13 2 21.4 3.1
8 13 -2 15.2 10.5
7 -13 -2 2.5 1.9
-7 -13 2 2.3 2.8
-7 -13 2 -1.5 1.9
-7 -13 2 2.2 5
7 -13 -2 1.6 3.9
7 -13 -2 -2.3 2.7
-7 -13 2 3.4 3.5
7 -13 -2 2.4 2.1
-7 13 2 1.5 1.4
7 13 -2 0.3 1.6
-7 13 2 0.2 3.1
7 13 -2 1.3 2.3
7 13 -2 5.1 4.2
7 13 -2 1 2.5
7 13 -2 8 5.7
-7 13 2 1.6 2.6
7 13 -2 7 3.2
7 13 -2 2.5 3.5
-7 13 2 0.5 4.2
6 -13 -2 124.89 11.4
-6 -13 2 147.09 10.5
6 -13 -2 126.19 13.2
6 -13 -2 123.29 8.1
-6 -13 2 141.09 10.9
-6 -13 2 143.49 25.9
6 -13 -2 135.09 8.1
-6 -13 2 136.99 10.4
6 13 -2 158.48 10.6
-6 13 2 128.39 6.9
-6 13 2 119.99 11.4
6 13 -2 153.48 10
6 13 -2 136.19 8.2
-6 13 2 119.09 11.1
-6 13 2 143.29 11.3
-6 13 2 128.89 6.9
6 13 -2 146.39 12
5 -13 -2 155.58 12.4
-5 -13 2 179.48 11.8
5 -13 -2 169.68 14.8
-5 -13 2 179.28 12.2
-5 -13 2 172.98 19.4
5 -13 -2 172.78 9.3
-5 -13 2 177.88 11.5
5 13 -2 190.28 13.8
-5 13 2 171.88 12.8
-5 13 2 193.18 13.1
-5 13 2 169.18 7.9
5 13 -2 163.18 9.8
-5 13 2 171.38 12.5
5 13 -2 184.28 9.9
5 13 -2 197.48 20.3
5 13 -2 162.98 18.9
-5 13 2 170.68 8
5 13 -2 185.48 11.4
-4 -13 2 10.4 6.1
-4 -13 2 5.5 2.3
-4 -13 2 1.8 2.3
4 -13 -2 7.5 3.1
4 -13 -2 3.2 1.8
4 -13 -2 6.9 3.8
4 -13 -2 4.3 1.7
-4 -13 2 3.1 2.5
-4 13 2 2 1.1
-4 13 2 2.3 1.1
4 13 -2 0 4.7
4 13 -2 3.3 3.2
4 13 -2 3.1 2
4 13 -2 2.8 5.7
-4 13 2 4.7 2.7
-4 13 2 5.2 3.2
-4 13 2 7.8 3.3
4 13 -2 6.7 2.4
3 -13 -2 655.23 25.9
3 -13 -2 689.33 26.3
3 -13 -2 678.33 34
-3 -13 2 652.63 28.9
3 -13 -2 632.64 25.9
-3 -13 2 661.73 28.5
-3 -13 2 661.23 38.9
3 -13 -2 685.03 30
-3 -13 2 638.44 30.3
-3 -13 2 673.93 27
3 13 -2 616.74 31.1
-3 13 2 734.03 31.8
3 13 -2 684.63 39.6
-3 13 2 652.03 32.7
3 13 -2 588.44 37.1
-3 13 2 645.44 24.1
-3 13 2 669.03 31.8
-3 13 2 671.83 24.1
3 13 -2 648.14 28.2
-3 13 2 619.14 29
3 13 -2 658.33 28.1
2 -13 -2 1401.06 52.69
2 -13 -2 1460.35 61.89
-2 -13 2 1387.76 55.19
-2 -13 2 1389.06 65.39
2 -13 -2 1465.15 52.59
-2 -13 2 1417.16 54.09
2 -13 -2 1497.95 56.19
-2 -13 2 1441.06 54.99
-2 -13 2 1418.76 54.79
2 -13 -2 1405.76 52.69
2 13 -2 1392.96 55.39
2 13 -2 1444.06 66.99
-2 13 2 1410.66 56.19
2 13 -2 1388.36 58.69
-2 13 2 1444.86 55.99
-2 13 2 1475.55 58.39
-2 13 2 1372.06 50.69
2 13 -2 1364.66 64.79
-2 13 2 1623.14 59.39
2 13 -2 1424.86 53.69
-2 13 2 1407.76 50.59
1 -13 -2 664.03 26
-1 -13 2 642.94 35.6
-1 -13 2 638.64 27.3
1 -13 -2 681.73 28
-1 -13 2 655.43 27.6
1 -13 -2 647.74 25.8
-1 -13 2 635.84 27.1
-1 -13 2 657.13 27.8
-1 13 2 627.64 23.6
1 13 -2 699.03 31.7
1 13 -2 657.03 37.2
-1 13 2 647.44 29.7
1 13 -2 647.74 26.2
-1 13 2 657.83 30.9
1 13 -2 643.84 27
-1 13 2 546.15 34.2
-1 13 2 622.74 24
1 13 -2 674.63 35.8
0 -13 -2 190.38 9.4
0 -13 2 186.18 11.1
0 -13 2 166.88 17.7
0 -13 2 166.58 14.9
0 -13 2 178.58 10.5
0 -13 2 183.48 10.8
0 -13 -2 201.48 13.8
0 -13 -2 194.98 10
0 -13 -2 192.98 9.9
0 -13 2 180.68 10.3
0 13 -2 163.38 15.2
0 13 2 178.18 11.8
0 13 -2 195.88 10.6
0 13 2 193.38 8.6
0 13 2 197.28 8.1
0 13 2 148.89 12.6
0 13 -2 186.98 17.2
0 13 -2 168.48 13.3
0 13 -2 177.28 9.5
0 13 -2 193.28 12.5
0 13 2 200.18 12.6
-1 -13 -2 9.7 2.6
1 -13 2 13.9 2.9
-1 -13 -2 14.1 2.8
-1 -13 -2 13.8 2.8
-1 -13 -2 10.6 4.5
1 -13 2 11.7 3
1 -13 2 26.3 7.7
1 -13 2 10 3.2
-1 -13 -2 13.5 2.6
1 -13 2 14.1 3.4
1 13 2 12.9 2
1 13 2 7.9 2.9
-1 13 -2 22.2 7.2
1 13 2 11.6 4.3
-1 13 -2 21.4 5.4
-1 13 -2 17.2 5.1
1 13 2 5.3 3.6
-1 13 -2 12.9 2.7
1 13 2 13.6 2.4
-1 13 -2 11.7 2.9
-1 13 -2 17.4 4.6
-2 -13 -2 247.18 11.5
2 -13 2 253.87 12.7
-2 -13 -2 227.08 13.1
2 -13 2 248.38 14.3
2 -13 2 255.67 12.8
2 -13 2 260.07 21.9
2 -13 2 226.68 12.7
-2 -13 -2 266.77 19.2
-2 -13 -2 247.48 12.4
-2 13 -2 248.48 16.2
2 13 2 251.27 11.2
2 13 2 256.37 17.6
-2 13 -2 241.48 11.4
2 13 2 252.97 11.6
2 13 2 248.98 18
2 13 2 233.18 15.9
-2 13 -2 219.78 17.5
-2 13 -2 213.48 15
-2 13 -2 231.98 12.2
-2 13 -2 236.78 19.1
2 13 2 256.27 13
-3 -13 -2 60.49 5.6
3 -13 2 54.69 5.5
-3 -13 -2 75.99 12.4
3 -13 2 56.49 5.3
3 -13 2 66.29 13.3
3 -13 2 56.99 5.3
-3 -13 -2 53.09 5.3
-3 -13 -2 53.79 3.9
3 -13 2 59.29 6.9
-3 -13 -2 51.19 5.4
3 13 2 60.79 5
-3 13 -2 51.59 8.2
3 13 2 49.2 8.4
3 13 2 58.59 10.6
-3 13 -2 49.9 5
3 13 2 51.39 4.7
-3 13 -2 68.29 9.5
-3 13 -2 51.19 4.3
-3 13 -2 59.19 10.4
3 13 2 45.5 4.2
-3 13 -2 71.49 11.9
3 13 2 44.7 9.2
4 -13 2 52.09 5.1
4 -13 2 46.9 10.6
-4 -13 -2 38.2 5.3
-4 -13 -2 45 5.9
4 -13 2 43.3 5.5
-4 -13 -2 45.6 6.1
4 -13 2 43.1 4.8
4 -13 2 39.2 6.4
-4 -13 -2 43.6 9.4
-4 13 -2 50.09 4.8
4 13 2 44.6 10.3
4 13 2 46.8 4.4
-4 13 -2 32.4 8.1
4 13 2 44 7.3
4 13 2 35.4 9
-4 13 -2 45.1 7.6
4 13 2 36.5 4.8
-4 13 -2 45.5 7.4
-4 13 -2 44.6 4.2
-4 13 -2 52.49 9.6
5 -13 2 -0.2 3.6
5 -13 2 1.3 2.2
5 -13 2 -0.2 2.4
-5 -13 -2 -0.3 4.2
5 -13 2 3.1 1.8
5 -13 2 2.5 2.1
-5 -13 -2 4.3 2.5
-5 -13 -2 3 2.4
5 13 2 0.4 2.6
-5 13 -2 1.4 1.8
5 13 2 0.1 4.4
-5 13 -2 -7.3 2.8
5 13 2 1.7 4.8
-5 13 -2 -3.1 3.5
-5 13 -2 5.8 3.5
5 13 2 -0.7 2
-5 13 -2 7.1 3.4
6 -13 2 1.4 3.9
6 -13 2 -0.8 1.9
6 -13 2 5 3.6
-6 -13 -2 7.6 3.4
-6 -13 -2 -1 3.9
-6 -13 -2 0.7 2.2
6 -13 2 2.2 2.1
6 13 2 -3 3.9
-6 13 -2 0.6 2.9
-6 13 -2 0.7 3.7
6 13 2 -0.2 1.3
6 13 2 0.4 2.9
-6 13 -2 2 1.7
-6 13 -2 -1.7 4.1
6 13 2 -3.2 4
7 -13 2 62.59 6.1
-7 -13 -2 52.69 7.4
-7 -13 -2 57.49 8
7 -13 2 51.19 5.5
7 -13 2 55.69 13
7 -13 2 49.7 8.1
-7 -13 -2 47.6 12.1
7 13 2 41.8 9.9
-7 13 -2 40 5.3
-7 13 -2 45 9.6
7 13 2 47.4 8.4
-7 13 -2 48.3 5
7 13 2 50.49 4.6
-7 13 -2 54.99 8.1
8 -13 2 0.4 3.6
-8 -13 -2 3.2 2.7
-8 -13 -2 2.8 2.8
-8 -13 -2 6.7 7.1
8 -13 2 3.9 3
8 -13 2 -0.4 1.7
8 -13 2 1.8 4.8
-8 13 -2 7.1 4.4
8 13 2 0.1 2.8
-8 13 -2 2.9 2.9
8 13 2 -2.2 2.3
8 13 2 0.4 1.9
-8 13 -2 3.1 2
-9 -13 -2 6.6 3.7
-9 -13 -2 4.4 8.8
9 -13 2 8.9 4.9
9 -13 2 -1 4.3
-9 -13 -2 13 4.5
9 -13 2 3.3 2.2
9 -13 2 8 4
9 13 2 9.1 3.9
9 13 2 21 10.9
-9 13 -2 11.9 2.6
-9 13 -2 8.6 4
9 13 2 5 2.7
-9 13 -2 2 4.8
9 13 2 9.8 3.7
10 -13 2 48.5 12.3
-10 -13 -2 57.39 9
10 -13 2 42.5 9.2
-10 -13 -2 43.3 16
10 -13 2 41.9 5.9
-10 -13 -2 42.1 7.4
-10 13 -2 44.4 6
10 13 2 25.8 11.1
10 13 2 31.3 4.8
-10 13 -2 40.1 10.8
-10 13 -2 33 6
10 13 2 39.2 6.5
10 13 2 36.1 7
11 -13 2 0.7 3.7
11 -13 2 -0.6 5.3
-11 -13 -2 12 11.3
11 -13 2 2.4 2.5
-11 -13 -2 -0.5 3.5
-11 -13 -2 2.6 3.6
11 13 2 4.4 9.9
-11 13 -2 -3.3 4.4
11 13 2 0.6 2.8
-11 13 -2 3.3 2.9
11 13 2 -3.1 3
11 13 2 5.4 3.5
-11 13 -2 -2.3 2.4
-12 -13 -2 20.2 6.1
12 -13 2 5 5
12 -13 2 21.6 7.1
-12 -13 -2 7.4 5.7
12 -13 2 15.4 4.5
-12 -13 -2 27.5 14.4
-12 13 -2 10.7 3.9
12 13 2 33.5 14
12 13 2 23.1 5.5
13 -13 2 5.4 7.4
-13 -13 -2 -2.8 4.2
13 -13 2 -0.4 2.8
-13 -13 -2 -2.6 5.3
13 -13 2 -3.7 3
13 13 2 3.6 4.9
-13 13 -2 2.9 3.3
13 13 2 -3.8 10.7
14 -13 2 68.49 8.8
-14 -13 -2 61.79 10.6
14 -13 2 79.09 16.8
14 -13 2 66.39 11.3
-14 13 -2 66.59 7.3
14 13 2 57.49 9.4
14 13 2 41.4 17.9
13 -14 -2 176.28 21
-13 -14 2 145.59 19.5
13 -14 -2 204.88 18.4
13 -14 -2 196.08 12.7
-13 14 2 157.78 18
13 14 -2 170.08 14
13 14 -2 182.68 15.5
13 14 -2 229.68 37.7
-13 14 2 180.18 11.8
-12 -14 2 83.29 12.5
12 -14 -2 86.29 7.6
12 -14 -2 65.99 14.7
12 -14 -2 60.29 10.7
-12 -14 2 65.79 10.4
-12 14 2 68.69 6.8
-12 14 2 55.29 11.6
12 14 -2 65.19 9.9
12 14 -2 83.09 23
12 14 -2 88.09 15.2
-12 14 2 88.79 8.2
-11 -14 2 10.8 11.4
-11 -14 2 17.3 5.6
-11 -14 2 22.3 5.9
11 -14 -2 10.6 3.2
11 -14 -2 12 6.1
11 -14 -2 9.7 6.8
11 14 -2 11.2 4.4
11 14 -2 11 4.6
-11 14 2 19.7 4.4
-11 14 2 10.5 6.5
-11 14 2 13.9 3.3
11 14 -2 11.7 2.2
11 14 -2 6.2 9.1
11 14 -2 10.1 2.4
11 14 -2 1.8 3.7
10 -14 -2 8.6 4.3
10 -14 -2 4.9 2.4
-10 -14 2 7.3 5
10 -14 -2 0.1 4.8
-10 -14 2 1.6 3.4
10 -14 -2 5.5 3.3
10 14 -2 3.3 6.8
10 14 -2 2.9 1.7
-10 14 2 3.9 6.2
10 14 -2 1.9 3.7
10 14 -2 -1.5 1.8
-10 14 2 3.9 2.9
10 14 -2 0.5 4
-10 14 2 1.3 3.1
10 14 -2 0.7 3.4
9 -14 -2 89.19 13.3
9 -14 -2 91.29 12.1
-9 -14 2 96.89 9.8
-9 -14 2 92.49 20.6
-9 -14 2 108.99 10.9
9 -14 -2 102.79 7.5
9 14 -2 85.69 5.9
9 14 -2 87.59 20.2
9 14 -2 83.19 8.6
9 14 -2 80.99 7.9
9 14 -2 93.19 10.2
-9 14 2 89.79 6.8
-9 14 2 98.69 9.4
8 -14 -2 6.7 4.8
-8 -14 2 -2 6.9
-8 -14 2 7.9 4.2
8 -14 -2 2.4 2.5
8 -14 -2 2.8 3.4
8 -14 -2 6 2.4
-8 14 2 -1 4.2
8 14 -2 4.1 2.6
8 14 -2 4.4 3.7
8 14 -2 1.9 1.8
8 14 -2 4.8 2.9
-8 14 2 6.2 3.3
8 14 -2 -1.6 5.2
-8 14 2 2.3 1.7
-7 -14 2 50.69 7.3
7 -14 -2 53.69 5.5
7 -14 -2 54.79 9.3
-7 -14 2 57.89 7.7
-7 -14 2 50.09 13.9
-7 -14 2 64.69 9.1
7 -14 -2 67.19 12.5
7 14 -2 52.39 4.9
-7 14 2 54.49 8.7
7 14 -2 69.29 10.1
-7 14 2 52.19 7.8
7 14 -2 52.89 6.2
-7 14 2 52.89 4
-7 14 2 58.09 9.2
7 14 -2 51.29 7.3
7 14 -2 55.39 14.9
-6 -14 2 7.7 3.6
-6 -14 2 10.4 7.3
6 -14 -2 3.3 3.7
-6 -14 2 5 3
-6 -14 2 9.9 4.1
6 -14 -2 6.3 4.1
6 -14 -2 2.9 2
6 -14 -2 3.8 2
6 14 -2 3.6 2.8
-6 14 2 2.4 1.4
6 14 -2 4.7 3.7
-6 14 2 2.9 4.4
6 14 -2 3.2 4.7
-6 14 2 6.4 3.2
-6 14 2 3.3 1.6
-6 14 2 6.2 3.8
6 14 -2 1.7 1.9
6 14 -2 4.2 3.6
5 -14 -2 105.89 7.1
-5 -14 2 110.59 9.3
5 -14 -2 130.79 11.1
5 -14 -2 123.09 12.9
-5 -14 2 76.19 14.5
-5 -14 2 119.09 9.9
5 -14 -2 115.19 7.2
-5 -14 2 123.49 9.6
5 14 -2 118.09 20.3
-5 14 2 119.29 10.1
5 14 -2 108.19 10.8
-5 14 2 120.19 5.7
-5 14 2 114.39 10.6
-5 14 2 112.99 5.5
5 14 -2 122.19 8.1
5 14 -2 121.29 7.5
-5 14 2 108.19 10
4 -14 -2 67.29 7.5
-4 -14 2 69.39 7
-4 -14 2 84.69 7.8
-4 -14 2 71.79 7.3
4 -14 -2 68.09 5.6
4 -14 -2 64.89 5.9
4 -14 -2 70.59 11.5
-4 -14 2 99.49 17.5
4 -14 -2 62.99 5.1
-4 14 2 70.79 7.3
4 14 -2 69.99 6.4
-4 14 2 65.69 3.4
4 14 -2 92.19 9.7
-4 14 2 64.69 3.4
-4 14 2 57.69 6.8
4 14 -2 65.29 14
4 14 -2 84.49 16.3
-4 14 2 52.39 8.1
3 -14 -2 70.79 5.3
3 -14 -2 70.59 7.5
3 -14 -2 65.49 11
-3 -14 2 70.49 6.9
-3 -14 2 89.69 7.7
-3 -14 2 82.59 6.8
3 -14 -2 62.69 5.4
-3 -14 2 74.99 6
-3 -14 2 69.89 11.9
3 -14 -2 70.19 5.2
3 14 -2 70.99 6.7
3 14 -2 83.49 15
3 14 -2 80.09 9.6
-3 14 2 68.59 7.3
-3 14 2 60.69 6.8
3 14 -2 75.69 14.4
-3 14 2 71.09 3.5
-3 14 2 75.99 8.9
-2 -14 2 35.1 5.1
2 -14 -2 41.7 4.3
2 -14 -2 35.9 5.5
-2 -14 2 43.8 5.9
2 -14 -2 36.2 4.3
-2 -14 2 41.5 4.8
-2 -14 2 46.6 6
-2 -14 2 49.1 10.3
-2 14 2 42 7.7
-2 14 2 46.4 2.9
2 14 -2 42.8 5.4
2 14 -2 40.7 9.6
-2 14 2 39.1 6
2 14 -2 43 7.9
-2 14 2 39.6 6.8
-2 14 2 39.8 2.5
2 14 -2 43.4 10.5
-1 -14 2 17.8 6.6
1 -14 -2 32.2 5.1
1 -14 -2 26.1 3.8
-1 -14 2 23.9 4.1
-1 -14 2 18 3.7
-1 -14 2 20.8 4.4
-1 -14 2 17.6 3.8
1 -14 -2 22.7 3.4
-1 14 2 22.5 5
1 14 -2 23.1 3.8
1 14 -2 13 4.6
-1 14 2 23.9 2
1 14 -2 24.5 7.6
-1 14 2 16.1 5.3
1 14 -2 18.8 4.6
1 14 -2 19.1 3.2
-1 14 2 22.4 4.5
-1 14 2 23.7 5
-1 14 2 22.7 2.6
1 14 -2 32.9 8.2
0 -14 -2 10.4 3.1
0 -14 -2 9.4 2.5
0 -14 -2 7.8 3.6
0 -14 -2 10.5 2.6
0 -14 2 9.5 4.6
0 -14 2 6.1 2.2
0 -14 2 4.9 2.6
0 -14 -2 7.2 2.3
0 -14 2 3.9 2.5
0 -14 2 7.2 2.7
0 14 2 7.7 1.7
0 14 2 6.7 1.3
0 14 2 12.4 3.9
0 14 -2 4 2.4
0 14 2 6.3 3.7
0 14 -2 1.5 4.2
0 14 -2 2.4 3.6
0 14 -2 6 3.9
0 14 2 8.5 3.5
0 14 -2 5.4 1.9
0 14 -2 7.1 3.1
0 14 2 9.1 3.5
1 -14 2 552.64 25
1 -14 2 602.54 26.4
1 -14 2 579.14 24.8
-1 -14 -2 606.04 24
-1 -14 -2 582.24 30.7
-1 -14 -2 568.04 24.3
1 -14 2 587.94 25.1
-1 -14 -2 574.24 24.1
1 -14 2 580.34 36.8
-1 14 -2 624.14 29.8
1 14 2 624.54 29.7
1 14 2 577.74 26.2
-1 14 -2 572.14 34
-1 14 -2 539.05 27.8
-1 14 -2 559.64 23.2
1 14 2 583.84 30.4
-1 14 -2 532.25 31.2
1 14 2 567.44 22
-1 14 -2 562.04 24.3
1 14 2 576.54 22.6
1 14 2 555.84 28.2
2 -14 2 134.79 16.3
-2 -14 -2 134.39 7.9
-2 -14 -2 162.88 9.6
2 -14 2 144.09 9.3
-2 -14 -2 136.69 8.7
2 -14 2 136.79 10.3
2 -14 2 142.99 9.1
-2 -14 -2 154.28 9.4
2 -14 2 147.19 9.4
-2 -14 -2 167.28 14.9
2 14 2 143.59 7.5
2 14 2 143.59 12.4
-2 14 -2 153.58 12.7
2 14 2 155.98 13.7
-2 14 -2 151.28 15.4
2 14 2 155.48 8.1
-2 14 -2 137.79 8.8
2 14 2 119.39 13.8
2 14 2 140.29 9.4
-2 14 -2 133.09 13.9
-2 14 -2 124.39 11.4
-2 14 -2 140.79 7.8
3 -14 2 389.06 18.2
-3 -14 -2 413.46 19.3
3 -14 2 404.86 18.8
3 -14 2 387.46 20.6
-3 -14 -2 389.66 18.4
3 -14 2 380.76 28.1
3 -14 2 415.66 18.7
-3 -14 -2 390.46 26.9
-3 -14 -2 390.66 16.3
-3 -14 -2 379.06 18.5
3 14 2 409.36 17.5
-3 14 -2 387.36 22.3
3 14 2 413.26 22.9
-3 14 -2 404.16 18
3 14 2 392.96 25.9
-3 14 -2 385.36 25.3
3 14 2 379.06 17
-3 14 -2 382.96 26.1
3 14 2 378.26 24.7
-3 14 -2 382.96 22.5
4 -14 2 338.67 18.4
-4 -14 -2 302.37 16.1
4 -14 2 279.87 24.1
-4 -14 -2 307.47 15.8
-4 -14 -2 301.47 15.7
4 -14 2 299.67 15
-4 -14 -2 304.97 24.5
4 -14 2 281.07 15.2
4 -14 2 273.97 14.9
4 14 2 318.77 19.5
-4 14 -2 309.57 22.3
4 14 2 287.27 22.9
4 14 2 310.97 23.2
-4 14 -2 293.67 19.5
4 14 2 297.47 14.6
-4 14 -2 295.87 14.6
-4 14 -2 296.97 22.5
-4 14 -2 316.77 19.2
-5 -14 -2 2.5 2.6
5 -14 2 -0.9 3.2
5 -14 2 1.4 2
5 -14 2 -1.5 2
5 -14 2 7.4 3.7
-5 -14 -2 5.5 5.3
5 -14 2 2 2.3
-5 -14 -2 3.8 2.6
-5 -14 -2 4.1 2.1
-5 14 -2 0.5 4.3
5 14 2 2 3
5 14 2 3.3 5.1
-5 14 -2 4.3 3.3
5 14 2 0 2.1
-5 14 -2 2.7 1.9
-5 14 -2 3.4 1.8
5 14 2 -4.8 3.3
-5 14 -2 -2.3 4.5
5 14 2 -0.3 1.3
-6 -14 -2 5.9 5.1
-6 -14 -2 11.3 3.6
6 -14 2 16.6 3.8
6 -14 2 12.5 3.6
-6 -14 -2 14.5 4.4
6 -14 2 5.7 3.8
-6 -14 -2 8.1 3.2
6 -14 2 16.6 7.4
6 -14 2 12.9 4
-6 14 -2 26.9 8
6 14 2 16.9 7.2
-6 14 -2 1.8 3.9
-6 14 -2 10.8 2.8
6 14 2 10.3 2.8
6 14 2 7.6 4.3
-6 14 -2 15.3 3.1
-6 14 -2 17 7.4
6 14 2 14.9 1.8
-6 14 -2 11.7 4.5
-7 -14 -2 24.8 9.8
-7 -14 -2 32.4 5.7
-7 -14 -2 38.2 6.4
7 -14 2 38.7 5.6
7 -14 2 51.49 12.9
7 -14 2 32.4 5.4
-7 -14 -2 41.2 6.9
7 14 2 53.59 14.2
-7 14 -2 45.3 10.2
-7 14 -2 41 5.3
-7 14 -2 28.8 6.5
7 14 2 40.7 3.8
7 14 2 42.7 7.6
7 14 2 54.99 13.7
8 -14 2 13.2 3.9
8 -14 2 21.8 4.6
8 -14 2 10 4.5
-8 -14 -2 15.5 5.1
8 -14 2 11.4 6.8
-8 -14 -2 17.4 9.1
-8 -14 -2 13.4 4.7
-8 14 -2 17.1 3.5
8 14 2 18.6 5.9
-8 14 -2 13.3 6
-8 14 -2 19.1 6.8
-8 14 -2 12.1 4.6
8 14 2 23.2 3.6
-9 -14 -2 -2.1 3.2
9 -14 2 6 3.8
9 -14 2 2.7 2.6
9 -14 2 0.5 3.6
9 -14 2 -5.9 4.6
-9 -14 -2 -0.7 2.9
-9 -14 -2 5.6 7.4
-9 14 -2 -3.2 2.6
9 14 2 -1.2 3.1
9 14 2 4 2.9
9 14 2 -1.2 2.6
9 14 2 -10.2 5.1
-9 14 -2 -4.5 4.6
-9 14 -2 -0.6 2.4
-10 -14 -2 13.8 4.9
10 -14 2 16.9 8.2
10 -14 2 5.2 4.6
-10 -14 -2 4.2 9
10 -14 2 12 3.8
-10 -14 -2 16.1 5.9
10 14 2 14.2 3.6
10 14 2 7.3 4.7
10 14 2 12.1 10.2
-10 14 -2 11.9 4.8
-10 14 -2 -2.4 5.8
10 14 2 5.6 3.7
11 -14 2 11.9 5.3
11 -14 2 23.4 9.9
11 -14 2 21.3 4.7
-11 -14 -2 14.1 5.1
-11 -14 -2 30.6 6.7
11 14 2 24.1 5.6
11 14 2 25.9 6.6
11 14 2 15.5 4.5
-11 14 -2 21.1 4.7
-11 14 -2 25.3 10
-11 14 -2 16.8 5.3
11 14 2 10.3 9.8
12 -14 2 22.6 10
-12 -14 -2 7.4 22.4
-12 -14 -2 11.2 5
12 -14 2 14.1 4.1
-12 -14 -2 1 6
12 -14 2 17.5 5.4
12 14 2 15.1 4.4
12 14 2 13.6 10.8
-12 14 -2 9.5 4.5
-12 14 -2 14.4 4.1
-12 14 -2 10.2 7.8
13 -14 2 -5.1 4.6
13 -14 2 -2.6 2.4
-13 14 -2 -14.1 8
-13 14 -2 2 3.9
13 14 2 -4.1 4.7
13 14 2 4.2 12.5
-12 -15 2 -20.8 7.7
-12 -15 2 2.1 4.4
12 -15 -2 -3.6 3.8
12 15 -2 -1 4.7
-12 15 2 -2.6 3.6
-12 15 2 3 4
11 -15 -2 10.4 6
11 -15 -2 13.8 7.7
11 -15 -2 8 3.6
-11 -15 2 13.8 5.5
-11 -15 2 21.5 5.8
11 15 -2 20.6 6.4
-11 15 2 6.3 4.1
11 15 -2 -1.4 9.6
11 15 -2 9.2 4.5
-11 15 2 10.3 3.3
11 15 -2 8.6 6.6
-11 15 2 16.4 8.5
-10 -15 2 -12.6 9.5
-10 -15 2 2.5 3.9
10 -15 -2 4.4 5.1
10 -15 -2 5.2 4.8
-10 -15 2 4.5 4.4
10 -15 -2 1.3 2.3
-10 15 2 1.3 2.1
-10 15 2 -1 3.4
10 15 -2 3.1 3.9
-10 15 2 -3.8 8.6
10 15 -2 0.3 3.7
10 15 -2 3.1 8.8
10 15 -2 0.9 1.4
10 15 -2 -1.4 1.2
10 15 -2 -2.3 3.3
9 -15 -2 3.9 5
9 -15 -2 1.1 3.2
-9 -15 2 6.4 4
-9 -15 2 10.2 4.6
9 -15 -2 11 5.1
-9 -15 2 6.4 9.2
9 -15 -2 4.8 2.4
9 15 -2 5.2 3.3
-9 15 2 3 1.8
9 15 -2 4.1 3.9
9 15 -2 7.7 3.6
-9 15 2 0.5 3.5
9 15 -2 4.3 7.3
-9 15 2 2.7 4.8
9 15 -2 4 1.8
8 -15 -2 21.8 8.3
-8 -15 2 28.1 6.4
8 -15 -2 38.4 5.7
8 -15 -2 35.5 5.1
8 -15 -2 39.1 7.9
-8 -15 2 37 7.1
-8 -15 2 28.9 10.5
8 15 -2 26.8 10.4
8 15 -2 36.4 4.1
-8 15 2 33.8 3.2
-8 15 2 38.8 8
-8 15 2 26.9 6.2
8 15 -2 29.5 4.7
8 15 -2 27.5 5.2
8 15 -2 34 7
-8 15 2 34.5 7.8
-7 -15 2 86.39 8.7
-7 -15 2 70.69 15.4
7 -15 -2 58.49 9.6
7 -15 -2 86.19 14.4
-7 -15 2 89.69 12.1
7 -15 -2 72.89 6.1
7 -15 -2 72.29 6.7
-7 15 2 71.39 9.6
7 15 -2 79.39 9.8
-7 15 2 71.59 8.9
-7 15 2 65.19 4.3
7 15 -2 76.29 7.9
-7 15 2 80.79 10.7
7 15 -2 85.79 6.2
7 15 -2 58.59 14.8
7 15 -2 76.79 6.5
6 -15 -2 31.9 4.8
6 -15 -2 37.7 7.4
-6 -15 2 35.1 10.4
-6 -15 2 30.1 5.9
-6 -15 2 32.7 6.3
6 -15 -2 39.4 4.8
6 -15 -2 36.3 9.2
-6 -15 2 29.1 5.6
6 15 -2 23.6 4
6 15 -2 31 5.2
6 15 -2 30.8 4.3
-6 15 2 28.5 5.7
-6 15 2 36 2.5
-6 15 2 41.1 7.6
-6 15 2 41.8 6.6
6 15 -2 40.9 7.7
6 15 -2 26.2 14.2
5 -15 -2 31.4 6.4
-5 -15 2 31.6 5.7
5 -15 -2 30.6 7.6
-5 -15 2 36.5 6.4
5 -15 -2 33 4.3
5 -15 -2 28.9 4.2
-5 -15 2 46.3 7.2
5 -15 -2 38.7 5
-5 -15 2 42.8 13.3
5 15 -2 46.7 12.3
-5 15 2 44.2 8.3
5 15 -2 21.4 6.2
5 15 -2 32.1 3.8
-5 15 2 27.6 5.1
-5 15 2 40.7 6.2
5 15 -2 36.6 5.2
5 15 -2 30.2 10.3
-4 -15 2 6.9 3
4 -15 -2 8 2.4
4 -15 -2 7.5 2.2
4 -15 -2 5.2 2.2
4 -15 -2 8.9 4.2
4 -15 -2 0.9 3.8
-4 -15 2 7.7 3.7
-4 -15 2 7.1 3.1
-4 -15 2 8 5.9
4 15 -2 4.6 2.6
-4 15 2 8.2 3.9
4 15 -2 -2 5.2
4 15 -2 7 4.3
3 -15 -2 80.49 5.9
3 -15 -2 83.79 5.8
-3 -15 2 89.69 7.6
3 -15 -2 92.09 8.6
-3 -15 2 84.69 8.1
-3 -15 2 78.69 7.3
3 -15 -2 80.09 9.9
3 -15 -2 93.49 13.6
-3 -15 2 74.89 6.4
-3 -15 2 61.39 12.4
3 15 -2 71.49 6.9
-3 15 2 81.89 9.6
3 15 -2 79.59 15.5
3 15 -2 64.19 5.9
3 15 -2 82.99 10
-2 -15 2 21.3 4.2
-2 -15 2 7.2 2.9
2 -15 -2 17.2 3
-2 -15 2 10.8 3.3
-2 -15 2 13.7 3.6
2 -15 -2 8.3 3.2
-2 -15 2 18.1 7.4
-2 15 2 9.6 3.5
2 15 -2 5.7 3.2
-2 15 2 11.3 3.4
2 15 -2 6.4 2.6
2 15 -2 7.4 3.3
2 15 -2 12.6 6
-2 15 2 16.8 5.2
2 15 -2 13.6 5.7
-1 -15 2 148.99 9.8
-1 -15 2 146.29 9.5
-1 -15 2 142.49 9.8
1 -15 -2 160.68 8.9
-1 -15 2 131.29 9.8
1 -15 -2 140.89 9.8
-1 -15 2 160.58 15.5
1 15 -2 134.79 12.4
-1 15 2 141.19 6.3
-1 15 2 160.28 11.5
1 15 -2 112.49 13.9
1 15 -2 174.08 17.4
1 15 -2 132.89 10.9
-1 15 2 149.09 10.7
-1 15 2 152.98 13.2
-1 15 2 141.39 6.1
1 15 -2 158.38 9.6
0 -15 -2 19.2 4
0 -15 2 20.5 4.3
0 -15 2 18.5 4.2
0 -15 2 23.5 4.3
0 -15 -2 20.2 3.3
0 -15 -2 15.5 3.5
0 15 2 17.7 4.8
0 15 -2 18.2 5.8
0 15 -2 20.2 7.7
0 15 2 22.5 2.1
0 15 -2 15.4 4.5
0 15 2 18.4 4.4
0 15 2 21.5 5
0 15 2 23.4 6.3
0 15 -2 19.2 6.1
0 15 -2 18.2 3.6
1 -15 2 62.19 6.1
-1 -15 -2 57.49 4.9
1 -15 2 61.89 13.1
-1 -15 -2 51.69 5.4
-1 -15 -2 58.89 10
-1 -15 -2 55.99 5.4
1 -15 2 52.79 5.7
-1 -15 -2 52.09 5.4
1 -15 2 56.19 6.3
1 15 2 55.59 9.2
-1 15 -2 56.59 10.2
1 15 2 48.8 4
-1 15 -2 46.3 7.8
-1 15 -2 58.79 5.5
1 15 2 53.19 3.7
1 15 2 59.69 8.7
-1 15 -2 43.7 7.5
-1 15 -2 49.4 10.2
2 -15 2 531.75 23.5
-2 -15 -2 524.35 31
-2 -15 -2 568.34 22.4
2 -15 2 547.45 25.5
2 -15 2 548.55 24.3
-2 -15 -2 554.14 24.1
-2 -15 -2 543.85 23.1
2 -15 2 536.65 35.5
2 -15 2 511.85 23.5
-2 -15 -2 508.25 23.4
-2 15 -2 521.65 32.4
2 15 2 545.25 21.7
2 15 2 522.85 28.1
2 15 2 561.14 28.9
-2 15 -2 502.75 28
-2 15 -2 514.85 22.8
-2 15 -2 498.05 27.3
-2 15 -2 518.45 30.6
-3 -15 -2 141.09 7.7
3 -15 2 136.39 9.3
3 -15 2 160.18 22.4
-3 -15 -2 149.88 15.8
3 -15 2 136.19 11.1
3 -15 2 149.88 10
-3 -15 -2 162.58 9.7
-3 -15 -2 152.78 10.3
-3 -15 -2 150.58 9.9
3 -15 2 141.49 9.4
3 15 2 159.48 8.8
-3 15 -2 136.09 12.6
3 15 2 160.88 14.4
-3 15 -2 142.09 8.8
-3 15 -2 138.99 14.4
3 15 2 146.79 13.1
3 15 2 147.69 15.3
-3 15 -2 132.79 15.1
-3 15 -2 132.59 12.5
-4 -15 -2 74.39 7.1
4 -15 2 69.09 6.3
4 -15 2 64.79 6.8
4 -15 2 56.29 6.1
-4 -15 -2 70.39 7.2
4 -15 2 60.79 13.2
-4 -15 -2 69.29 13
-4 -15 -2 79.19 6.9
4 -15 2 62.09 8.5
-4 15 -2 64.59 11.5
4 15 2 63.99 5.3
4 15 2 65.49 10.3
4 15 2 87.79 13.5
4 15 2 95.09 14.9
-4 15 -2 71.89 12.6
-4 15 -2 60.99 8.9
-4 15 -2 67.89 5.8
4 15 2 69.99 5.6
5 -15 2 0.9 4.2
-5 -15 -2 7.4 3
-5 -15 -2 6.2 3.2
5 -15 2 2.4 2
-5 -15 -2 0.2 3
5 -15 2 6.2 3.6
5 -15 2 2.4 2.3
-5 -15 -2 -1.5 3.8
5 -15 2 -2.5 2.2
5 15 2 2.9 3.6
-5 15 -2 -1.8 5.1
-5 15 -2 3.5 2.2
-5 15 -2 2.4 3.4
5 15 2 4.2 5.2
-5 15 -2 -1 3.9
-5 15 -2 4.1 5.3
5 15 2 6.7 2.5
-6 -15 -2 2.8 2.6
6 -15 2 3.4 4.5
6 -15 2 3.7 2.3
-6 -15 -2 -2.9 2.6
6 -15 2 2.5 2.4
-6 -15 -2 1.8 2.9
6 -15 2 7.1 6.6
6 -15 2 3.5 2.4
-6 -15 -2 -5.2 5.1
6 15 2 -0.6 5.7
-6 15 -2 2.7 3.5
6 15 2 3 2.6
6 15 2 -7.1 3.8
-6 15 -2 5.1 5.3
-6 15 -2 4.5 2.4
6 15 2 4.8 4.5
7 -15 2 0.4 2.4
7 -15 2 3.4 2.9
-7 -15 -2 7.1 3.8
7 -15 2 0.7 2
7 -15 2 -0.3 4.1
-7 -15 -2 5.8 3.5
7 -15 2 -4 3
-7 -15 -2 4.3 7.3
-7 -15 -2 -1.4 2.8
-7 15 -2 5.3 5.6
7 15 2 -2.8 2
-7 15 -2 -4 4.3
-7 15 -2 2.4 2.2
7 15 2 -2.1 2.8
7 15 2 -7.8 6
-7 15 -2 -2.3 3.2
8 -15 2 2.6 4.8
-8 -15 -2 3.9 3.6
8 -15 2 5.3 3.3
-8 -15 -2 14.2 7.7
8 -15 2 7.4 4.8
8 -15 2 11.7 3.5
8 15 2 11.1 4.6
-8 15 -2 16.1 6.8
8 15 2 25 13.1
-8 15 -2 8.9 4.3
8 15 2 6.3 3.1
-8 15 -2 6.4 2.8
8 15 2 3.9 2.1
-9 -15 -2 -6.7 6.8
9 -15 2 6.8 4.4
-9 -15 -2 1.6 3.5
9 -15 2 -0.5 2.1
9 -15 2 0.2 5.9
-9 -15 -2 2.5 3.5
-9 15 -2 1.9 3
9 15 2 0.7 4
-9 15 -2 1.4 2.3
9 15 2 0.9 2.3
9 15 2 -4.5 7.7
-9 15 -2 1.9 6
10 -15 2 136.39 23.2
-10 -15 -2 62.69 17.3
10 -15 2 91.59 12.9
-10 -15 -2 97.89 12.2
10 -15 2 82.19 8.1
-10 -15 -2 116.69 11.3
10 15 2 85.99 9.3
10 15 2 81.89 7.3
10 15 2 102.19 11.3
-10 15 -2 96.29 10.1
-10 15 -2 90.69 8.2
-10 15 -2 68.59 13.3
10 15 2 99.49 18.5
-11 -15 -2 2.4 4
-11 -15 -2 6.4 12
-11 -15 -2 4.1 3.9
11 -15 2 -1.6 2.4
11 -15 2 2.5 6.4
11 -15 2 0.9 3.2
-11 15 -2 2.1 3.6
11 15 2 1.9 3.7
-11 15 -2 -0.5 6.3
11 15 2 7.3 9.6
-11 15 -2 -2.3 3.5
11 15 2 -0.5 3.7
11 15 2 4.2 4.5
12 -15 2 -5.4 4.7
-12 -15 -2 4.1 4.2
12 -15 2 9.5 8.9
12 -15 2 2.6 2.9
-12 15 -2 -0.3 8.4
12 15 2 -3.8 4.8
-12 15 -2 12.3 4.2
12 15 2 7.8 14
-12 15 -2 5 3.8
12 15 2 10.3 5.2
-11 -16 2 79.39 11.8
11 -16 -2 73.59 11.9
-11 -16 2 61.09 10.4
11 -16 -2 68.49 8.9
11 -16 -2 60.99 13
11 16 -2 44.7 7.8
-11 16 2 60.19 12
11 16 -2 63.49 9.3
11 16 -2 37.5 14.8
-11 16 2 56.29 8.6
10 -16 -2 28.4 4.6
10 -16 -2 20.1 7.8
-10 -16 2 22.8 6.7
10 -16 -2 29.6 8.3
-10 -16 2 20.5 14.2
-10 -16 2 22.6 6.4
10 16 -2 12.8 4.6
10 16 -2 12.6 11
-10 16 2 15.4 7.3
10 16 -2 31.3 6.4
-10 16 2 37.9 7.5
10 16 -2 29.6 6.7
9 -16 -2 6.9 6.3
-9 -16 2 26.2 5.9
9 -16 -2 16.2 5.8
9 -16 -2 18 3.5
9 -16 -2 24.1 5.3
-9 -16 2 28.9 6.7
-9 -16 2 13.1 9.9
9 16 -2 14.9 9.2
9 16 -2 20.5 4.6
-9 16 2 22.5 6.5
9 16 -2 13.4 7.1
-9 16 2 13.6 5.2
9 16 -2 21.9 4.9
-8 -16 2 5.2 4.1
8 -16 -2 5.3 4.1
-8 -16 2 -0.1 3.3
8 -16 -2 5.6 2.7
-8 -16 2 -1.7 7.4
8 -16 -2 4.6 4.6
8 -16 -2 3.8 4.5
-8 16 2 7 5
8 16 -2 6.9 8.4
8 16 -2 2.8 2.8
8 16 -2 0.5 1.9
8 16 -2 2.8 3.3
8 16 -2 3.4 4.6
-8 16 2 1.9 3.9
-8 16 2 0.6 4.1
7 -16 -2 68.39 10.1
-7 -16 2 64.89 8.5
7 -16 -2 57.49 12.1
-7 -16 2 49.4 13.9
7 -16 -2 75.19 6.1
7 -16 -2 63.39 7.2
-7 -16 2 51.89 8.6
-7 16 2 55.89 8.8
7 16 -2 46.7 15.3
7 16 -2 57.99 10
7 16 -2 58.59 5.5
7 16 -2 62.89 8
-7 16 2 66.59 8.5
6 -16 -2 -3.5 1.9
6 -16 -2 0 1.7
-6 -16 2 1.4 3.3
-6 -16 2 -12.3 5.4
-6 -16 2 -3.7 2.2
6 -16 -2 3.8 4.7
6 -16 -2 1.1 2.3
6 -16 -2 5.7 5.2
6 16 -2 1.1 2.1
6 16 -2 3.2 2
6 16 -2 4.2 6
6 16 -2 1 4.1
-6 16 2 2.9 3.6
5 -16 -2 236.98 11.7
5 -16 -2 226.78 12.3
5 -16 -2 251.17 20
-5 -16 2 200.18 13.8
-5 -16 2 207.88 14.7
5 -16 -2 225.78 15.9
5 -16 -2 230.88 12.1
-5 -16 2 235.58 14.4
5 16 -2 221.18 12.7
-5 16 2 217.58 16.2
5 16 -2 204.58 23.8
5 16 -2 212.68 16.7
-4 -16 2 185.08 14.1
4 -16 -2 212.88 14.3
4 -16 -2 209.18 10.9
-4 -16 2 202.48 13.5
4 -16 -2 194.08 17.3
-4 -16 2 184.58 20.6
-4 -16 2 181.78 12.6
4 -16 -2 206.98 11.4
-4 16 2 209.88 15.6
4 16 -2 214.08 12.6
4 16 -2 212.48 16.1
4 16 -2 160.98 19.1
4 16 -2 166.58 20.4
-3 -16 2 -1 3.6
3 -16 -2 0.1 1.9
-3 -16 2 8 3.2
3 -16 -2 3.5 2
3 -16 -2 9.3 3.6
-3 -16 2 5.8 2.8
3 16 -2 -6.9 3.8
-3 16 2 3 3.6
3 16 -2 5.3 2.8
3 16 -2 2.5 4.5
3 16 -2 3 4.1
3 16 -2 6.9 2.7
-2 -16 2 165.58 11.4
2 -16 -2 191.28 10.4
2 -16 -2 165.28 9.8
-2 -16 2 162.18 11.7
-2 -16 2 159.48 16.6
-2 -16 2 182.98 10.9
-2 -16 2 196.18 11.5
2 -16 -2 179.88 12
2 16 -2 174.08 14.5
2 16 -2 179.58 11
2 16 -2 164.28 17.9
2 16 -2 159.48 12
-2 16 2 190.48 14.9
1 -16 -2 84.89 6.6
-1 -16 2 89.59 8.1
-1 -16 2 102.59 15.4
-1 -16 2 76.39 6.8
1 -16 -2 70.59 6.3
-1 -16 2 92.89 7.6
1 -16 -2 82.59 7.4
-1 -16 2 83.29 7.2
1 16 -2 76.49 13.6
1 16 -2 84.99 7.1
-1 16 2 81.29 7.6
-1 16 2 107.49 11.3
1 16 -2 95.49 10.8
1 16 -2 71.29 8.4
-1 16 2 80.39 8.3
0 -16 -2 208.28 11.9
0 -16 2 203.08 12.1
0 -16 2 204.28 12.7
0 -16 2 199.08 12.5
0 -16 -2 198.78 11.4
0 -16 -2 198.28 11.2
0 16 2 188.58 13.7
0 16 -2 190.78 15.6
0 16 2 212.68 16.1
0 16 -2 224.98 15
0 16 2 194.08 8.6
0 16 -2 217.28 19.4
0 16 -2 196.78 19.8
0 16 -2 214.18 11.6
0 16 2 188.08 13
0 16 2 202.38 8.5
0 16 -2 201.38 11.3
1 -16 2 88.39 7.4
1 -16 2 81.19 7.4
-1 -16 -2 92.79 6.8
-1 -16 -2 86.09 10.2
1 -16 2 91.69 8.5
-1 -16 -2 79.09 6.8
-1 -16 -2 75.79 6.9
-1 -16 -2 74.89 6
-1 16 -2 86.39 9.6
1 16 2 84.79 9.5
1 16 2 77.29 8.9
1 16 2 81.49 5.4
-1 16 -2 107.19 15.7
-1 16 -2 111.89 12.6
-1 16 -2 83.09 10.1
1 16 2 85.69 10
-1 16 -2 89.29 6.8
-1 16 -2 91.89 5.9
2 -16 2 15 6.6
-2 -16 -2 9 3.1
2 -16 2 7.5 2.7
2 -16 2 4.7 3
-2 -16 -2 5.9 2.1
2 -16 2 8.5 2.9
-2 -16 -2 1.6 3.8
-2 -16 -2 6.2 2.9
2 -16 2 12.2 3.4
-2 -16 -2 11.3 3
-2 16 -2 4.9 3.6
-2 16 -2 8.6 5.6
2 16 2 5.8 1.9
-2 16 -2 9.3 4.3
2 16 2 2.5 3.1
2 16 2 4 4.3
-2 16 -2 9.1 2.5
-2 16 -2 6.5 3.8
2 16 2 8.4 4.8
-2 16 -2 5.7 2.4
3 -16 2 2.4 2.6
-3 -16 -2 7.4 5.3
3 -16 2 4.8 3.2
-3 -16 -2 2.9 2.4
3 -16 2 6.8 2.7
3 -16 2 3.1 2.2
-3 -16 -2 5.1 2.1
3 -16 2 3.5 5.1
-3 -16 -2 0.3 2.8
3 16 2 0.4 4.2
3 16 2 -1.2 3.4
3 16 2 3.4 3.7
-3 16 -2 3.7 5.4
-3 16 -2 2 3.8
3 16 2 4.7 2.3
-3 16 -2 9.8 4.7
-3 16 -2 5.6 2.4
3 16 2 5.2 1.8
-4 -16 -2 -1.8 2
4 -16 2 -1.9 4
4 -16 2 -3.5 2
4 -16 2 4.1 3
-4 -16 -2 -1.5 2.3
4 -16 2 0.1 2.2
-4 -16 -2 3.1 5.4
4 -16 2 2.6 2.5
-4 -16 -2 -3.1 2.6
-4 16 -2 -0.7 3.4
-4 16 -2 3.5 2.1
-4 16 -2 0.8 2.7
4 16 2 -1.7 3.6
-4 16 -2 -3.8 3.1
4 16 2 0.7 4.8
4 16 2 1.4 1.9
5 -16 2 160.58 11
5 -16 2 165.38 10.4
5 -16 2 149.69 10.8
-5 -16 -2 135.69 10.9
-5 -16 -2 149.19 10.7
-5 -16 -2 132.79 10.6
-5 -16 -2 136.09 21.9
5 -16 2 154.48 14.3
5 -16 2 190.48 22.2
-5 16 -2 138.29 9.1
-5 16 -2 155.48 16.2
5 16 2 138.69 13.5
5 16 2 151.68 9.6
5 16 2 167.08 18.2
-5 16 -2 154.68 13.5
-6 -16 -2 1.4 2.9
6 -16 2 -0.7 5.4
6 -16 2 2.3 2.5
6 -16 2 5.3 3.2
-6 -16 -2 2.9 3.1
-6 -16 -2 1.2 2.6
6 -16 2 0.5 2.9
-6 -16 -2 -10.4 4.7
6 -16 2 0.9 2.4
-6 16 -2 1.9 3.6
-6 16 -2 -0.7 1.9
-6 16 -2 4.5 5
6 16 2 0.4 2.7
6 16 2 1.5 4.2
6 16 2 -5.8 5.7
-6 16 -2 -10.2 4.7
7 -16 2 -1.7 2.8
7 -16 2 1.9 2.6
7 -16 2 5.3 3.9
-7 -16 -2 -0.3 7.1
7 -16 2 2.4 6.3
-7 -16 -2 4.9 3.9
-7 -16 -2 -0.4 2.8
7 -16 2 -1.4 2
7 16 2 4 3
7 16 2 -8.1 5.2
-7 16 -2 1 5.1
-7 16 -2 1.6 3.7
-7 16 -2 1.1 2.5
7 16 2 2.2 4.2
-8 -16 -2 16.2 5.3
8 -16 2 10 3.6
-8 -16 -2 9.7 4.3
8 -16 2 9.8 7.5
-8 -16 -2 27.8 12.1
8 -16 2 15.1 5.8
8 -16 2 14.7 3.9
8 16 2 14.5 11.5
8 16 2 18.9 8.8
-8 16 -2 19.5 5.9
-8 16 -2 19 7.2
8 16 2 13 4
-8 16 -2 10.7 3
9 -16 2 29.3 7.6
9 -16 2 23.1 5
-9 -16 -2 11.7 9.5
9 -16 2 19.2 4.6
-9 -16 -2 28.2 7.2
9 -16 2 21.9 8.6
-9 -16 -2 24.9 5.6
9 16 2 27 10.2
-9 16 -2 19.6 4.3
9 16 2 26.1 7.5
-9 16 -2 22.9 5.7
-9 16 -2 16.2 7.5
9 16 2 19.3 2.8
10 -16 2 7.6 5.4
-10 -16 -2 -2.8 3.1
-10 -16 -2 -18.8 9.3
10 -16 2 1.4 2.8
-10 -16 -2 6.9 4.6
10 -16 2 3.4 6
10 16 2 -2.9 8.4
10 16 2 12.9 5.8
10 16 2 -0.9 2.8
-10 16 -2 -4.7 6.3
-10 16 -2 -2.6 3.3
-10 16 -2 -0.4 3.9
-11 -16 -2 21.6 9.5
-11 -16 -2 -13.2 13.3
-11 -16 -2 19.1 5.6
11 -16 2 9.6 9.5
11 -16 2 15.9 5.5
11 16 2 12.8 5
11 16 2 8.4 4.7
11 16 2 23.7 6.4
11 16 2 10.1 10.9
-11 16 -2 7.1 9
-11 16 -2 21.4 5.2
-11 16 -2 14 5.1
10 -17 -2 28.2 4.4
-10 -17 2 2.3 12.7
-10 -17 2 26 10.2
10 -17 -2 21.4 8.6
10 -17 -2 22.8 6
-10 -17 2 21.7 6.8
10 17 -2 13.2 5.3
10 17 -2 19.4 6.3
10 17 -2 9.8 5.2
10 17 -2 38.9 14.5
-10 17 2 21.3 6.1
-10 17 2 0.7 6.9
9 -17 -2 43.4 10.3
-9 -17 2 52.89 8.2
-9 -17 2 40 8
9 -17 -2 51.69 5.6
9 -17 -2 34 8
9 17 -2 32.1 14.3
9 17 -2 42 7.9
9 17 -2 36.9 8.5
-9 17 2 59.29 9.7
9 17 -2 41.7 5.5
8 -17 -2 161.78 14.6
8 -17 -2 127.89 10.4
-8 -17 2 155.88 13.5
8 -17 -2 125.79 17.5
-8 -17 2 109.89 22.3
-8 -17 2 122.79 11.9
8 -17 -2 127.59 8.7
-8 17 2 139.89 12.8
8 17 -2 136.89 13.9
8 17 -2 131.79 11.1
8 17 -2 155.48 24
8 17 -2 134.89 6.9
7 -17 -2 -1 4.1
7 -17 -2 4.3 4.6
7 -17 -2 3.8 2.3
-7 -17 2 -14.9 5.7
-7 -17 2 2.1 3.1
-7 -17 2 1.3 3.1
7 -17 -2 2.3 2.6
-7 17 2 4.1 4.7
7 17 -2 -8 6.2
7 17 -2 2.5 2.3
7 17 -2 4.1 4.8
6 -17 -2 121.79 17.1
-6 -17 2 143.69 12.3
-6 -17 2 135.49 23.2
6 -17 -2 122.69 9
6 -17 -2 124.99 8.3
6 -17 -2 134.29 9.2
-6 -17 2 136.49 11
6 -17 -2 121.89 12.2
6 17 -2 127.49 13.1
-6 17 2 139.39 13
6 17 -2 125.39 8.9
-5 -17 2 260.77 18.4
5 -17 -2 289.77 13.6
5 -17 -2 233.88 13.6
5 -17 -2 314.97 22.5
-5 -17 2 265.17 16
-5 -17 2 233.88 25
5 -17 -2 291.57 14.6
-5 17 2 286.07 19.3
5 17 -2 309.77 30.5
5 17 -2 227.48 24.5
5 17 -2 267.27 15.4
5 17 -2 264.87 14.8
4 -17 -2 84.09 6.7
-4 -17 2 90.39 9.2
4 -17 -2 102.29 15
4 -17 -2 85.89 7.1
-4 -17 2 95.89 17.2
4 -17 -2 83.89 9.3
-4 -17 2 86.39 8.1
4 17 -2 76.89 12.7
-4 17 2 101.39 11.2
4 17 -2 91.69 8
4 17 -2 88.99 8.1
4 17 -2 92.29 17.9
3 -17 -2 2.6 2.8
3 -17 -2 1.5 2.1
-3 -17 2 6.4 3.2
3 -17 -2 -1.5 1.8
-3 -17 2 0.1 4.7
-3 -17 2 2.9 2.9
-3 -17 2 2.2 2.8
3 17 -2 -3.3 2.7
3 17 -2 5.2 4.2
3 17 -2 11.8 6.5
-3 17 2 -1.5 3.3
3 17 -2 3.1 2.4
-2 -17 2 74.29 6.8
-2 -17 2 88.29 8.3
2 -17 -2 109.79 9.3
-2 -17 2 85.59 8
-2 -17 2 75.29 13
2 -17 -2 96.99 7.3
2 -17 -2 86.69 6.9
-2 -17 2 89.99 7.7
2 17 -2 73.69 13.5
2 17 -2 93.19 9.1
2 17 -2 83.29 7.2
-2 17 2 85.39 10.7
2 17 -2 85.89 10.9
2 17 -2 95.49 16.2
-1 -17 2 235.48 14.4
1 -17 -2 226.88 13.5
-1 -17 2 244.68 13.5
-1 -17 2 224.78 13.3
-1 -17 2 218.28 18.8
1 -17 -2 230.38 12.5
-1 -17 2 240.48 19.2
1 -17 -2 259.87 13.3
1 17 -2 221.28 21.1
-1 17 2 231.68 17.6
1 17 -2 219.88 17.6
1 17 -2 230.58 15.6
1 17 -2 238.28 12.9
0 -17 -2 15.5 3.1
0 -17 -2 19.7 4.2
0 -17 2 14.5 4
0 -17 2 18.4 4.4
0 -17 2 17.4 4.9
0 -17 -2 12.9 3.4
0 17 -2 18.1 3.9
0 17 -2 21.2 6.8
0 17 2 19.8 5.9
0 17 -2 16.8 6
0 17 2 14.2 4.1
0 17 2 14.9 4.1
0 17 -2 16.7 4.5
-1 -17 -2 23.5 6.2
-1 -17 -2 27.2 4.7
1 -17 2 33.7 6
1 -17 2 26.2 4.9
-1 -17 -2 27.1 4.7
-1 -17 -2 28.2 4
1 -17 2 33.3 5.8
-1 -17 -2 23.2 4
1 17 2 24.6 7.2
-1 17 -2 27.4 4.4
1 17 2 33.6 6.6
-1 17 -2 27.3 7.5
-1 17 -2 20.6 5.2
-1 17 -2 23.8 7.1
1 17 2 19.3 5
2 -17 2 4.7 2.6
-2 -17 -2 10.3 3.3
-2 -17 -2 1.8 4.2
2 -17 2 7.3 3.5
2 -17 2 4.8 2.6
2 -17 2 13.8 7.5
-2 -17 -2 7.2 2.6
-2 -17 -2 5.3 2.9
-2 -17 -2 7.5 2.5
-2 17 -2 10.3 5.6
-2 17 -2 6.8 2.5
2 17 2 3.2 4
2 17 2 5.6 4.4
2 17 2 5.4 4.6
2 17 2 7.5 2.1
-2 17 -2 15.4 5.8
-3 -17 -2 44.8 6.5
-3 -17 -2 40.7 5.5
3 -17 2 35.1 5.4
3 -17 2 34.3 5.7
-3 -17 -2 35.8 6
-3 -17 -2 41.4 10.8
3 -17 2 33.2 6.4
-3 17 -2 54.79 9.9
-3 17 -2 41.3 4.5
-3 17 -2 34.9 8.6
3 17 2 34.7 7.7
4 -17 2 1.8 2.5
4 -17 2 0.6 5.5
-4 -17 -2 0.5 3.1
4 -17 2 -0.1 2.5
-4 -17 -2 0.3 2.5
4 -17 2 0 3.7
-4 -17 -2 4 5
-4 -17 -2 4.7 2.7
4 -17 2 -2.1 2.4
4 17 2 4.4 4.9
-4 17 -2 -3 4.5
-4 17 -2 3.5 2.5
-4 17 -2 3 3.3
4 17 2 0.2 4.2
-4 17 -2 0.5 5.6
4 17 2 -1.2 2.2
-5 -17 -2 50.79 12.8
-5 -17 -2 34.9 5.7
-5 -17 -2 27.6 5.8
5 -17 2 32.7 10.6
5 -17 2 37.2 5.5
5 -17 2 30.4 6.5
5 -17 2 23.6 5.3
-5 -17 -2 34.2 6.5
5 -17 2 34.5 5.7
5 17 2 22.9 8.4
5 17 2 30.2 7.9
5 17 2 34.8 5
-5 17 -2 29 9.2
-5 17 -2 43.1 8.9
-5 17 -2 13.1 7.4
-5 17 -2 40.5 5.1
6 -17 2 13.5 3.9
6 -17 2 26.6 10.2
6 -17 2 17.2 5.1
-6 -17 -2 25.6 9.9
6 -17 2 17 4.5
-6 -17 -2 19.8 5.6
-6 -17 -2 13.2 4
6 -17 2 17 3.9
6 17 2 11.8 8.5
-6 17 -2 13.5 4.8
6 17 2 10.1 5.6
6 17 2 15.7 3.7
-6 17 -2 26.5 7.9
7 -17 2 150.48 10.6
-7 -17 -2 167.18 12.2
-7 -17 -2 142.39 12.5
7 -17 2 163.98 14
7 -17 2 139.29 11.2
7 -17 2 153.68 24.2
7 17 2 154.88 22.2
-7 17 -2 159.18 17.3
7 17 2 165.98 15.2
7 17 2 148.79 10.3
-7 17 -2 162.18 14.7
8 -17 2 30.2 10.5
-8 -17 -2 13.7 12.7
-8 -17 -2 38.2 7.1
8 -17 2 28.6 5.3
-8 -17 -2 41 8.3
8 -17 2 46.4 8.9
8 -17 2 30.7 7.1
-8 17 -2 27.4 4.9
-8 17 -2 32.2 10.4
8 17 2 30.9 5.4
8 17 2 31.9 7.5
-8 17 -2 38.2 12.9
8 17 2 24.7 12.1
9 -17 2 20.3 4.6
9 -17 2 21.3 6.8
-9 -17 -2 10.5 11.5
-9 -17 -2 11.4 5.5
9 -17 2 12.1 8.6
-9 -17 -2 25.7 6.6
9 -17 2 14.9 5.2
9 17 2 15.8 4.6
-9 17 -2 16.4 9.5
-9 17 -2 23.1 4.5
9 17 2 20.7 6.9
9 17 2 26.8 11.5
-10 -17 -2 26.3 14.9
-10 -17 -2 22.7 7
10 -17 2 21.1 5.8
10 -17 2 2.2 6.9
10 -17 2 24.4 5.9
10 -17 2 30.8 8.7
-10 -17 -2 34.3 9.7
-10 17 -2 22.7 7.3
10 17 2 17.5 11.4
10 17 2 31.1 7.5
10 17 2 22.7 6.9
-10 17 -2 20.8 9.1
-10 17 -2 22.2 5.7
9 -18 -2 111.49 8.3
9 -18 -2 89.29 12
-9 -18 2 82.09 11.9
9 -18 -2 102.79 16
-9 -18 2 74.09 24.8
9 18 -2 87.39 21.2
9 18 -2 102.29 13.5
-9 18 2 93.99 12.8
9 18 -2 97.39 12.9
-8 -18 2 108.69 11.2
-8 -18 2 121.89 25.3
8 -18 -2 125.99 18.7
8 -18 -2 135.59 13.7
8 -18 -2 129.39 8.7
-8 -18 2 120.19 12.4
8 -18 -2 137.49 10.5
8 18 -2 124.59 13.7
8 18 -2 147.89 13.6
-8 18 2 132.99 13.4
8 18 -2 125.29 22.9
7 -18 -2 126.79 8.4
7 -18 -2 121.79 12.6
-7 -18 2 99.59 12.6
-7 -18 2 132.59 11.6
7 -18 -2 121.79 9.6
7 -18 -2 123.59 9.7
-7 -18 2 124.29 22.8
7 -18 -2 126.39 17.6
7 18 -2 120.49 10.5
7 18 -2 152.88 25.1
-7 18 2 111.29 12.6
7 18 -2 130.39 13.7
7 18 -2 111.59 7.4
-6 -18 2 15.4 5.4
-6 -18 2 15.3 9.5
6 -18 -2 28.5 4.1
6 -18 -2 27.1 6.8
-6 -18 2 28.7 5.8
6 -18 -2 36.4 10.1
6 -18 -2 28.8 5.2
6 18 -2 20.2 4.3
-6 18 2 33.7 8
6 18 -2 19.2 4.2
6 18 -2 20.5 6.9
5 -18 -2 -9.1 4.5
5 -18 -2 0.6 2.5
5 -18 -2 0.1 2.5
5 -18 -2 0.1 1.7
-5 -18 2 0 3.4
5 -18 -2 -1.5 3.4
5 18 -2 -6.2 2.8
5 18 -2 -1.1 3.8
-5 18 2 3 4.2
5 18 -2 6.4 7.8
5 18 -2 1.6 4.7
-4 -18 2 59.19 14
-4 -18 2 45 6.6
4 -18 -2 42 5.5
4 -18 -2 30.7 7.1
4 -18 -2 39 5.7
4 18 -2 33 5.8
4 18 -2 18.7 10.1
4 18 -2 40.1 5.9
4 18 -2 43.2 9.2
-4 18 2 42.6 9
3 -18 -2 12.9 3.3
3 -18 -2 5.6 3.2
3 -18 -2 17 3.7
-3 -18 2 -1.1 5.1
-3 -18 2 8.2 3.9
-3 -18 2 6.7 3.3
-3 18 2 8.4 4.8
3 18 -2 0.5 3.5
3 18 -2 -2.1 5.7
3 18 -2 0.5 3.7
3 18 -2 7.6 3.1
-2 -18 2 205.58 12.1
-2 -18 2 215.28 14
-2 -18 2 194.58 18.7
2 -18 -2 190.68 11.4
-2 -18 2 172.08 11.7
-2 -18 2 199.48 18.2
2 -18 -2 211.98 12.1
2 -18 -2 194.68 13
-2 18 2 213.88 16.9
2 18 -2 194.68 11.8
2 18 -2 178.78 19.7
2 18 -2 189.98 16.5
2 18 -2 184.68 14
1 -18 -2 240.58 13.6
1 -18 -2 245.88 14.5
-1 -18 2 229.78 14.9
1 -18 -2 233.48 13.1
-1 -18 2 220.98 14.5
-1 -18 2 244.48 14.3
1 18 -2 262.47 19.4
1 18 -2 247.88 22.2
1 18 -2 253.87 13.4
-1 18 2 240.28 18.6
1 18 -2 245.78 16.4
0 -18 -2 10.4 3.4
0 -18 2 2 3.2
0 -18 2 12.5 3.6
0 -18 -2 13.1 3.7
0 -18 2 3.5 2.8
0 -18 -2 13.7 3.7
0 18 -2 6.2 5.5
0 18 -2 6.4 2.9
0 18 -2 2.8 5.2
0 18 2 2.4 4
0 18 -2 7.7 5
0 18 -2 0.2 5.7
1 -18 2 4.9 3.3
-1 -18 -2 8.3 2.9
1 -18 2 5.4 3.2
-1 -18 -2 3.9 2.9
-1 -18 -2 1.7 2.2
1 -18 2 2.1 2.8
1 18 2 4.2 4.5
-1 18 -2 0.1 4
-1 18 -2 0.4 5.3
1 18 2 0.6 3.5
-1 18 -2 11 3.1
-1 18 -2 5.1 5.4
1 18 2 3.6 1.1
1 18 2 5.2 4.2
-2 -18 -2 177.88 10.7
-2 -18 -2 201.38 10.4
-2 -18 -2 187.08 16.5
2 -18 2 172.98 11.7
2 -18 2 183.38 13.4
-2 -18 -2 187.08 13.6
2 -18 2 170.78 12
-2 -18 -2 207.28 12.7
-2 18 -2 182.38 18.4
2 18 2 179.08 15.3
-2 18 -2 189.98 16.5
2 18 2 172.18 16.1
2 18 2 167.98 14.1
2 18 2 183.98 8.8
-3 -18 -2 2.7 2.3
-3 -18 -2 -3 4.3
-3 -18 -2 7.2 3.2
3 -18 2 7.6 7.9
3 -18 2 3 2.7
3 -18 2 1.9 3
3 -18 2 -2.1 2.6
3 18 2 2.1 1.8
3 18 2 1.6 4.6
-3 18 -2 -6.9 8.5
-3 18 -2 -1.3 3.5
-3 18 -2 2.2 4
-3 18 -2 0.6 5.4
4 -18 2 96.19 7.8
4 -18 2 86.89 17
-4 -18 -2 125.59 19
-4 -18 -2 71.19 8.9
-4 -18 -2 84.69 7.4
4 -18 2 87.09 8.2
4 -18 2 89.59 8.5
-4 -18 -2 83.19 8.7
4 -18 2 96.49 10.2
4 18 2 68.39 16.8
-4 18 -2 95.29 13.5
4 18 2 86.29 6.6
-4 18 -2 94.79 7
4 18 2 113.09 12.9
-4 18 -2 102.59 16.8
-5 -18 -2 7.8 3.4
-5 -18 -2 10.1 4.2
5 -18 2 9.8 3.3
5 -18 2 4.7 4.2
-5 -18 -2 -2.1 5.2
5 -18 2 7.4 7.6
5 -18 2 11.2 3.8
5 18 2 12.9 5.8
-5 18 -2 3.6 2.8
5 18 2 6.1 3
5 18 2 17.2 7.9
-5 18 -2 1.8 4.7
6 -18 2 8.2 3.9
-6 -18 -2 6.5 3.9
6 -18 2 10.1 3.3
-6 -18 -2 -3.2 6.8
6 -18 2 2.6 6.6
6 -18 2 5.9 3.6
-6 -18 -2 8.9 3.5
6 18 2 2.5 4.8
-6 18 -2 12.3 5.2
6 18 2 1.7 7.1
-6 18 -2 11 3.3
6 18 2 15.1 3.8
7 -18 2 30.7 7.8
7 -18 2 32.8 7.3
7 -18 2 38 5.5
-7 -18 -2 38 6.9
7 -18 2 40.6 10.9
-7 -18 -2 25.8 12
-7 -18 -2 37.7 7.4
7 18 2 31.8 5.5
-7 18 -2 34.3 4.8
7 18 2 44.4 9.6
7 18 2 22 11.6
-7 18 -2 46.4 9.3
8 -18 2 107.39 10
-8 -18 -2 87.49 17.5
8 -18 2 101.19 19.7
8 -18 2 116.59 9.2
8 -18 2 112.99 12.1
-8 -18 -2 100.39 9.9
-8 -18 -2 123.49 11.7
-8 18 -2 92.59 8.2
8 18 2 97.69 17.8
8 18 2 123.39 13.9
-8 18 -2 119.49 12.5
8 18 2 79.09 8.9
9 -18 2 1.4 4.3
-9 -18 -2 1.8 3.6
9 -18 2 0 2.8
9 -18 2 -4.3 6.3
9 -18 2 -2.3 3.7
9 18 2 8.2 5.7
-9 18 -2 2.3 4.6
9 18 2 1 4.8
-9 18 -2 0.5 11.5
9 18 2 -5.6 9.9
8 -19 -2 31.9 6.7
8 -19 -2 18.7 5.6
-8 -19 2 38.7 8.1
8 -19 -2 12.6 5.6
8 -19 -2 29.4 9.5
8 19 -2 26.6 7
-8 19 2 24 7.6
8 19 -2 34.1 15.5
-7 -19 2 50.19 9.3
7 -19 -2 68.09 6.1
7 -19 -2 62.99 10.4
7 -19 -2 76.39 8.5
-7 -19 2 36.2 13.5
7 -19 -2 74.29 13.2
-7 -19 2 59.89 8.8
7 19 -2 66.39 11.5
7 19 -2 55.59 15.9
7 19 -2 73.89 9.1
-7 19 2 64.79 10.6
-6 -19 2 10.4 4.8
6 -19 -2 13 7.1
6 -19 -2 15.6 5.7
6 -19 -2 8.7 2.7
6 -19 -2 7.5 3.8
6 -19 -2 6.3 3.8
-6 -19 2 15 10.5
-6 -19 2 12.8 5
6 19 -2 5.1 3.6
6 19 -2 10.1 5.3
6 19 -2 15.8 5
6 19 -2 4.4 12
-6 19 2 10.3 5.7
5 -19 -2 15.5 4.7
5 -19 -2 13.3 4
-5 -19 2 16.4 4.8
-5 -19 2 19.2 10.3
-5 -19 2 11.3 4.8
5 -19 -2 11.9 3.9
5 19 -2 19.3 4.8
5 19 -2 11.2 6.2
-5 19 2 4.1 4.7
5 19 -2 17.2 9.8
4 -19 -2 8.2 3.8
-4 -19 2 8.3 3.8
4 -19 -2 1.2 2.9
-4 -19 2 5.4 3.7
4 19 -2 3 3.9
4 19 -2 10.8 3.5
4 19 -2 11.1 5.8
-4 19 2 6.8 4.9
4 19 -2 2.7 7
-3 -19 2 164.48 11.3
3 -19 -2 140.29 10
-3 -19 2 154.78 12.5
3 -19 -2 142.19 9.8
-3 -19 2 147.99 18.1
3 -19 -2 159.78 12.5
3 19 -2 143.49 10.3
-3 19 2 184.98 15.9
3 19 -2 133.19 11.9
3 19 -2 172.48 16.2
3 19 -2 188.28 24.7
2 -19 -2 73.29 7.1
-2 -19 2 72.69 7.2
-2 -19 2 81.89 7.2
-2 -19 2 82.49 11.8
2 -19 -2 81.69 7.1
2 -19 -2 69.09 8.6
-2 -19 2 58.09 12
2 19 -2 91.59 17.2
2 19 -2 69.09 10.9
-2 19 2 77.69 12.5
2 19 -2 66.29 6.6
2 19 -2 50.89 8.2
1 -19 -2 11 3.4
1 -19 -2 7.4 3.1
1 -19 -2 11.5 4
-1 -19 2 16.9 4.7
-1 -19 2 9 3.4
1 19 -2 7.1 5.3
-1 19 2 8.9 4.9
1 19 -2 -4.9 7
1 19 -2 8.7 3.3
1 19 -2 8.6 4.7
0 -19 -2 43.1 5.7
0 -19 2 31.1 5.8
0 -19 2 48.9 7.4
0 -19 -2 37.4 6.1
0 19 -2 43.8 11.3
0 19 -2 48.6 10.2
0 19 2 44 9.1
1 -19 2 195.98 13.4
-1 -19 -2 197.58 12.2
1 -19 2 181.18 12.9
-1 -19 -2 202.28 12.7
-1 -19 -2 193.98 11.4
-1 19 -2 180.78 10.8
-1 19 -2 193.58 31.9
1 19 2 197.68 17
-1 19 -2 190.58 17.2
-2 -19 -2 13.9 6.2
-2 -19 -2 14.5 3.4
2 -19 2 21.4 4.9
-2 -19 -2 20.1 4.2
-2 -19 -2 15.7 4.3
-2 -19 -2 8 2.8
2 19 2 21.4 6.1
2 19 2 18.4 6.7
-2 19 -2 16.4 6.4
-2 19 -2 10.4 3.3
-3 -19 -2 15.5 7.8
-3 -19 -2 25.2 4.5
3 -19 2 19.3 5.5
-3 -19 -2 24.5 5.1
3 -19 2 22.3 5
-3 19 -2 24.3 6.9
3 19 2 18.7 6.4
-3 19 -2 16.4 7.2
3 19 2 14.9 5.8
3 19 2 24 7
3 19 2 20.2 3
-3 19 -2 16.3 3.4
4 -19 2 68.49 7.1
-4 -19 -2 69.99 7.1
-4 -19 -2 89.19 15.7
4 -19 2 88.19 10.1
4 -19 2 64.09 15.1
4 -19 2 72.19 8.9
-4 -19 -2 83.39 9.1
-4 19 -2 67.69 11.6
-4 19 -2 61.09 5.8
4 19 2 58.99 5.7
4 19 2 76.39 12.4
4 19 2 84.59 14.6
5 -19 2 234.78 16.4
5 -19 2 191.88 22.5
-5 -19 -2 193.38 13
-5 -19 -2 218.38 14.8
-5 -19 -2 192.18 25.3
5 -19 2 194.28 19.1
5 -19 2 212.98 12.8
-5 19 -2 160.48 24
-5 19 -2 168.78 10.2
-5 19 -2 201.18 17.6
5 19 2 207.18 17.9
5 19 2 209.68 20.7
5 19 2 216.08 11.5
6 -19 2 115.59 11.9
-6 -19 -2 107.19 11
-6 -19 -2 99.59 9.5
6 -19 2 99.19 8.6
-6 -19 -2 77.29 16
6 -19 2 123.79 10.2
6 -19 2 91.99 18
6 19 2 92.99 17.1
-6 19 -2 101.69 7.6
-6 19 -2 113.89 12.9
6 19 2 107.29 8.9
6 19 2 120.89 14.1
-6 19 -2 103.39 17.2
7 -19 2 4.3 3.9
7 -19 2 -1.7 5.9
7 -19 2 4.4 4
-7 -19 -2 2.1 3.7
-7 -19 -2 -3.7 11.5
-7 -19 -2 2 4.1
7 19 2 2.3 6
7 19 2 6.4 4.9
-7 19 -2 0.3 3.6
-7 19 -2 -3 4.1
-7 19 -2 2 8.8
7 19 2 3.3 9.7
8 -19 2 -5.4 7
8 -19 2 -0.5 3.7
8 -19 2 3.6 4.3
-8 -19 -2 2.6 4.8
8 -19 2 3.2 3.1
8 19 2 11 5.5
8 19 2 0.5 13.2
-8 19 -2 3.5 4.7
-6 -20 2 4.4 4.3
6 -20 -2 4.6 3.9
6 -20 -2 3.9 3.5
6 20 -2 27.2 14.5
6 20 -2 6.6 4.6
-6 20 2 7 5.8
5 -20 -2 18.9 5.5
-5 -20 2 31.6 7
-5 -20 2 5.7 18
-5 -20 2 22.6 6.1
5 -20 -2 22.4 4.9
5 20 -2 25 8.7
5 20 -2 16 5.2
5 20 -2 14.5 10.9
-5 20 2 13.6 6.2
4 -20 -2 -5.8 2.7
-4 -20 2 1.3 6.6
-4 -20 2 1.2 3.2
4 -20 -2 -1 3
-4 -20 2 12.3 4.8
4 -20 -2 -5.8 2.4
4 20 -2 -7.5 4.7
-4 20 2 -0.6 5.5
4 20 -2 -6.2 3.7
4 20 -2 2.6 4.1
4 20 -2 -9.7 7.7
3 -20 -2 3.5 2.8
-3 -20 2 2.1 3.9
-3 -20 2 1.3 3.2
3 -20 -2 2 3.7
3 -20 -2 6.4 3.4
3 20 -2 7.1 6.1
3 20 -2 7.7 8.1
3 20 -2 1.2 4.9
-3 20 2 0.3 4.1
2 -20 -2 56.59 8
2 -20 -2 60.99 7.5
2 -20 -2 60.49 7.1
-2 -20 2 59.29 8.6
2 20 -2 62.19 6.7
2 20 -2 47.2 7.7
2 20 -2 66.19 11.7
-2 20 2 61.49 11
2 20 -2 53.59 13.1
-1 -20 2 7.5 3.7
1 -20 -2 -0.4 2.9
-1 -20 2 -0.5 2.7
1 -20 -2 -1.4 3.1
1 -20 -2 0.7 2.9
1 20 -2 5.1 6.8
1 20 -2 -4.1 3.9
1 20 -2 -4 3.1
-1 20 2 -2.4 4
0 -20 -2 0.6 3.1
0 -20 2 12.7 4
0 -20 -2 10.5 3.5
0 -20 -2 5.5 3.8
0 -20 2 14.6 4.6
0 20 -2 10.9 6.3
0 20 -2 10.4 3.4
0 20 2 7.4 5.5
0 20 -2 -1.3 5.4
-1 -20 -2 93.59 8.9
-1 -20 -2 93.09 7.3
1 20 2 93.49 14.2
-1 20 -2 91.79 17.8
-1 20 -2 92.99 7.2
-1 20 -2 71.59 12.2
2 -20 2 41.5 7.6
-2 -20 -2 34 6.5
-2 20 -2 42.8 9.7
2 20 2 35.8 7.3
-2 20 -2 37.9 8.7
2 20 2 39.9 9.1
-2 20 -2 29.4 4
3 -20 2 92.09 10.6
-3 -20 -2 98.79 10.9
-3 -20 -2 104.79 8.2
-3 -20 -2 96.49 16
3 -20 2 88.79 11.6
-3 20 -2 91.79 6.8
3 20 2 133.59 14.6
3 20 2 92.69 13.3
-3 20 -2 111.99 15.7
-3 20 -2 114.39 13.8
4 -20 2 235.68 15.3
4 -20 2 208.88 16.4
-4 -20 -2 199.58 21.2
-4 -20 -2 242.88 14.2
-4 -20 -2 273.57 16.8
4 20 2 268.07 20.6
-4 20 -2 214.48 20.4
-4 20 -2 249.48 19.9
4 20 2 240.68 21.5
-5 -20 -2 8 3.4
-5 -20 -2 20.6 12.3
5 -20 2 3.3 4.3
5 -20 2 2.5 6.7
-5 -20 -2 18.7 5.2
5 -20 2 2.7 3.8
5 20 2 10.1 3.8
5 20 2 -7.4 10.5
-5 20 -2 15.6 6.9
-5 20 -2 -7.4 7.9
5 20 2 6.5 5.5
6 -20 2 38.8 8.1
6 -20 2 51.69 13.8
6 -20 2 43.3 6.3
6 -20 2 46.9 7.8
-6 -20 -2 50.69 8.4
-6 -20 -2 46.8 7.3
-6 20 -2 49.99 10.1
6 20 2 37.6 13.2
6 20 2 39.9 8.7
4 -21 -2 67.89 9.8
-4 -21 2 95.39 10.2
4 -21 -2 84.69 8.4
4 21 -2 88.39 13.7
-4 21 2 85.69 13.3
4 21 -2 60.19 18.7
-3 -21 2 -3.1 3.7
3 -21 -2 -0.3 3.5
3 -21 -2 3.5 3.2
3 21 -2 2.1 5.2
3 21 -2 8.5 11.6
-3 21 2 5.4 4.9
2 -21 -2 25.6 5.9
2 -21 -2 25.8 5.7
-2 -21 2 22 6.3
2 21 -2 2.1 10.1
-2 21 2 35 8.2
2 21 -2 20 7.5
2 21 -2 30.2 10.1
-1 -21 2 5.6 3.2
1 -21 -2 4.8 3
-1 -21 2 3.5 4
1 -21 -2 4.8 3.7
-1 21 2 4 5.2
1 21 -2 12.3 4.2
1 21 -2 1 4.4
1 21 -2 -6.3 8
0 -21 2 18.9 5.3
0 -21 -2 14.3 4
0 -21 2 12.9 5.1
0 -21 -2 20 5
0 21 -2 7.5 12.9
0 21 -2 9 4.1
0 21 2 21.4 6.7
0 21 -2 19 6.9
1 -21 2 49 7.7
1 -21 2 65.49 9.3
-1 -21 -2 52.79 7.5
-1 -21 -2 56.39 5.9
-1 21 -2 53.89 12.7
-1 21 -2 49.4 10.6
1 21 2 53.99 10.9
-2 -21 -2 90.79 11.6
2 -21 2 79.79 10.1
2 -21 2 90.59 9.7
[truncated: 8,739,786 more chars]
